# Supplementary material for: Genomic Analysis of Penicillium griseofulvum CF3 Reveals Potential for Plant Growth Promotion and Disease Resistance
Source: J Fungi (Basel). 2025 Feb 17;11(2):153. doi: 10.3390/jof11020153 (PMC11856539; doi:10.3390/jof11020153)
Supplement: Supplementary file 1 [file jof-11-00153-s001.zip]

Archive with 3 entries (3 files):
- Table S1 General Database Annotation of  P. griseofulvum CF3 Genome.xls
- Table S2 Special Database Annotation of P. griseofulvum CF3 Genome.xlsx
- Table S3 Prediction of Secondary Metabolite Gene Clusters in P. griseofulvum CF3 Genome.xlsx
