# Supplementary material for: Genomic Analysis of Penicillium griseofulvum CF3 Reveals Potential for Plant Growth Promotion and Disease Resistance
Source: J Fungi (Basel). 2025 Feb 17;11(2):153. doi: 10.3390/jof11020153 (PMC11856539; doi:10.3390/jof11020153)
Supplement: Supplementary file 1 [file jof-11-00153-s001.zip › Table S1 General Database Annotation of P. griseofulvum CF3 Genome.xls]

## Sheet: Integrated_Function.anno
#GeneID	GO_annotation	KEGG_annotation	KOG_class	KOG_class_annotation	Pfam_annotation	Swissprot_annotation	TrEMBL_annotation	nr_annotation
Penicillium0G065640.1	--	--	--	--	--	--	Genomic scaffold, ProqFM164S01 {ECO:0000313|EMBL:CDM26918.1} OS=Penicillium roqueforti FM164 PE=4 SV=1	hypothetical protein PITC_042330 [Penicillium italicum]
Penicillium0G100970.1	Molecular Function: protein histidine kinase activity (GO:0004673); Molecular Function: signal transducer activity (GO:0004871); Biological Process: protein phosphorylation (GO:0006468); Biological Process: signal transduction (GO:0007165); Molecular Function: organic cyclic compound binding (GO:0097159); Molecular Function: heterocyclic compound binding (GO:1901363);	--	--	--	PAS domain	Two-component system protein A OS=Emericella nidulans (strain FGSC A4 / ATCC 38163 / CBS 112.46 / NRRL PE=3 SV=2	Uncharacterized protein {ECO:0000313|EMBL:EXJ77366.1} OS=Capronia epimyces CBS 606.96 PE=4 SV=1	two component histidine kinase, putative [Ricinus communis]
Penicillium0G112570.1	Molecular Function: transcription factor activity, sequence-specific DNA binding (GO:0003700); Molecular Function: aspartate carbamoyltransferase activity (GO:0004070); Molecular Function: ornithine carbamoyltransferase activity (GO:0004585); Cellular Component: integral component of plasma membrane (GO:0005887); Biological Process: 'de novo' pyrimidine nucleobase biosynthetic process (GO:0006207…	K00611|1.82466e-53|spo:SPAC4G9.10|arg3; ornithine carbamoyltransferase Arg3 (EC:2.1.3.3); K00611 ornithine carbamoyltransferase [EC:2.1.3.3] (A)	[E]	Amino acid transport and metabolism	Aspartate/ornithine carbamoyltransferase, Asp/Orn binding domain	Ornithine carbamoyltransferase, mitochondrial (Precursor) GN=arg3 OS=Schizosaccharomyces pombe (strain 972 / ATCC 24843) PE=1 SV=1	Ornithine carbamoyltransferase Arg3 {ECO:0000313|EMBL:EEB05616.1} OS=Schizosaccharomyces japonicus (strain yFS275 / FY16936) PE=3 SV=1	Ornithine carbamoyltransferase chain F [Beauveria bassiana D1-5]
Penicillium0G039850.1	Biological Process: anion transport (GO:0006820); Cellular Component: integral component of membrane (GO:0016021); Molecular Function: transmembrane transporter activity (GO:0022857); Molecular Function: metal ion binding (GO:0046872); Molecular Function: dioxygenase activity (GO:0051213); Biological Process: transmembrane transport (GO:0055085); Biological Process: oxidation-reduction process (G…	--	[G]	Carbohydrate transport and metabolism	Major Facilitator Superfamily	Uncharacterized transporter C1002.16c GN=SPAC1002.16c OS=Schizosaccharomyces pombe (strain 972 / ATCC 24843) PE=3 SV=1	Major facilitator superfamily {ECO:0000313|EMBL:CDM28249.1} OS=Penicillium roqueforti FM164 PE=4 SV=1	Major facilitator superfamily [Penicillium roqueforti FM164]
Penicillium0G052180.1	Molecular Function: high-affinity zinc uptake transmembrane transporter activity (GO:0000006); Cellular Component: endoplasmic reticulum (GO:0005783); Cellular Component: plasma membrane (GO:0005886); Biological Process: high-affinity zinc II ion transport (GO:0006830); Cellular Component: integral component of membrane (GO:0016021);	K14709|0|pcs:Pc12g02990|Pc12g02990; K14709 solute carrier family 39 (zinc transporter), member 1/2/3 (A)	[P]	Inorganic ion transport and metabolism	ZIP Zinc transporter	Zinc-regulated transporter 1 GN=ZRT1 OS=Saccharomyces cerevisiae (strain ATCC 204508 / S288c) PE=1 SV=1	Pc12g02990 protein {ECO:0000313|EMBL:CAP79926.1} OS=Penicillium chrysogenum (strain ATCC 28089 / DSM 1075 / Wisconsin PE=4 SV=1	Pc12g02990 [Penicillium rubens Wisconsin 54-1255]
Penicillium0G128970.1	Biological Process: purine nucleobase metabolic process (GO:0006144); Biological Process: purine nucleotide biosynthetic process (GO:0006164); Molecular Function: transferase activity, transferring glycosyl groups (GO:0016757); Biological Process: carbohydrate derivative metabolic process (GO:1901135);	K00764|0|adl:AURDEDRAFT_114435|amidophosphoribosyltransferase; K00764 amidophosphoribosyltransferase [EC:2.4.2.14] (A)	[F]	Nucleotide transport and metabolism	Glutamine amidotransferases class-II	Amidophosphoribosyltransferase GN=ADE4 OS=Saccharomyces cerevisiae (strain ATCC 204508 / S288c) PE=1 SV=2	Amidophosphoribosyltransferase {ECO:0000256|PIRNR:PIRNR000485} OS=Rhizophagus irregularis DAOM 197198w PE=3 SV=1	unnamed protein product [Albugo laibachii Nc14]
Penicillium0G029060.1	--	--	--	--	Protein of unknown function (DUF2823)	Glucose-repressible gene protein GN=grg-1 OS=Neurospora crassa (strain ATCC 24698 / 74-OR23-1A / CBS 708.71 / DSM PE=2 SV=1	Uncharacterized protein {ECO:0000313|EMBL:EKV13183.1} OS=Penicillium digitatum (strain PHI26 / CECT 20796) PE=4 SV=1	Glucose-repressible protein Grg1 [Penicillium expansum]
Penicillium0G120750.1	--	K01607|2.97703e-31|tmn:UCRPA7_3998|putative 4-carboxymuconolactone decarboxylase protein; K01607 4-carboxymuconolactone decarboxylase [EC:4.1.1.44] (A)	[R]	General function prediction only	Major Facilitator Superfamily	MFS antiporter QDR2 {ECO:0000305} OS=Candida albicans (strain SC5314 / ATCC MYA-2876) PE=3 SV=1	Putative 4-carboxymuconolactone decarboxylase protein {ECO:0000313|EMBL:EOO00525.1} OS=Togninia minima (strain UCR-PA7) PE=4 SV=1	putative 4-hydroxybenzoate transporter PcaK [Beauveria bassiana D1-5]
Penicillium0G091740.1	Molecular Function: structural constituent of ribosome (GO:0003735); Biological Process: translation (GO:0006412); Cellular Component: cytosolic small ribosomal subunit (GO:0022627);	K02951|2.67478e-102|pcs:Pc18g02330|Pc18g02330; K02951 small subunit ribosomal protein S12e (A)	[J]	Translation, ribosomal structure and biogenesis	Ribosomal protein L7Ae/L30e/S12e/Gadd45 family	40S ribosomal protein S12 GN=RPS12 OS=Blumeria graminis f. sp. hordei (Barley powdery mildew) PE=3 SV=1	40S ribosomal protein S12 {ECO:0000256|RuleBase:RU000670} OS=Penicillium digitatum (strain PHI26 / CECT 20796) PE=3 SV=1	40S ribosomal protein S12 [Penicillium digitatum Pd1]
Penicillium0G127050.1	Molecular Function: transferase activity (GO:0016740);	--	[Q]	Secondary metabolites biosynthesis, transport and catabolism	O-methyltransferase	Probable catechol O-methyltransferase 1 GN=SPBC119.03 OS=Schizosaccharomyces pombe (strain 972 / ATCC 24843) PE=3 SV=1	Uncharacterized protein {ECO:0000313|EMBL:EPT06002.1} OS=Fomitopsis pinicola (strain FP-58527) PE=4 SV=1	O-methyltransferase mdmC [Beauveria bassiana D1-5]
Penicillium0G061730.1	--	--	--	--	--	--	Uncharacterized protein {ECO:0000313|EMBL:CAP99652.1} OS=Penicillium chrysogenum (strain ATCC 28089 / DSM 1075 / Wisconsin PE=4 SV=1	hypothetical protein [Penicillium rubens Wisconsin 54-1255]
Penicillium0G073060.1	--	--	[I]	Lipid transport and metabolism	CRAL/TRIO domain	CRAL-TRIO domain-containing protein C3H8.02 GN=SPAC3H8.02 OS=Schizosaccharomyces pombe (strain 972 / ATCC 24843) PE=1 SV=1	CRAL-TRIO domain {ECO:0000313|EMBL:CDM37803.1} OS=Penicillium roqueforti FM164 PE=4 SV=1	hypothetical protein PEXP_038850 [Penicillium expansum]
Penicillium0G093210.1	Molecular Function: DNA binding (GO:0003677); Molecular Function: chromatin binding (GO:0003682);	--	[K]	Transcription	Myb-like DNA-binding domain	--	Pc18g04060 protein {ECO:0000313|EMBL:CAP94630.1} OS=Penicillium chrysogenum (strain ATCC 28089 / DSM 1075 / Wisconsin PE=4 SV=1	Pc18g04060 [Penicillium rubens Wisconsin 54-1255]
Penicillium0G000190.1	Cellular Component: integral component of membrane (GO:0016021); Biological Process: transmembrane transport (GO:0055085);	--	[R]	General function prediction only	Major Facilitator Superfamily	Uncharacterized transporter C1529.01 OS=Schizosaccharomyces pombe (strain 972 / ATCC 24843) PE=3 SV=2	Pc21g14210 protein {ECO:0000313|EMBL:CAP96318.1} OS=Penicillium chrysogenum (strain ATCC 28089 / DSM 1075 / Wisconsin PE=4 SV=1	Pc21g14210 [Penicillium rubens Wisconsin 54-1255]
Penicillium0G113440.1	Cellular Component: membrane (GO:0016020); Biological Process: transmembrane transport (GO:0055085);	--	[R]	General function prediction only	HlyD family secretion protein	Uncharacterized MFS-type transporter C1399.02 GN=SPAC1399.02 OS=Schizosaccharomyces pombe (strain 972 / ATCC 24843) PE=3 SV=1	Putative uncharacterized protein {ECO:0000313|EMBL:EFJ00370.1} OS=Schizophyllum commune (strain H4-8 / FGSC 9210) PE=4 SV=1	Multidrug resistance protein B [Beauveria bassiana D1-5]
Penicillium0G115770.1	--	--	--	--	--	--	Putative uncharacterized protein {ECO:0000313|EMBL:CBX99993.1} OS=Leptosphaeria maculans (strain JN3 / isolate v23.1.3 / race PE=4 SV=1	hypothetical protein VOLCADRAFT_71945 [Volvox carteri f. nagariensis]
Penicillium0G036310.1	Biological Process: carbohydrate metabolic process (GO:0005975); Cellular Component: integral component of membrane (GO:0016021); Molecular Function: hydrolase activity (GO:0016787); Molecular Function: carbohydrate binding (GO:0030246);	--	--	--	Glycosyl hydrolase family 92	--	Pc21g09170 protein {ECO:0000313|EMBL:CAP95814.1} (Precursor) OS=Penicillium chrysogenum (strain ATCC 28089 / DSM 1075 / Wisconsin PE=4 SV=1	putative Alpha-1,2-mannosidase [Penicillium expansum]
Penicillium0G028540.1	Molecular Function: transporter activity (GO:0005215); Biological Process: transport (GO:0006810); Cellular Component: integral component of membrane (GO:0016021);	K03441|0|pcs:Pc22g13340|Pc22g13340; K03441 aquaglyceroporin related protein, other eukaryote (A)	[G]	Carbohydrate transport and metabolism	Major intrinsic protein	Uncharacterized membrane protein YFL054C GN=YFL054C OS=Saccharomyces cerevisiae (strain ATCC 204508 / S288c) PE=1 SV=1	Pc22g13340 protein {ECO:0000313|EMBL:CAP98622.1} OS=Penicillium chrysogenum (strain ATCC 28089 / DSM 1075 / Wisconsin PE=3 SV=1	Pc22g13340 [Penicillium rubens Wisconsin 54-1255]
Penicillium0G109130.1	Biological Process: metabolic process (GO:0008152); Molecular Function: hydrolase activity (GO:0016787);	--	--	--	Succinylglutamate desuccinylase / Aspartoacylase family	--	--	N-succinylarginine dihydrolase [Beauveria bassiana D1-5]
Penicillium0G124240.1	--	--	--	--	Bacterial transcriptional regulator	--	--	Transcriptional regulator kdgR [Beauveria bassiana D1-5]
Penicillium0G002050.1	Molecular Function: pyruvate dehydrogenase (acetyl-transferring) kinase activity (GO:0004740); Molecular Function: ATP binding (GO:0005524); Cellular Component: mitochondrion (GO:0005739); Biological Process: carbon utilization (GO:0015976); Cellular Component: integral component of membrane (GO:0016021); Biological Process: peptidyl-serine phosphorylation (GO:0018105); Biological Process: negati…	--	[T]	Signal transduction mechanisms	Mitochondrial branched-chain alpha-ketoacid dehydrogenase kinase	[Pyruvate dehydrogenase (acetyl-transferring)] kinase 2, mitochondrial (Precursor) GN=PKP2 OS=Saccharomyces cerevisiae (strain ATCC 204508 / S288c) PE=1 SV=3	Pyruvate dehydrogenase kinase, putative {ECO:0000313|EMBL:EKV10903.1} OS=Penicillium digitatum (strain PHI26 / CECT 20796) PE=4 SV=1	Pyruvate dehydrogenase kinase, putative [Penicillium digitatum PHI26]
Penicillium0G042430.1	Molecular Function: carnitine O-acetyltransferase activity (GO:0004092); Molecular Function: ATP binding (GO:0005524); Biological Process: acetate catabolic process (GO:0045733); Molecular Function: cofactor binding (GO:0048037);	K00624|0|pcs:Pc13g13280|Pc13g13280; K00624 carnitine O-acetyltransferase [EC:2.3.1.7] (A)	[I]	Lipid transport and metabolism	Choline/Carnitine o-acyltransferase	Putative mitochondrial carnitine O-acetyltransferase GN=YAT1 OS=Saccharomyces cerevisiae (strain ATCC 204508 / S288c) PE=1 SV=2	Carnitine acetyl transferase {ECO:0000313|EMBL:EKV06111.1} OS=Penicillium digitatum (strain PHI26 / CECT 20796) PE=3 SV=1	ATP-grasp fold, subdomain 2 [Penicillium italicum]
Penicillium0G038430.1	Molecular Function: zinc ion binding (GO:0008270); Molecular Function: oxidoreductase activity (GO:0016491); Biological Process: oxidation-reduction process (GO:0055114);	--	[Q]	Secondary metabolites biosynthesis, transport and catabolism	Afadin- and alpha -actinin-Binding	NADP-dependent alcohol dehydrogenase 7 GN=ADH7 OS=Saccharomyces cerevisiae (strain ATCC 204508 / S288c) PE=1 SV=1	Uncharacterized protein {ECO:0000313|EMBL:EAA61945.1} OS=Emericella nidulans (strain FGSC A4 / ATCC 38163 / CBS 112.46 / NRRL PE=4 SV=1	hypothetical protein AN9112.2 [Aspergillus nidulans FGSC A4]
Penicillium0G092600.1	--	--	--	--	--	--	Pc18g03340 protein {ECO:0000313|EMBL:CAP94558.1} OS=Penicillium chrysogenum (strain ATCC 28089 / DSM 1075 / Wisconsin PE=4 SV=1	hypothetical protein PEX2_099260 [Penicillium expansum]
Penicillium0G123920.1	Molecular Function: binding (GO:0005488); Molecular Function: oxidoreductase activity (GO:0016491);	--	[F]	Nucleotide transport and metabolism	Molybdopterin-binding domain of aldehyde dehydrogenase	Xanthine dehydrogenase GN=hxA OS=Emericella nidulans (strain FGSC A4 / ATCC 38163 / CBS 112.46 / NRRL PE=2 SV=2	Aldehyde oxidase/xanthine dehydrogenase a/b hammerhead {ECO:0000313|EMBL:EKG21955.1} OS=Macrophomina phaseolina (strain MS6) PE=4 SV=1	hypothetical protein SMAC_10761 [Sordaria macrospora k-hell]
Penicillium0G094810.1	Cellular Component: extracellular region (GO:0005576); Molecular Function: cellulase activity (GO:0008810); Biological Process: cellulose catabolic process (GO:0030245); Biological Process: xyloglucan catabolic process (GO:2000899);	K01179|0|pcs:Pc18g06080|Pc18g06080; K01179 endoglucanase [EC:3.2.1.4] (A)	--	--	Cellulase (glycosyl hydrolase family 5)	Probable endo-beta-1,4-glucanase B (Precursor) GN=eglB OS=Aspergillus oryzae (strain ATCC 42149 / RIB 40) PE=3 SV=1	Pc18g06080 protein {ECO:0000313|EMBL:CAP94832.1} (Precursor) OS=Penicillium chrysogenum (strain ATCC 28089 / DSM 1075 / Wisconsin PE=3 SV=1	Pc18g06080 [Penicillium rubens Wisconsin 54-1255]
Penicillium0G084440.1	--	--	--	--	BNR repeat-like domain	--	Pc16g00170 protein {ECO:0000313|EMBL:CAP92687.1} OS=Penicillium chrysogenum (strain ATCC 28089 / DSM 1075 / Wisconsin PE=4 SV=1	Neuraminidase [Penicillium expansum]
Penicillium0G117520.1	Molecular Function: hydrolase activity (GO:0016787); Biological Process: macromolecule metabolic process (GO:0043170); Biological Process: cellular metabolic process (GO:0044237); Biological Process: primary metabolic process (GO:0044238); Biological Process: single-organism process (GO:0044699); Biological Process: regulation of cellular process (GO:0050794);	--	--	--	DeoR C terminal sensor domain	--	Putative uncharacterized protein {ECO:0000313|EMBL:EGF75936.1} OS=Batrachochytrium dendrobatidis (strain JAM81 / FGSC 10211) PE=4 SV=1	PREDICTED: glycerol-3-phosphate regulon repressor-like [Cucumis sativus]
Penicillium0G086410.1	--	--	--	--	MAC/Perforin domain	--	Pc16g03220 protein {ECO:0000313|EMBL:CAP92992.1} OS=Penicillium chrysogenum (strain ATCC 28089 / DSM 1075 / Wisconsin PE=4 SV=1	Pc16g03220 [Penicillium rubens Wisconsin 54-1255]
Penicillium0G001350.1	Cellular Component: transcription factor TFIIIC complex (GO:0000127); Molecular Function: transcription factor activity, core RNA polymerase III binding (GO:0000995); Biological Process: RNA polymerase III type 1 promoter transcriptional preinitiation complex assembly (GO:0000999); Biological Process: RNA polymerase III type 2 promoter transcriptional preinitiation complex assembly (GO:0001021); …	K15202|0|pcs:Pc21g15530|Pc21g15530; K15202 general transcription factor 3C polypeptide 5 (transcription factor C subunit 1) (A)	[K]	Transcription	RNA polymerase III transcription factor (TF)IIIC subunit	Transcription factor tau subunit sfc1 GN=sfc1 OS=Schizosaccharomyces pombe (strain 972 / ATCC 24843) PE=1 SV=2	Transcription factor IIIC, subunit 5 {ECO:0000313|EMBL:CDM29728.1} OS=Penicillium roqueforti FM164 PE=4 SV=1	Transcription factor IIIC, subunit 5 [Penicillium expansum]
Penicillium0G073000.1	Cellular Component: Golgi membrane (GO:0000139); Molecular Function: serine-type endopeptidase activity (GO:0004252); Biological Process: proteolysis (GO:0006508); Molecular Function: chitin binding (GO:0008061); Cellular Component: GPI-anchor transamidase complex (GO:0042765);	--	[S]	Function unknown	Rhomboid family	Rhomboid protein 2 GN=rbd2 OS=Neosartorya fumigata (strain ATCC MYA-4609 / Af293 / CBS 101355 / FGSC PE=3 SV=1	Rhomboid protein 2 {ECO:0000313|EMBL:CDM37793.1} OS=Penicillium roqueforti FM164 PE=4 SV=1	hypothetical protein PITC_085540 [Penicillium italicum]
Penicillium0G080150.1	Molecular Function: 1-acylglycerol-3-phosphate O-acyltransferase activity (GO:0003841); Cellular Component: endoplasmic reticulum (GO:0005783); Cellular Component: ribosome (GO:0005840); Cellular Component: integral component of membrane (GO:0016021); Biological Process: glycerophospholipid biosynthetic process (GO:0046474); Molecular Function: 1-acylglycerophosphocholine O-acyltransferase activi…	K13519|0|pcs:Pc12g04190|Pc12g04190; K13519 lysophospholipid acyltransferase [EC:2.3.1.51 2.3.1.23 2.3.1.-] (A)	[S]	Function unknown	MBOAT, membrane-bound O-acyltransferase family	Lysophospholipid acyltransferase GN=ale1 OS=Schizosaccharomyces pombe (strain 972 / ATCC 24843) PE=1 SV=1	Lysophospholipid acyltransferase {ECO:0000313|EMBL:CDM37593.1} OS=Penicillium roqueforti FM164 PE=4 SV=1	Membrane bound O-acyl transferase, MBOAT [Penicillium expansum]
Penicillium0G014050.1	Cellular Component: membrane (GO:0016020); Molecular Function: ligase activity (GO:0016874);	--	--	--	Mitochondrial import receptor subunit or translocase	--	Pc13g12840 protein {ECO:0000313|EMBL:CAP92353.1} OS=Penicillium chrysogenum (strain ATCC 28089 / DSM 1075 / Wisconsin PE=4 SV=1	Pc13g12840 [Penicillium rubens Wisconsin 54-1255]
Penicillium0G057700.1	--	--	--	--	--	--	Genomic scaffold, ProqFM164S01 {ECO:0000313|EMBL:CDM27835.1} OS=Penicillium roqueforti FM164 PE=4 SV=1	hypothetical protein PEXP_035400 [Penicillium expansum]
Penicillium0G100130.1	--	--	--	--	Resolvase, N terminal domain	--	Uncharacterized protein {ECO:0000313|EMBL:EXX79790.1} OS=Rhizophagus irregularis DAOM 197198w PE=4 SV=1	Resolvase-like [Chondrus crispus]
Penicillium0G002060.1	Cellular Component: integral component of membrane (GO:0016021);	--	[R]	General function prediction only	Proteolipid membrane potential modulator	Plasma membrane proteolipid 3 GN=PMP3 OS=Gibberella zeae (strain PH-1 / ATCC MYA-4620 / FGSC 9075 / NRRL 31084) PE=3 SV=2	Stress response RCI peptide, putative {ECO:0000313|EMBL:EKV10904.1} OS=Penicillium digitatum (strain PHI26 / CECT 20796) PE=4 SV=1	Stress response RCI peptide, putative [Penicillium digitatum PHI26]
Penicillium0G100850.1	Cellular Component: cytosol (GO:0005829); Biological Process: carbohydrate metabolic process (GO:0005975); Biological Process: threonine catabolic process (GO:0006567); Molecular Function: formate C-acetyltransferase activity (GO:0008861); Molecular Function: formate transmembrane transporter activity (GO:0015499); Biological Process: formate transport (GO:0015724); Cellular Component: integral c…	--	--	--	Pyruvate formate lyase	Uncharacterized transporter YHL008C GN=YHL008C OS=Saccharomyces cerevisiae (strain ATCC 204508 / S288c) PE=1 SV=1	Formate C-acetyltransferase {ECO:0000313|EMBL:CAA76352.1} (Fragment) OS=Piromyces sp. (strain E2) PE=2 SV=1	Formate acetyltransferase 1 [Beauveria bassiana D1-5]
Penicillium0G097300.1	Molecular Function: transcription factor activity, core RNA polymerase II binding (GO:0000991); Biological Process: transcriptional start site selection at RNA polymerase II promoter (GO:0001174); Molecular Function: DNA binding (GO:0003677); Molecular Function: translation initiation factor activity (GO:0003743); Molecular Function: catalytic activity (GO:0003824); Cellular Component: transcript…	--	[T]	Signal transduction mechanisms	OPT oligopeptide transporter protein	Glutathione transporter 1 GN=pgt1 OS=Schizosaccharomyces pombe (strain 972 / ATCC 24843) PE=1 SV=1	Uncharacterized protein {ECO:0000313|EMBL:EKV10156.1} OS=Penicillium digitatum (strain PHI26 / CECT 20796) PE=4 SV=1	hypothetical protein PDIP_67950 [Penicillium digitatum Pd1]
Penicillium0G060800.1	Molecular Function: prenyltransferase activity (GO:0004659); Cellular Component: integral component of membrane (GO:0016021);	--	--	--	UbiA prenyltransferase family	--	Pc22g22600 protein {ECO:0000313|EMBL:CAP99548.1} OS=Penicillium chrysogenum (strain ATCC 28089 / DSM 1075 / Wisconsin PE=4 SV=1	Pc22g22600 [Penicillium rubens Wisconsin 54-1255]
Penicillium0G083510.1	Molecular Function: protein transporter activity (GO:0008565); Biological Process: protein transport (GO:0015031); Cellular Component: integral component of endoplasmic reticulum membrane (GO:0030176);	K12275|0|pcs:Pc20g15100|Pc20g15100; K12275 translocation protein SEC62 (A)	[U]	Intracellular trafficking, secretion, and vesicular transport	Translocation protein Sec62	Translocation protein SEC62 GN=SEC62 OS=Yarrowia lipolytica (strain CLIB 122 / E 150) PE=3 SV=2	Translocation protein Sec62, putative {ECO:0000313|EMBL:EKV05428.1} OS=Penicillium digitatum (strain PHI26 / CECT 20796) PE=4 SV=1	Translocation protein Sec62, putative [Penicillium digitatum Pd1]
Penicillium0G003830.1	Molecular Function: NAD+ ADP-ribosyltransferase activity (GO:0003950); Molecular Function: serine-type carboxypeptidase activity (GO:0004185); Cellular Component: extracellular region (GO:0005576); Biological Process: proteolysis (GO:0006508);	--	[OE]	--	Serine carboxypeptidase	Carboxypeptidase S1 homolog A (Precursor) GN=SCPA OS=Arthroderma otae (strain ATCC MYA-4605 / CBS 113480) PE=3 SV=1	Carboxypeptidase {ECO:0000256|RuleBase:RU361156} OS=Penicillium roqueforti FM164 PE=3 SV=1	Carboxypeptidase S1 homolog A [Penicillium roqueforti FM164]
Penicillium0G008690.1	Cellular Component: integral component of membrane (GO:0016021);	--	--	--	--	--	Uncharacterized protein {ECO:0000313|EMBL:CAP92960.1} OS=Penicillium chrysogenum (strain ATCC 28089 / DSM 1075 / Wisconsin PE=4 SV=1	hypothetical protein PITC_022200 [Penicillium italicum]
Penicillium0G008750.1	--	--	--	--	--	--	Putative uncharacterized protein {ECO:0000313|EMBL:EED13668.1} OS=Talaromyces stipitatus (strain ATCC 10500 / CBS 375.48 / QM 6759 / PE=4 SV=1	hypothetical protein PEXP_041830 [Penicillium expansum]
Penicillium0G098940.1	Molecular Function: cystathionine gamma-lyase activity (GO:0004123); Molecular Function: transferase activity (GO:0016740); Molecular Function: pyridoxal phosphate binding (GO:0030170); Molecular Function: L-cystine L-cysteine-lyase (deaminating) (GO:0044540); Molecular Function: L-cysteine desulfhydrase activity (GO:0080146);	--	[E]	Amino acid transport and metabolism	Cys/Met metabolism PLP-dependent enzyme	Uncharacterized trans-sulfuration enzyme YHR112C GN=YHR112C OS=Saccharomyces cerevisiae (strain ATCC 204508 / S288c) PE=1 SV=1	Pc16g12440 protein {ECO:0000313|EMBL:CAP93914.1} OS=Penicillium chrysogenum (strain ATCC 28089 / DSM 1075 / Wisconsin PE=3 SV=1	Pyridoxal phosphate-dependent transferase, major region, subdomain 2 [Penicillium expansum]
Penicillium0G120710.1	Biological Process: coenzyme biosynthetic process (GO:0009108); Molecular Function: hydrolase activity (GO:0016787); Biological Process: pteridine-containing compound biosynthetic process (GO:0042559); Molecular Function: ion binding (GO:0043167); Cellular Component: intracellular part (GO:0044424);	K01495|7.02933e-55|pgu:PGUG_03041|similar to GTP-cyclohydrolase I; K01495 GTP cyclohydrolase I [EC:3.5.4.16] (A)	[H]	Coenzyme transport and metabolism	GTP cyclohydrolase I	GTP cyclohydrolase 1 GN=FOL2 OS=Saccharomyces cerevisiae (strain ATCC 204508 / S288c) PE=1 SV=1	GTP cyclohydrolase I {ECO:0000313|EMBL:EPB88836.1} OS=Mucor circinelloides f. circinelloides (strain 1006PhL) PE=3 SV=1	GTP cyclohydrolase I [Mucor circinelloides f. circinelloides 1006PhL]
Penicillium0G115570.1	--	--	--	--	Glycosyl hydrolases family 15	Uncharacterized protein C4H3.03c GN=SPAC4H3.03c OS=Schizosaccharomyces pombe (strain 972 / ATCC 24843) PE=4 SV=1	Uncharacterized protein {ECO:0000313|EMBL:ERF68151.1} OS=Endocarpon pusillum (strain Z07020 / HMAS-L-300199) PE=4 SV=1	glycoside hydrolase family 15 protein [Oidiodendron maius Zn]
Penicillium0G044560.1	Molecular Function: nucleotide binding (GO:0000166); Molecular Function: nucleic acid binding (GO:0003676);	K11294|1.25396e-135|pcs:Pc15g01230|Pc15g01230; K11294 nucleolin (A)	[K]	Transcription	RNA recognition motif. (a.k.a. RRM, RBD, or RNP domain)	Protein gar2 GN=gar2 OS=Schizosaccharomyces pombe (strain 972 / ATCC 24843) PE=1 SV=2	Nucleolin protein Nsr1, putative {ECO:0000313|EMBL:EKV19047.1} OS=Penicillium digitatum (strain PHI26 / CECT 20796) PE=4 SV=1	Nucleolin protein Nsr1, putative [Penicillium digitatum PHI26]
Penicillium0G031940.1	--	--	--	--	--	--	Pc21g04250 protein {ECO:0000313|EMBL:CAP95322.1} OS=Penicillium chrysogenum (strain ATCC 28089 / DSM 1075 / Wisconsin PE=4 SV=1	hypothetical protein PEXP_087330 [Penicillium expansum]
Penicillium0G038950.1	Cellular Component: fungal-type vacuole (GO:0000324); Cellular Component: mitochondrion (GO:0005739); Cellular Component: integral component of membrane (GO:0016021); Biological Process: transmembrane transport (GO:0055085);	--	--	--	Major Facilitator Superfamily	Protein FMP42 GN=FMP42 OS=Saccharomyces cerevisiae (strain ATCC 204508 / S288c) PE=1 SV=1	Major facilitator superfamily {ECO:0000313|EMBL:CDM38169.1} OS=Penicillium roqueforti FM164 PE=4 SV=1	Major facilitator superfamily domain, general substrate transporter [Penicillium expansum]
Penicillium0G099350.1	Molecular Function: quercetin 2,3-dioxygenase activity (GO:0008127); Cellular Component: membrane (GO:0016020); Biological Process: oxidation-reduction process (GO:0055114);	--	--	--	Cupin domain	Quercetin 2,3-dioxygenase OS=Aspergillus japonicus PE=1 SV=1	Pc16g11830 protein {ECO:0000313|EMBL:CAP93853.1} (Precursor) OS=Penicillium chrysogenum (strain ATCC 28089 / DSM 1075 / Wisconsin PE=4 SV=1	Pc16g11830 [Penicillium rubens Wisconsin 54-1255]
Penicillium0G058130.1	--	--	--	--	NRDE protein	--	Pc22g19200 protein {ECO:0000313|EMBL:CAP99208.1} OS=Penicillium chrysogenum (strain ATCC 28089 / DSM 1075 / Wisconsin PE=4 SV=1	Protein of unknown function DUF833 [Penicillium italicum]
Penicillium0G087860.1	--	--	--	--	--	--	Uncharacterized protein {ECO:0000313|EMBL:EKV12718.1} OS=Penicillium digitatum (strain PHI26 / CECT 20796) PE=4 SV=1	hypothetical protein PEXP_014550 [Penicillium expansum]
Penicillium0G001830.1	Molecular Function: NAD+ diphosphatase activity (GO:0000210); Cellular Component: nucleus (GO:0005634); Cellular Component: peroxisome (GO:0005777); Cellular Component: cytosol (GO:0005829); Biological Process: NADH metabolic process (GO:0006734); Molecular Function: metal ion binding (GO:0046872);	K03426|0|pcs:Pc21g16050|Pc21g16050; K03426 NAD+ diphosphatase [EC:3.6.1.22] (A)	[L]	Replication, recombination and repair	NADH pyrophosphatase-like rudimentary NUDIX domain	Probable NADH pyrophosphatase GN=SPBC1778.03c OS=Schizosaccharomyces pombe (strain 972 / ATCC 24843) PE=3 SV=1	Pc21g16050 protein {ECO:0000313|EMBL:CAP96502.1} OS=Penicillium chrysogenum (strain ATCC 28089 / DSM 1075 / Wisconsin PE=4 SV=1	Pc21g16050 [Penicillium rubens Wisconsin 54-1255]
Penicillium0G101880.1	Biological Process: biosynthetic process (GO:0009058); Biological Process: cellular process (GO:0009987);	--	[S]	Function unknown	Oligomerisation domain	--	Putative uncharacterized protein {ECO:0000313|EMBL:EGF83920.1} OS=Batrachochytrium dendrobatidis (strain JAM81 / FGSC 10211) PE=3 SV=1	putative nicotinate-nucleotide adenylyltransferase [Beauveria bassiana D1-5]
Penicillium0G050930.1	Molecular Function: nucleotide binding (GO:0000166); Molecular Function: nucleic acid binding (GO:0003676); Cellular Component: viral nucleocapsid (GO:0019013); Cellular Component: intracellular ribonucleoprotein complex (GO:0030529);	--	[R]	General function prediction only	RNA recognition motif. (a.k.a. RRM, RBD, or RNP domain)	Nuclear and cytoplasmic polyadenylated RNA-binding protein PUB1 GN=PUB1 OS=Saccharomyces cerevisiae (strain ATCC 204508 / S288c) PE=1 SV=4	Uncharacterized protein {ECO:0000313|EMBL:EKV19861.1} OS=Penicillium digitatum (strain PHI26 / CECT 20796) PE=4 SV=1	hypothetical protein PDIG_00280 [Penicillium digitatum PHI26]
Penicillium0G068560.1	--	--	--	--	--	--	Uncharacterized protein {ECO:0000313|EMBL:CAP86530.1} (Precursor) OS=Penicillium chrysogenum (strain ATCC 28089 / DSM 1075 / Wisconsin PE=4 SV=1	hypothetical protein [Penicillium rubens Wisconsin 54-1255]
Penicillium0G067290.1	--	--	--	--	--	--	Uncharacterized protein {ECO:0000313|EMBL:EKV15776.1} OS=Penicillium digitatum (strain PHI26 / CECT 20796) PE=4 SV=1	hypothetical protein PITC_010510 [Penicillium italicum]
Penicillium0G049820.1	Cellular Component: cytoplasm (GO:0005737); Biological Process: translational termination (GO:0006415); Molecular Function: translation release factor activity, codon specific (GO:0016149);	K02835|0|pcs:Pc20g08530|Pc20g08530; K02835 peptide chain release factor 1 (A)	[J]	Translation, ribosomal structure and biogenesis	RF-1 domain	Putative peptide chain release factor 1, mitochondrial (Precursor) GN=SPAC2F7.17 OS=Schizosaccharomyces pombe (strain 972 / ATCC 24843) PE=3 SV=1	Pc20g08530 protein {ECO:0000313|EMBL:CAP86182.1} OS=Penicillium chrysogenum (strain ATCC 28089 / DSM 1075 / Wisconsin PE=4 SV=1	Peptide chain release factor class I/class II [Penicillium italicum]
Penicillium0G008040.1	--	--	--	--	--	--	Uncharacterized protein {ECO:0000313|EMBL:GAA90258.1} OS=Aspergillus kawachii (strain NBRC 4308) PE=4 SV=1	hypothetical protein AKAW_08372 [Aspergillus kawachii IFO 4308]
Penicillium0G046890.1	--	--	--	--	pfkB family carbohydrate kinase	Uncharacterized protein C16C9.01c OS=Schizosaccharomyces pombe (strain 972 / ATCC 24843) PE=4 SV=1	PfkB {ECO:0000313|EMBL:CDM30710.1} OS=Penicillium roqueforti FM164 PE=4 SV=1	PfkB [Penicillium roqueforti FM164]
Penicillium0G038380.1	Cellular Component: integral component of membrane (GO:0016021);	K18188|2.0571e-55|pcs:Pc21g12130|Pc21g12130; K18188 protein PET117 (A)	--	--	--	Protein pet117, mitochondrial (Precursor) GN=pet117 OS=Schizosaccharomyces pombe (strain 972 / ATCC 24843) PE=2 SV=1	Genomic scaffold, ProqFM164S01 {ECO:0000313|EMBL:CDM29131.1} OS=Penicillium roqueforti FM164 PE=4 SV=1	unnamed protein product [Penicillium roqueforti FM164]
Penicillium0G087160.1	Molecular Function: transferase activity (GO:0016740);	--	--	--	short chain dehydrogenase	--	Pc21g08490 protein {ECO:0000313|EMBL:CAP95746.1} OS=Penicillium chrysogenum (strain ATCC 28089 / DSM 1075 / Wisconsin PE=4 SV=1	Pc21g08490 [Penicillium rubens Wisconsin 54-1255]
Penicillium0G029950.1	Molecular Function: structural constituent of ribosome (GO:0003735); Cellular Component: ribosome (GO:0005840); Biological Process: translation (GO:0006412); Molecular Function: oxidoreductase activity (GO:0016491); Biological Process: oxidation-reduction process (GO:0055114);	--	[J]	Translation, ribosomal structure and biogenesis	Ribosomal protein L32	60S ribosomal protein L32 GN=crp-63 OS=Neurospora crassa (strain ATCC 24698 / 74-OR23-1A / CBS 708.71 / DSM PE=3 SV=1	Oxidoreductase family, NAD-binding Rossmann fold protein {ECO:0000313|EMBL:EKV18638.1} OS=Penicillium digitatum (strain PHI26 / CECT 20796) PE=4 SV=1	Oxidoreductase, N-terminal [Penicillium expansum]
Penicillium0G124060.1	--	--	--	--	Histidine-specific methyltransferase, SAM-dependent	Meiotically up-regulated gene 158 protein GN=mug158 OS=Schizosaccharomyces pombe (strain 972 / ATCC 24843) PE=1 SV=4	Uncharacterized protein {ECO:0000313|EMBL:EGP84516.1} OS=Mycosphaerella graminicola (strain CBS 115943 / IPO323) PE=4 SV=1	hypothetical protein Gasu_51670 [Galdieria sulphuraria]
Penicillium0G101390.1	Molecular Function: DNA binding (GO:0003677); Molecular Function: DNA-(apurinic or apyrimidinic site) lyase activity (GO:0003906); Cellular Component: plasma membrane (GO:0005886); Biological Process: base-excision repair (GO:0006284); Molecular Function: electron carrier activity (GO:0009055); Molecular Function: FMN binding (GO:0010181); Cellular Component: integral component of membrane (GO:00…	--	--	--	FMN-binding domain	--	--	Endonuclease III [Beauveria bassiana D1-5]
Penicillium0G079490.1	Biological Process: positive regulation of autophagy (GO:0010508);	--	--	--	UV radiation resistance protein and autophagy-related subunit 14	--	Uncharacterized protein {ECO:0000313|EMBL:CDM36188.1} OS=Penicillium roqueforti FM164 PE=4 SV=1	hypothetical protein PROQFM164_S05g000021 [Penicillium roqueforti FM164]
Penicillium0G091130.1	Cellular Component: integral component of membrane (GO:0016021);	--	--	--	Putative amidotransferase	--	DJ-1 domain, InhA-type {ECO:0000313|EMBL:CDM33855.1} OS=Penicillium roqueforti FM164 PE=4 SV=1	DJ-1 domain, InhA-type [Penicillium roqueforti FM164]
Penicillium0G006580.1	Biological Process: long-chain fatty acid metabolic process (GO:0001676); Molecular Function: long-chain fatty acid-CoA ligase activity (GO:0004467);	--	[I]	Lipid transport and metabolism	AMP-binding enzyme	Putative acyl-coenzyme A synthetase GN=AN10074 OS=Emericella nidulans (strain FGSC A4 / ATCC 38163 / CBS 112.46 / NRRL PE=3 SV=1	Phenylacetyl-CoA ligase {ECO:0000313|EMBL:CDM35898.1} OS=Penicillium roqueforti FM164 PE=4 SV=1	phenylacetyl-CoA ligase [Penicillium roqueforti FM164]
Penicillium0G118550.1	Cellular Component: cytosol (GO:0005829); Biological Process: gluconeogenesis (GO:0006094); Biological Process: glycolytic process (GO:0006096); Biological Process: regulation of pentose-phosphate shunt (GO:0043456); Molecular Function: 2,3-bisphosphoglycerate-dependent phosphoglycerate mutase activity (GO:0046538);	K01834|2.02612e-89|cal:CaO19.903|GPM1; phosphoglycerate mutase similar to S. cerevisiae GPM1 (YKL152C); glycolysis; K01834 2,3-bisphosphoglycerate-dependent phosphoglycerate mutase [EC:5.4.2.11] (A)	[G]	Carbohydrate transport and metabolism	Histidine phosphatase superfamily (branch 1)	Phosphoglycerate mutase GN=GPM1 OS=Candida albicans (strain SC5314 / ATCC MYA-2876) PE=1 SV=3	Phosphoglycerate mutase 1 {ECO:0000313|EMBL:EEQ45758.1} OS=Candida albicans (strain WO-1) PE=3 SV=1	2,3-bisphosphoglycerate-dependent phosphoglycerate mutase [Beauveria bassiana D1-5]
Penicillium0G023430.1	Biological Process: glucan catabolic process (GO:0009251); Cellular Component: membrane (GO:0016020); Molecular Function: carbohydrate binding (GO:0030246); Molecular Function: licheninase activity (GO:0042972); Molecular Function: glucan endo-1,3-beta-glucanase activity, C-3 substituted reducing group (GO:0052861);	--	--	--	--	Probable endo-1,3(4)-beta-glucanase An02g00850 (Precursor) GN=An02g00850 OS=Aspergillus niger (strain CBS 513.88 / FGSC A1513) PE=3 SV=1	Pc12g13160 protein {ECO:0000313|EMBL:CAP80943.1} (Precursor) OS=Penicillium chrysogenum (strain ATCC 28089 / DSM 1075 / Wisconsin PE=4 SV=1	Concanavalin A-like lectin/glucanase, subgroup [Penicillium expansum]
Penicillium0G095870.1	--	--	--	--	--	--	Uncharacterized protein {ECO:0000313|EMBL:EKV09756.1} OS=Penicillium digitatum (strain PHI26 / CECT 20796) PE=4 SV=1	hypothetical protein PEXP_102920 [Penicillium expansum]
Penicillium0G050630.1	Cellular Component: integral component of membrane (GO:0016021); Biological Process: transmembrane transport (GO:0055085);	--	--	--	Major Facilitator Superfamily	--	Major facilitator superfamily {ECO:0000313|EMBL:CDM32527.1} OS=Penicillium roqueforti FM164 PE=4 SV=1	Major facilitator superfamily [Penicillium roqueforti FM164]
Penicillium0G067740.1	--	--	--	--	--	--	Pc22g01960 protein {ECO:0000313|EMBL:CAP97484.1} OS=Penicillium chrysogenum (strain ATCC 28089 / DSM 1075 / Wisconsin PE=4 SV=1	hypothetical protein PITC_036960 [Penicillium italicum]
Penicillium0G038600.1	Biological Process: chromatin silencing at rDNA (GO:0000183); Cellular Component: chromosome, telomeric region (GO:0000781); Biological Process: replicative cell aging (GO:0001302); Molecular Function: nicotinate-nucleotide diphosphorylase (carboxylating) activity (GO:0004514); Molecular Function: nicotinate phosphoribosyltransferase activity (GO:0004516); Cellular Component: nucleus (GO:0005634)…	K00763|0|nfi:NFIA_114610|nicotinate phosphoribosyltransferase; K00763 nicotinate phosphoribosyltransferase [EC:6.3.4.21] (A)	[H]	Coenzyme transport and metabolism	Nicotinate phosphoribosyltransferase (NAPRTase) family	Nicotinate phosphoribosyltransferase GN=NPT1 OS=Saccharomyces cerevisiae (strain ATCC 204508 / S288c) PE=1 SV=3	Nicotinate phosphoribosyltransferase {ECO:0000256|RuleBase:RU003838} OS=Penicillium digitatum (strain PHI26 / CECT 20796) PE=3 SV=1	Nicotinate phosphoribosyltransferase-like protein [Penicillium italicum]
Penicillium0G046620.1	--	--	--	--	--	--	Genomic scaffold, ProqFM164S02 {ECO:0000313|EMBL:CDM31983.1} OS=Penicillium roqueforti FM164 PE=4 SV=1	unnamed protein product [Penicillium roqueforti FM164]
Penicillium0G111860.1	--	--	--	--	Bacterial regulatory proteins, tetR family	--	--	--
Penicillium0G022470.1	Cellular Component: integral component of membrane (GO:0016021); Biological Process: metal ion transport (GO:0030001); Molecular Function: metal ion transmembrane transporter activity (GO:0046873); Biological Process: transmembrane transport (GO:0055085);	--	--	--	CorA-like Mg2+ transporter protein	Putative metal ion transporter C27B12.12c OS=Schizosaccharomyces pombe (strain 972 / ATCC 24843) PE=1 SV=1	Pc12g14440 protein {ECO:0000313|EMBL:CAP81071.1} OS=Penicillium chrysogenum (strain ATCC 28089 / DSM 1075 / Wisconsin PE=4 SV=1	Pc12g14440 [Penicillium rubens Wisconsin 54-1255]
Penicillium0G028360.1	Cellular Component: mitochondrial intermembrane space (GO:0005758); Biological Process: mitochondrial electron transport, ubiquinol to cytochrome c (GO:0006122); Biological Process: mitochondrial electron transport, cytochrome c to oxygen (GO:0006123); Molecular Function: electron carrier activity (GO:0009055); Molecular Function: heme binding (GO:0020037); Molecular Function: metal ion binding (…	K08738|1.73114e-68|pcs:Pc12g07280|Pc12g07280; K08738 cytochrome c (A)	[C]	Energy production and conversion	Cytochrome c	Cytochrome c GN=cycA OS=Aspergillus niger PE=1 SV=1	Cytochrome c {ECO:0000313|EMBL:CDM35373.1} OS=Penicillium roqueforti FM164 PE=3 SV=1	Cytochrome c [Penicillium roqueforti FM164]
Penicillium0G096900.1	Molecular Function: phosphomannomutase activity (GO:0004615); Cellular Component: cytoplasm (GO:0005737); Biological Process: GDP-mannose biosynthetic process (GO:0009298); Molecular Function: hydrolase activity (GO:0016787); Biological Process: mannose biosynthetic process (GO:0019307);	K17497|0|pcs:Pc14g01430|Pc14g01430; K17497 phosphomannomutase [EC:5.4.2.8] (A)	[I]	Lipid transport and metabolism	Eukaryotic phosphomannomutase	Phosphomannomutase GN=pmm1 OS=Schizosaccharomyces pombe (strain 972 / ATCC 24843) PE=2 SV=1	Phosphomannomutase {ECO:0000256|RuleBase:RU361118} OS=Penicillium digitatum (strain PHI26 / CECT 20796) PE=3 SV=1	HAD-superfamily hydrolase, subfamily IIB [Penicillium italicum]
Penicillium0G045380.1	Molecular Function: structural constituent of ribosome (GO:0003735); Biological Process: translation (GO:0006412); Cellular Component: cytosolic large ribosomal subunit (GO:0022625);	K02889|2.59129e-111|pcs:Pc20g02750|Pc20g02750; K02889 large subunit ribosomal protein L21e (A)	[J]	Translation, ribosomal structure and biogenesis	Ribosomal protein L21e	60S ribosomal protein L21-A GN=rpl21a OS=Schizosaccharomyces pombe (strain 972 / ATCC 24843) PE=3 SV=1	Pc20g02750 protein {ECO:0000313|EMBL:CAP85604.1} OS=Penicillium chrysogenum (strain ATCC 28089 / DSM 1075 / Wisconsin PE=4 SV=1	Ribosomal protein L21e [Penicillium expansum]
Penicillium0G055700.1	--	--	--	--	--	--	Uncharacterized protein {ECO:0000313|EMBL:CAP74185.1} OS=Penicillium chrysogenum (strain ATCC 28089 / DSM 1075 / Wisconsin PE=4 SV=1	hypothetical protein PEXP_060430 [Penicillium expansum]
Penicillium0G053390.1	Molecular Function: hydrolase activity, hydrolyzing O-glycosyl compounds (GO:0004553); Biological Process: carbohydrate metabolic process (GO:0005975); Cellular Component: integral component of membrane (GO:0016021); Molecular Function: carbohydrate binding (GO:0030246);	--	--	--	Glycosyl hydrolases family 16	Probable glycosidase crf1 (Precursor) GN=crf1 OS=Neosartorya fumigata (strain ATCC MYA-4609 / Af293 / CBS 101355 / FGSC PE=1 SV=2	Concanavalin A-like lectin/glucanase {ECO:0000313|EMBL:CDM33180.1} OS=Penicillium roqueforti FM164 PE=4 SV=1	Concanavalin A-like lectin/glucanase, subgroup [Penicillium expansum]
Penicillium0G066650.1	Biological Process: intracellular protein transport (GO:0006886); Molecular Function: protein transporter activity (GO:0008565); Biological Process: vesicle-mediated transport (GO:0016192); Cellular Component: clathrin adaptor complex (GO:0030131);	K11824|0|pcs:Pc13g06600|Pc13g06600; K11824 AP-2 complex subunit alpha (A)	[U]	Intracellular trafficking, secretion, and vesicular transport	Adaptin N terminal region	AP-2 complex subunit alpha GN=apl3 OS=Schizosaccharomyces pombe (strain 972 / ATCC 24843) PE=3 SV=1	Pc13g06600 protein {ECO:0000313|EMBL:CAP91729.1} OS=Penicillium chrysogenum (strain ATCC 28089 / DSM 1075 / Wisconsin PE=4 SV=1	Pc13g06600 [Penicillium rubens Wisconsin 54-1255]
Penicillium0G051060.1	Biological Process: cellular process (GO:0009987); Cellular Component: cell part (GO:0044464);	--	--	--	Pal1 cell morphology protein	--	Pc20g10260 protein {ECO:0000313|EMBL:CAP86355.1} OS=Penicillium chrysogenum (strain ATCC 28089 / DSM 1075 / Wisconsin PE=4 SV=1	Pal1 cell morphology [Penicillium italicum]
Penicillium0G016640.1	Molecular Function: catalytic activity (GO:0003824); Biological Process: protein import into nucleus (GO:0006606); Biological Process: nuclear pore organization (GO:0006999); Cellular Component: integral component of membrane (GO:0016021); Molecular Function: structural constituent of nuclear pore (GO:0017056); Biological Process: mRNA export from nucleus in response to heat stress (GO:0031990); …	K14311|0|pcs:Pc13g12280|Pc13g12280; K14311 nuclear pore complex protein Nup188 (A)	--	--	Nucleoporin subcomplex protein binding to Pom34	Nucleoporin nup184 GN=nup184 OS=Schizosaccharomyces pombe (strain 972 / ATCC 24843) PE=4 SV=1	Pc13g12280 protein {ECO:0000313|EMBL:CAP92297.1} OS=Penicillium chrysogenum (strain ATCC 28089 / DSM 1075 / Wisconsin PE=4 SV=1	Nucleoporin Nup188 [Penicillium italicum]
Penicillium0G015500.1	Molecular Function: oxidoreductase activity (GO:0016491); Biological Process: oxidation-reduction process (GO:0055114);	--	--	--	short chain dehydrogenase	Very-long-chain 3-oxoacyl-CoA reductase {ECO:0000255|HAMAP-Rule:MF_03107} GN=PICST_79198 OS=Scheffersomyces stipitis (strain ATCC 58785 / CBS 6054 / NBRC 10063 / PE=3 SV=1	Short-chain dehydrogenase/reductase SDR {ECO:0000313|EMBL:CDM31548.1} OS=Penicillium roqueforti FM164 PE=3 SV=1	Short-chain dehydrogenase/reductase SDR [Penicillium roqueforti FM164]
Penicillium0G055120.1	Cellular Component: integral component of mitochondrial inner membrane (GO:0031305); Biological Process: mitochondrial respiratory chain complex IV assembly (GO:0033617);	K18173|3.60968e-115|pcs:Pc20g00210|Pc20g00210; K18173 cytochrome c oxidase assembly factor 1 (A)	--	--	Cytochrome oxidase complex assembly protein 1	Cytochrome c oxidase assembly factor 1 GN=COA1 OS=Saccharomyces cerevisiae (strain ATCC 204508 / S288c) PE=1 SV=1	Pc20g00210 protein {ECO:0000313|EMBL:CAP85350.1} OS=Penicillium chrysogenum (strain ATCC 28089 / DSM 1075 / Wisconsin PE=4 SV=1	Pc20g00210 [Penicillium rubens Wisconsin 54-1255]
Penicillium0G044440.1	Cellular Component: integral component of membrane (GO:0016021);	--	--	--	LysM domain	Killer toxin subunit beta (Precursor) OS=Kluyveromyces lactis (strain ATCC 8585 / CBS 2359 / DSM 70799 / NBRC PE=1 SV=1	Pc15g01060 protein {ECO:0000313|EMBL:CAP82992.1} OS=Penicillium chrysogenum (strain ATCC 28089 / DSM 1075 / Wisconsin PE=4 SV=1	hypothetical protein PITC_096530 [Penicillium italicum]
Penicillium0G063250.1	Molecular Function: RNA polymerase II transcription cofactor activity (GO:0001104); Biological Process: regulation of transcription from RNA polymerase II promoter (GO:0006357); Cellular Component: mediator complex (GO:0016592);	--	--	--	Mediator complex protein	--	Pc22g25310 protein {ECO:0000313|EMBL:CAP99819.1} OS=Penicillium chrysogenum (strain ATCC 28089 / DSM 1075 / Wisconsin PE=4 SV=1	Mediator complex, subunit Med11 [Penicillium italicum]
Penicillium0G080990.1	Molecular Function: CDP-diacylglycerol-glycerol-3-phosphate 3-phosphatidyltransferase activity (GO:0008444); Biological Process: phospholipid biosynthetic process (GO:0008654); Cellular Component: integral component of membrane (GO:0016021);	K08744|0|pcs:Pc20g12250|Pc20g12250; K08744 cardiolipin synthase [EC:2.7.8.-] (A)	[I]	Lipid transport and metabolism	CDP-alcohol phosphatidyltransferase	Uncharacterized CDP-alcohol phosphatidyltransferase class-I family protein C22A12.08c GN=SPAC22A12.08c OS=Schizosaccharomyces pombe (strain 972 / ATCC 24843) PE=3 SV=1	CDP-alcohol phosphatidyltransferase {ECO:0000313|EMBL:CDM37476.1} OS=Penicillium roqueforti FM164 PE=3 SV=1	CDP-alcohol phosphatidyltransferase [Penicillium expansum]
Penicillium0G050190.1	Cellular Component: integral component of membrane (GO:0016021);	--	--	--	PAP2 superfamily	--	Integral membrane protein {ECO:0000313|EMBL:EKV17498.1} OS=Penicillium digitatum (strain PHI26 / CECT 20796) PE=4 SV=1	Integral membrane protein [Penicillium digitatum PHI26]
Penicillium0G073800.1	Molecular Function: aminoacyl-tRNA editing activity (GO:0002161); Molecular Function: leucine-tRNA ligase activity (GO:0004823); Molecular Function: ATP binding (GO:0005524); Cellular Component: cytosol (GO:0005829); Biological Process: DNA replication initiation (GO:0006270); Biological Process: leucyl-tRNA aminoacylation (GO:0006429); Biological Process: regulation of translational fidelity (GO…	K01869|0|pcs:Pc22g02510|Pc22g02510; K01869 leucyl-tRNA synthetase [EC:6.1.1.4] (A)	[J]	Translation, ribosomal structure and biogenesis	tRNA synthetases class I (I, L, M and V)	Leucine--tRNA ligase, cytoplasmic GN=leu-6 OS=Neurospora crassa (strain ATCC 24698 / 74-OR23-1A / CBS 708.71 / DSM PE=3 SV=2	Leucyl-tRNA synthetase {ECO:0000313|EMBL:EKV07168.1} OS=Penicillium digitatum (strain PHI26 / CECT 20796) PE=4 SV=1	Leucyl-tRNA synthetase [Penicillium digitatum PHI26]
Penicillium0G070910.1	Molecular Function: ATP binding (GO:0005524); Cellular Component: plasma membrane (GO:0005886); Biological Process: drug transmembrane transport (GO:0006855); Molecular Function: xenobiotic-transporting ATPase activity (GO:0008559); Cellular Component: integral component of membrane (GO:0016021); Biological Process: sterol import (GO:0035376); Biological Process: cellular response to drug (GO:003…	--	[Q]	Secondary metabolites biosynthesis, transport and catabolism	ABC-2 type transporter	ABC transporter ATP-binding protein/permease PDR18 GN=PDR18 OS=Saccharomyces cerevisiae (strain ATCC 204508 / S288c) PE=3 SV=1	Pc16g11470 protein {ECO:0000313|EMBL:CAP93817.1} OS=Penicillium chrysogenum (strain ATCC 28089 / DSM 1075 / Wisconsin PE=3 SV=1	Pc16g11470 [Penicillium rubens Wisconsin 54-1255]
Penicillium0G011130.1	Molecular Function: protein binding (GO:0005515); Cellular Component: mitochondrion (GO:0005739); Molecular Function: hydrogen ion transmembrane transporter activity (GO:0015078); Biological Process: ATP synthesis coupled proton transport (GO:0015986); Biological Process: ATP hydrolysis coupled proton transport (GO:0015991); Cellular Component: integral component of membrane (GO:0016021); Molecul…	K02128|9.88344e-102|pcs:Pc21g19380|Pc21g19380; K02128 F-type H+-transporting ATPase subunit c (A)	[C]	Energy production and conversion	ATP synthase subunit C	ATP synthase subunit 9, mitochondrial (Precursor) GN=oli OS=Neurospora crassa (strain ATCC 24698 / 74-OR23-1A / CBS 708.71 / DSM PE=1 SV=1	Putative ATP synthase protein 9 {ECO:0000313|EMBL:AAY23173.1} OS=Penicillium chrysogenum (Penicillium notatum) PE=2 SV=1	Pc21g19380 [Penicillium rubens Wisconsin 54-1255]
Penicillium0G097130.1	Molecular Function: magnesium ion binding (GO:0000287); Molecular Function: isocitrate dehydrogenase (NAD+) activity (GO:0004449); Cellular Component: mitochondrion (GO:0005739); Biological Process: tricarboxylic acid cycle (GO:0006099); Molecular Function: NAD binding (GO:0051287);	K00030|0|pcs:Pc14g01170|Pc14g01170; K00030 isocitrate dehydrogenase (NAD+) [EC:1.1.1.41] (A)	[E]	Amino acid transport and metabolism	Isocitrate/isopropylmalate dehydrogenase	Isocitrate dehydrogenase [NAD] subunit 1, mitochondrial (Precursor) GN=IDH1 OS=Ajellomyces capsulatus (Darling&apos;s disease fungus) PE=2 SV=1	Isocitrate dehydrogenase [NAD] subunit, mitochondrial {ECO:0000256|RuleBase:RU361266} (Precursor) OS=Penicillium chrysogenum (strain ATCC 28089 / DSM 1075 / Wisconsin PE=3 SV=1	Pc14g01170 [Penicillium rubens Wisconsin 54-1255]
Penicillium0G048190.1	Biological Process: mRNA processing (GO:0006397); Cellular Component: integral component of membrane (GO:0016021);	K13171|2.32062e-91|pcs:Pc20g06520|Pc20g06520; K13171 serine/arginine repetitive matrix protein 1 (A)	[AR]	--	PWI domain	PWI domain-containing protein C825.05c GN=SPCC825.05c OS=Schizosaccharomyces pombe (strain 972 / ATCC 24843) PE=1 SV=1	Serine/arginine repetitive matrix protein 1 {ECO:0000313|EMBL:EKV04335.1} OS=Penicillium digitatum (strain PHI26 / CECT 20796) PE=4 SV=1	Splicing factor PWI [Penicillium italicum]
Penicillium0G120630.1	--	--	--	--	Acetoacetate decarboxylase (ADC)	Decarboxylase DEC1 GN=DEC1 OS=Cochliobolus heterostrophus (strain C4 / ATCC 48331 / race T) PE=3 SV=1	Decarboxylase Dec1 {ECO:0000313|EMBL:GAA92675.1} OS=Aspergillus kawachii (strain NBRC 4308) PE=4 SV=1	decarboxylase Dec1 [Aspergillus kawachii IFO 4308]
Penicillium0G093050.1	Cellular Component: cytoplasm (GO:0005737); Biological Process: ER to Golgi vesicle-mediated transport (GO:0006888); Biological Process: cellular process (GO:0009987); Cellular Component: integral component of membrane (GO:0016021); Molecular Function: hydrolase activity (GO:0016787);	--	[L]	Replication, recombination and repair	Calcineurin-like phosphoesterase	Protein TED1 GN=TED1 OS=Saccharomyces cerevisiae (strain ATCC 204508 / S288c) PE=1 SV=1	Metallophosphoesterase domain {ECO:0000313|EMBL:CDM33628.1} OS=Penicillium roqueforti FM164 PE=4 SV=1	Metallophosphoesterase domain [Penicillium roqueforti FM164]
Penicillium0G033530.1	Cellular Component: ribonuclease MRP complex (GO:0000172); Biological Process: tRNA 5'-leader removal (GO:0001682); Molecular Function: ribonuclease P activity (GO:0004526); Cellular Component: nucleolar ribonuclease P complex (GO:0005655); Biological Process: rRNA processing (GO:0006364); Biological Process: mRNA cleavage (GO:0006379); Biological Process: intronic box C/D snoRNA processing (GO:0…	K03538|1.34767e-141|pcs:Pc21g06020|Pc21g06020; K03538 ribonuclease P protein subunit POP4 [EC:3.1.26.5] (A)	[A]	RNA processing and modification	Domain of unknown function UPF0086	RNases MRP/P 32.9 kDa subunit GN=POP4 OS=Saccharomyces cerevisiae (strain ATCC 204508 / S288c) PE=1 SV=1	Ribonuclease P complex subunit Pop4, putative {ECO:0000313|EMBL:EKV15497.1} OS=Penicillium digitatum (strain PHI26 / CECT 20796) PE=4 SV=1	Ribonuclease P complex subunit Pop4, putative [Penicillium digitatum Pd1]
Penicillium0G026670.1	Biological Process: transport (GO:0006810);	--	--	--	--	--	Pc12g09200 protein {ECO:0000313|EMBL:CAP80547.1} OS=Penicillium chrysogenum (strain ATCC 28089 / DSM 1075 / Wisconsin PE=4 SV=1	Pc12g09200 [Penicillium rubens Wisconsin 54-1255]
Penicillium0G035290.1	--	--	--	--	--	--	Uncharacterized protein {ECO:0000313|EMBL:CAP95686.1} OS=Penicillium chrysogenum (strain ATCC 28089 / DSM 1075 / Wisconsin PE=4 SV=1	hypothetical protein PEXP_060430 [Penicillium expansum]
Penicillium0G118230.1	Molecular Function: transferase activity (GO:0016740); Biological Process: cellular metabolic process (GO:0044237); Biological Process: organonitrogen compound metabolic process (GO:1901564);	--	[O]	Posttranslational modification, protein turnover, chaperones	Glutathione S-transferase, N-terminal domain	Probable glutathione S-transferase GN=CIMG_01314 OS=Coccidioides immitis (strain RS) PE=1 SV=2	Putative uncharacterized protein {ECO:0000313|EMBL:EGF84337.1} OS=Batrachochytrium dendrobatidis (strain JAM81 / FGSC 10211) PE=4 SV=1	hypothetical protein BATDEDRAFT_85058 [Batrachochytrium dendrobatidis JAM81]
Penicillium0G035090.1	Biological Process: sporocarp development involved in sexual reproduction (GO:0000909); Molecular Function: signal transducer activity (GO:0004871); Cellular Component: heterotrimeric G-protein complex (GO:0005834); Biological Process: positive regulation of sterigmatocystin biosynthetic process (GO:0010914); Cellular Component: integral component of membrane (GO:0016021); Biological Process: het…	K04536|0|ang:ANI_1_248164|An18g02090; guanine nucleotide-binding protein subunit beta; K04536 guanine nucleotide-binding protein G(I)/G(S)/G(T) subunit beta-1 (A)	[R]	General function prediction only	WD domain, G-beta repeat	Guanine nucleotide-binding protein subunit beta GN=GB-1 OS=Cryphonectria parasitica (Chesnut blight fungus) PE=3 SV=1	Guanine nucleotide-binding protein subunit beta {ECO:0000313|EMBL:CDM30690.1} OS=Penicillium roqueforti FM164 PE=4 SV=1	Guanine nucleotide-binding protein subunit beta [Penicillium roqueforti FM164]
Penicillium0G046850.1	--	--	--	--	--	--	Pc21g15200 protein {ECO:0000313|EMBL:CAP96417.1} (Precursor) OS=Penicillium chrysogenum (strain ATCC 28089 / DSM 1075 / Wisconsin PE=4 SV=1	Pc21g15200 [Penicillium rubens Wisconsin 54-1255]
Penicillium0G130480.1	Molecular Function: catalytic activity (GO:0003824);	K18622|2.69637e-36|spo:SPBC1289.14|adducin (predicted); K18622 adducin (A)	[TZ]	--	X-Pro dipeptidyl-peptidase (S15 family)	Adducin-related protein C1289.14 OS=Schizosaccharomyces pombe (strain 972 / ATCC 24843) PE=2 SV=1	Adducin-related protein C1289.14 {ECO:0000313|EMBL:CDM36685.1} OS=Penicillium roqueforti FM164 PE=4 SV=1	hypothetical protein H310_06463 [Aphanomyces invadans]
Penicillium0G043560.1	Molecular Function: RNA polymerase II transcription factor activity, sequence-specific DNA binding (GO:0000981); Molecular Function: DNA binding (GO:0003677); Cellular Component: nucleus (GO:0005634); Biological Process: regulation of transcription from RNA polymerase II promoter (GO:0006357); Molecular Function: zinc ion binding (GO:0008270);	--	--	--	Fungal specific transcription factor domain	Uncharacterized transcriptional regulatory protein C530.05 GN=SPBC530.05 OS=Schizosaccharomyces pombe (strain 972 / ATCC 24843) PE=3 SV=2	Putative uncharacterized protein {ECO:0000313|EMBL:EEA18743.1} OS=Penicillium marneffei (strain ATCC 18224 / CBS 334.59 / QM 7333) PE=4 SV=1	Transcription factor, fungi [Penicillium expansum]
Penicillium0G079290.1	Biological Process: mitotic M phase (GO:0000087); Molecular Function: protein serine/threonine phosphatase activity (GO:0004722); Molecular Function: protein tyrosine phosphatase activity (GO:0004725); Cellular Component: nucleus (GO:0005634); Cellular Component: cytosol (GO:0005829); Biological Process: positive regulation of G2/M transition of mitotic cell cycle (GO:0010971); Biological Process…	K02555|0|pcs:Pc22g09890|Pc22g09890; K02555 M-phase inducer tyrosine phosphatase [EC:3.1.3.48] (A)	[D]	Cell cycle control, cell division, chromosome partitioning	Rhodanese-like domain	M-phase inducer phosphatase GN=nimT OS=Emericella nidulans (strain FGSC A4 / ATCC 38163 / CBS 112.46 / NRRL PE=2 SV=2	Pc22g09890 protein {ECO:0000313|EMBL:CAP98277.1} OS=Penicillium chrysogenum (strain ATCC 28089 / DSM 1075 / Wisconsin PE=4 SV=1	Pc22g09890 [Penicillium rubens Wisconsin 54-1255]
Penicillium0G032480.1	Cellular Component: integral component of membrane (GO:0016021);	--	--	--	Cytochrome oxidase c assembly	--	Pc21g04720 protein {ECO:0000313|EMBL:CAP95369.1} OS=Penicillium chrysogenum (strain ATCC 28089 / DSM 1075 / Wisconsin PE=4 SV=1	hypothetical protein PITC_037790 [Penicillium italicum]
Penicillium0G126590.1	--	--	--	--	HTH-like domain	--	--	--
Penicillium0G116050.1	Biological Process: metabolic process (GO:0008152);	--	[G]	Carbohydrate transport and metabolism	Major Facilitator Superfamily	Uncharacterized transporter C1683.12 GN=SPBC1683.12 OS=Schizosaccharomyces pombe (strain 972 / ATCC 24843) PE=3 SV=1	Uncharacterized protein {ECO:0000313|EMBL:CDS09769.1} OS=Absidia idahoensis var. thermophila PE=4 SV=1	Phthalate transporter, putative [Ricinus communis]
Penicillium0G014370.1	Molecular Function: homoserine O-acetyltransferase activity (GO:0004414); Cellular Component: cytoplasm (GO:0005737); Biological Process: methionine biosynthetic process (GO:0009086);	K00641|0|pcs:Pc06g01250|Pc06g01250; K00641 homoserine O-acetyltransferase [EC:2.3.1.31] (A)	--	--	alpha/beta hydrolase fold	Acetyl-CoA--deacetylcephalosporin C O-acetyltransferase chain 2 (Precursor) GN=CEFG OS=Acremonium chrysogenum (Cephalosporium acremonium) PE=1 SV=1	Homoserine acetyltransferase {ECO:0000313|EMBL:EKV16477.1} OS=Penicillium digitatum (strain PHI26 / CECT 20796) PE=4 SV=1	Homoserine acetyltransferase [Penicillium italicum]
Penicillium0G047940.1	Biological Process: regulation of transcription, DNA-templated (GO:0006355); Molecular Function: metal ion binding (GO:0046872);	--	--	--	--	--	Genomic scaffold, ProqFM164S02 {ECO:0000313|EMBL:CDM32198.1} OS=Penicillium roqueforti FM164 PE=4 SV=1	hypothetical protein PEXP_002500 [Penicillium expansum]
Penicillium0G066110.1	Cellular Component: integral component of membrane (GO:0016021); Molecular Function: oxidoreductase activity (GO:0016491); Biological Process: oxidation-reduction process (GO:0055114);	--	[PQ]	--	Ferric reductase like transmembrane component	Ferric/cupric reductase transmembrane component 7 GN=FRE7 OS=Saccharomyces cerevisiae (strain ATCC 204508 / S288c) PE=1 SV=2	Cytochrome b245, heavy chain {ECO:0000313|EMBL:CDM26745.1} OS=Penicillium roqueforti FM164 PE=4 SV=1	Cytochrome b245, heavy chain [Penicillium roqueforti FM164]
Penicillium0G006930.1	--	--	--	--	--	--	Uncharacterized protein {ECO:0000313|EMBL:CAP98744.1} OS=Penicillium chrysogenum (strain ATCC 28089 / DSM 1075 / Wisconsin PE=4 SV=1	hypothetical protein [Penicillium rubens Wisconsin 54-1255]
Penicillium0G013490.1	Molecular Function: copper ion binding (GO:0005507); Biological Process: copper ion homeostasis (GO:0055070);	K06201|6.99935e-139|pcs:Pc20g01890|Pc20g01890; K06201 copper homeostasis protein (A)	[P]	Inorganic ion transport and metabolism	CutC family	--	Pc20g01890 protein {ECO:0000313|EMBL:CAP85518.1} OS=Penicillium chrysogenum (strain ATCC 28089 / DSM 1075 / Wisconsin PE=4 SV=1	Pc20g01890 [Penicillium rubens Wisconsin 54-1255]
Penicillium0G043150.1	--	--	--	--	--	--	Genomic scaffold, ProqFM164S11 {ECO:0000313|EMBL:CDM38374.1} OS=Penicillium roqueforti FM164 PE=4 SV=1	hypothetical protein PEXP_110400 [Penicillium expansum]
Penicillium0G123990.1	Molecular Function: aldehyde dehydrogenase (NAD) activity (GO:0004029);	K00129|3.55618e-127|mgr:MGG_05008|aldehyde dehydrogenase; K00129 aldehyde dehydrogenase (NAD(P)+) [EC:1.2.1.5] (A)	[C]	Energy production and conversion	Aldehyde dehydrogenase family	Putative aldehyde dehydrogenase-like protein C922.07c GN=SPAC922.07c OS=Schizosaccharomyces pombe (strain 972 / ATCC 24843) PE=3 SV=1	Uncharacterized protein {ECO:0000313|EMBL:ERZ95798.1} OS=Rhizophagus irregularis (strain DAOM 181602 / DAOM 197198 / MUCL PE=3 SV=1	hypothetical protein GLOINDRAFT_341019 [Rhizophagus irregularis DAOM 181602]
Penicillium0G052210.1	Biological Process: oxidation-reduction process (GO:0055114); Molecular Function: fatty-acyl-CoA reductase (alcohol-forming) activity (GO:0080019);	--	[I]	Lipid transport and metabolism	Male sterility protein	--	NAD(P)-binding domain {ECO:0000313|EMBL:CDM33069.1} OS=Penicillium roqueforti FM164 PE=4 SV=1	Male sterility, NAD-binding [Penicillium italicum]
Penicillium0G051550.1	--	--	--	--	GXWXG protein	--	Uncharacterized protein {ECO:0000313|EMBL:EKV11047.1} OS=Penicillium digitatum (strain PHI26 / CECT 20796) PE=4 SV=1	protein of unknown function DUF4334 [Penicillium expansum]
Penicillium0G094790.1	--	--	--	--	--	--	Pc18g06040 protein {ECO:0000313|EMBL:CAP94828.1} OS=Penicillium chrysogenum (strain ATCC 28089 / DSM 1075 / Wisconsin PE=4 SV=1	hypothetical protein PEXP_106820 [Penicillium expansum]
Penicillium0G116770.1	--	--	--	--	Protein of unknown function (DUF520)	--	--	hypothetical protein PCC_0016 [Paulinella chromatophora]
Penicillium0G014170.1	Biological Process: metabolic process (GO:0008152); Molecular Function: sulfuric ester hydrolase activity (GO:0008484); Cellular Component: integral component of membrane (GO:0016021);	--	--	--	Sulfatase	--	Pc13g13040 protein {ECO:0000313|EMBL:CAP92373.1} OS=Penicillium chrysogenum (strain ATCC 28089 / DSM 1075 / Wisconsin PE=4 SV=1	Pc13g13040 [Penicillium rubens Wisconsin 54-1255]
Penicillium0G027880.1	--	--	--	--	--	--	Uncharacterized protein {ECO:0000313|EMBL:EKV12496.1} OS=Penicillium digitatum (strain PHI26 / CECT 20796) PE=4 SV=1	hypothetical protein PDIG_44200 [Penicillium digitatum PHI26]
Penicillium0G076470.1	Biological Process: regulation of transcription, DNA-templated (GO:0006355); Molecular Function: metal ion binding (GO:0046872);	--	--	--	Fungal specific transcription factor domain	Thiamine repressible genes regulatory protein thi1 GN=thi1 OS=Schizosaccharomyces pombe (strain 972 / ATCC 24843) PE=1 SV=2	Pc22g06450 protein {ECO:0000313|EMBL:CAP97933.1} OS=Penicillium chrysogenum (strain ATCC 28089 / DSM 1075 / Wisconsin PE=4 SV=1	Transcription factor, fungi [Penicillium italicum]
Penicillium0G020870.1	Molecular Function: nucleotide binding (GO:0000166); Biological Process: cleavage in ITS2 between 5.8S rRNA and LSU-rRNA of tricistronic rRNA transcript (SSU-rRNA, 5.8S rRNA, LSU-rRNA) (GO:0000448); Cellular Component: nuclear telomeric heterochromatin (GO:0005724); Biological Process: termination of RNA polymerase I transcription (GO:0006363); Biological Process: phosphorylation (GO:0016310); Bi…	K06947|0|pcs:Pc12g16170|Pc12g16170; K06947 polynucleotide 5'-hydroxyl-kinase GRC3/NOL9 [EC:2.7.1.-] (A)	[R]	General function prediction only	Pre-mRNA cleavage complex II protein Clp1	Polynucleotide 5&apos;-hydroxyl-kinase grc3 GN=grc3 OS=Neosartorya fumigata (strain ATCC MYA-4609 / Af293 / CBS 101355 / FGSC PE=3 SV=2	Pc12g16170 protein {ECO:0000313|EMBL:CAP81244.1} (Precursor) OS=Penicillium chrysogenum (strain ATCC 28089 / DSM 1075 / Wisconsin PE=4 SV=1	Pre-mRNA cleavage complex II Clp1 [Penicillium italicum]
Penicillium0G122890.1	--	--	--	--	Protein of unknown function (DUF3138)	--	--	--
Penicillium0G047100.1	Molecular Function: binding (GO:0005488); Molecular Function: oxidoreductase activity (GO:0016491);	--	[Q]	Secondary metabolites biosynthesis, transport and catabolism	Cytochrome P450	Trichodiene oxygenase GN=TRI4 OS=Fusarium sporotrichioides PE=3 SV=1	Benzoate 4-monooxygenase cytochrome P450, putative {ECO:0000313|EMBL:GAD93895.1} OS=Byssochlamys spectabilis (strain No. 5 / NBRC 109023) PE=3 SV=1	benzoate 4-monooxygenase cytochrome P450, putative [Byssochlamys spectabilis No. 5]
Penicillium0G006410.1	--	--	--	--	--	--	Uncharacterized protein {ECO:0000313|EMBL:EKV14309.1} OS=Penicillium digitatum (strain PHI26 / CECT 20796) PE=4 SV=1	hypothetical protein PDIP_52830 [Penicillium digitatum Pd1]
Penicillium0G033690.1	Cellular Component: condensed nuclear chromosome kinetochore (GO:0000778); Molecular Function: structural constituent of cytoskeleton (GO:0005200); Cellular Component: spindle microtubule (GO:0005876); Biological Process: microtubule nucleation (GO:0007020); Cellular Component: Ndc80 complex (GO:0031262); Cellular Component: NMS complex (GO:0031617); Cellular Component: meiotic spindle pole body …	K11548|0|pcs:Pc21g06170|Pc21g06170; K11548 kinetochore protein Nuf2 (A)	[D]	Cell cycle control, cell division, chromosome partitioning	Nuf2 family	Probable kinetochore protein nuf2 GN=nuf2 OS=Neosartorya fumigata (strain ATCC MYA-4609 / Af293 / CBS 101355 / FGSC PE=3 SV=3	Probable kinetochore protein nuf2 {ECO:0000313|EMBL:CDM30800.1} OS=Penicillium roqueforti FM164 PE=4 SV=1	Kinetochore protein Nuf2 [Penicillium italicum]
Penicillium0G078480.1	Biological Process: ribosomal large subunit assembly (GO:0000027); Molecular Function: nucleic acid binding (GO:0003676); Molecular Function: exonuclease activity (GO:0004527); Cellular Component: nucleolus (GO:0005730); Biological Process: rRNA processing (GO:0006364); Biological Process: nucleic acid phosphodiester bond hydrolysis (GO:0090305);	K18327|0|pcs:Pc22g08700|Pc22g08700; K18327 RNA exonuclease 4 [EC:3.1.-.-] (A)	[L]	Replication, recombination and repair	Exonuclease	RNA exonuclease 4 GN=rex4 OS=Neosartorya fumigata (strain ATCC MYA-4609 / Af293 / CBS 101355 / FGSC PE=3 SV=1	RNA exonuclease 4 {ECO:0000313|EMBL:EKV04488.1} OS=Penicillium digitatum (strain Pd1 / CECT 20795) PE=4 SV=1	RNA exonuclease 4 [Penicillium digitatum Pd1]
Penicillium0G064390.1	Molecular Function: magnesium ion binding (GO:0000287); Molecular Function: holo-[acyl-carrier-protein] synthase activity (GO:0008897); Biological Process: heterocycle biosynthetic process (GO:0018130); Biological Process: aromatic compound biosynthetic process (GO:0019438); Biological Process: oxoacid metabolic process (GO:0043436); Biological Process: small molecule biosynthetic process (GO:004…	K06133|0|pcs:Pc13g04050|Pc13g04050; K06133 4'-phosphopantetheinyl transferase [EC:2.7.8.-] (A)	[EH]	--	4'-phosphopantetheinyl transferase superfamily	L-aminoadipate-semialdehyde dehydrogenase-phosphopantetheinyl transferase GN=lys7 OS=Schizosaccharomyces pombe (strain 972 / ATCC 24843) PE=1 SV=1	Pc13g04050 protein {ECO:0000313|EMBL:CAP91474.1} OS=Penicillium chrysogenum (strain ATCC 28089 / DSM 1075 / Wisconsin PE=4 SV=1	4&apos;-phosphopantetheinyl transferase [Penicillium expansum]
Penicillium0G100040.1	--	--	--	--	ROK family	--	--	PREDICTED: N-acetylglucosamine repressor-like [Cucumis sativus]
Penicillium0G007330.1	Cellular Component: nucleus (GO:0005634); Biological Process: mitotic G2 DNA damage checkpoint (GO:0007095); Biological Process: RNA metabolic process (GO:0016070); Biological Process: mitotic DNA replication checkpoint (GO:0033314); Cellular Component: site of double-strand break (GO:0035861); Biological Process: positive regulation of DNA repair (GO:0045739);	--	[T]	Signal transduction mechanisms	TspO/MBR family	Translocator protein homolog GN=SPBC725.10 OS=Schizosaccharomyces pombe (strain 972 / ATCC 24843) PE=3 SV=2	Pc22g14010 protein {ECO:0000313|EMBL:CAP98689.1} OS=Penicillium chrysogenum (strain ATCC 28089 / DSM 1075 / Wisconsin PE=4 SV=1	Rad9-like Rad53-binding domain, fungi [Penicillium expansum]
Penicillium0G107270.1	Molecular Function: glycine hydroxymethyltransferase activity (GO:0004372); Biological Process: glycine metabolic process (GO:0006544); Biological Process: L-serine metabolic process (GO:0006563); Molecular Function: methyltransferase activity (GO:0008168); Molecular Function: pyridoxal phosphate binding (GO:0030170); Biological Process: methylation (GO:0032259); Biological Process: tetrahydrofol…	K00600|1.11375e-119|ctp:CTRG_05141|serine hydroxymethyltransferase, mitochondrial precursor; K00600 glycine hydroxymethyltransferase [EC:2.1.2.1] (A)	[E]	Amino acid transport and metabolism	Serine hydroxymethyltransferase	Serine hydroxymethyltransferase, mitochondrial (Precursor) GN=YBR1732 OS=Saccharomyces cerevisiae (strain ATCC 204508 / S288c) PE=1 SV=2	Serine hydroxymethyltransferase {ECO:0000256|RuleBase:RU000585} OS=Cyberlindnera fabianii (Yeast) PE=3 SV=1	Pyridoxal-phosphate-dependent serine hydroxymethyltransferase [Beauveria bassiana D1-5]
Penicillium0G105880.1	--	--	[I]	Lipid transport and metabolism	AMP-binding enzyme	Putative peroxisomal-coenzyme A synthetase GN=SPCC1827.03c OS=Schizosaccharomyces pombe (strain 972 / ATCC 24843) PE=1 SV=1	Acetate--CoA ligase ACS2 {ECO:0000313|EMBL:EXX58358.1} OS=Rhizophagus irregularis DAOM 197198w PE=4 SV=1	PREDICTED: uncharacterized protein LOC101247007 [Solanum lycopersicum]
Penicillium0G060180.1	Molecular Function: DNA replication origin binding (GO:0003688); Cellular Component: nucleus (GO:0005634); Cellular Component: mitotic spindle pole body (GO:0044732);	--	--	--	ARS binding protein 2	ARS-binding protein 2 GN=abp2 OS=Schizosaccharomyces pombe (strain 972 / ATCC 24843) PE=1 SV=1	ARS binding protein 2 {ECO:0000313|EMBL:CDM27461.1} OS=Penicillium roqueforti FM164 PE=4 SV=1	ARS binding protein 2 [Penicillium expansum]
Penicillium0G059400.1	Molecular Function: transporter activity (GO:0005215); Cellular Component: integral component of membrane (GO:0016021); Biological Process: transmembrane transport (GO:0055085);	--	[U]	Intracellular trafficking, secretion, and vesicular transport	Major Facilitator Superfamily	Uncharacterized MFS-type transporter C18.02 GN=SPCC18.02 OS=Schizosaccharomyces pombe (strain 972 / ATCC 24843) PE=3 SV=1	Major facilitator superfamily {ECO:0000313|EMBL:CDM27613.1} OS=Penicillium roqueforti FM164 PE=4 SV=1	Major facilitator superfamily domain, general substrate transporter [Penicillium italicum]
Penicillium0G063130.1	--	--	--	--	--	--	Pc22g13360 protein {ECO:0000313|EMBL:CAP98624.1} OS=Penicillium chrysogenum (strain ATCC 28089 / DSM 1075 / Wisconsin PE=4 SV=1	Pc22g13360 [Penicillium rubens Wisconsin 54-1255]
Penicillium0G034800.1	--	--	--	--	F-box domain	--	Similarity to hypothetical protein encoded by An02g00370 - Aspergillus niger {ECO:0000313|EMBL:CAK39163.1} OS=Aspergillus niger (strain CBS 513.88 / FGSC A1513) PE=4 SV=1	hypothetical protein PITC_019770 [Penicillium italicum]
Penicillium0G046360.1	--	--	[S]	Function unknown	Vps51/Vps67	Vacuolar protein sorting-associated protein 51 GN=vps51 OS=Schizosaccharomyces pombe (strain 972 / ATCC 24843) PE=1 SV=1	Pc20g03870 protein {ECO:0000313|EMBL:CAP85716.1} OS=Penicillium chrysogenum (strain ATCC 28089 / DSM 1075 / Wisconsin PE=4 SV=1	Pc20g03870 [Penicillium rubens Wisconsin 54-1255]
Penicillium0G093270.1	Cellular Component: nuclear telomeric heterochromatin (GO:0005724); Cellular Component: mitochondrion (GO:0005739);	--	[T]	Signal transduction mechanisms	Conserved mid region of cactin	Uncharacterized protein C2F12.12c GN=SPBC2F12.12c OS=Schizosaccharomyces pombe (strain 972 / ATCC 24843) PE=4 SV=1	Cactin, domain {ECO:0000313|EMBL:CDM33601.1} OS=Penicillium roqueforti FM164 PE=4 SV=1	hypothetical protein PEXP_031320 [Penicillium expansum]
Penicillium0G101380.1	Biological Process: oligopeptide transport (GO:0006857); Molecular Function: peptide transporter activity (GO:0015197); Cellular Component: integral component of membrane (GO:0016021);	--	[E]	Amino acid transport and metabolism	POT family	--	Uncharacterized protein {ECO:0000313|EMBL:ELR04224.1} (Fragment) OS=Pseudogymnoascus destructans (strain ATCC MYA-4855 / 20631-21) PE=3 SV=1	Dipeptide and tripeptide permease A [Beauveria bassiana D1-5]
Penicillium0G032950.1	Biological Process: histone deacetylation (GO:0016575); Biological Process: regulation of DNA-dependent DNA replication initiation (GO:0030174); Biological Process: negative regulation of chromatin silencing at telomere (GO:0031939); Cellular Component: Rpd3L complex (GO:0033698); Biological Process: negative regulation of chromatin silencing at silent mating-type cassette (GO:0061186); Biologica…	--	--	--	Sds3-like	Transcriptional regulatory protein DEP1 GN=DEP1 OS=Saccharomyces cerevisiae (strain ATCC 204508 / S288c) PE=1 SV=3	Pc21g05330 protein {ECO:0000313|EMBL:CAP95430.1} OS=Penicillium chrysogenum (strain ATCC 28089 / DSM 1075 / Wisconsin PE=4 SV=1	hypothetical protein PEXP_069520 [Penicillium expansum]
Penicillium0G075240.1	Cellular Component: plasma membrane (GO:0005886); Cellular Component: integral component of membrane (GO:0016021);	K07034|1.51208e-136|act:ACLA_093560|Acetate transporter, putative; K07034 (A)	--	--	GPR1/FUN34/yaaH family	Protein alcS OS=Neosartorya fumigata (strain ATCC MYA-4609 / Af293 / CBS 101355 / FGSC PE=3 SV=1	Acetate transporter {ECO:0000313|EMBL:ACR02670.1} OS=Penicillium patulum (Penicillium griseofulvum) PE=4 SV=1	acetate transporter [Penicillium griseofulvum]
Penicillium0G082210.1	--	--	--	--	--	--	Uncharacterized protein {ECO:0000313|EMBL:CAP94760.1} OS=Penicillium chrysogenum (strain ATCC 28089 / DSM 1075 / Wisconsin PE=4 SV=1	hypothetical protein [Penicillium rubens Wisconsin 54-1255]
Penicillium0G097750.1	Molecular Function: RNA polymerase II transcription factor activity, sequence-specific DNA binding (GO:0000981); Molecular Function: DNA binding (GO:0003677); Cellular Component: nucleus (GO:0005634); Biological Process: regulation of transcription from RNA polymerase II promoter (GO:0006357); Molecular Function: zinc ion binding (GO:0008270);	--	--	--	Fungal specific transcription factor domain	Positive regulator of purine utilization GN=uaY OS=Emericella nidulans (strain FGSC A4 / ATCC 38163 / CBS 112.46 / NRRL PE=3 SV=2	Uncharacterized protein {ECO:0000313|EMBL:EPS25628.1} OS=Penicillium oxalicum (strain 114-2 / CGMCC 5302) PE=4 SV=1	Transcription factor, fungi [Penicillium expansum]
Penicillium0G062730.1	--	--	--	--	--	--	Uncharacterized protein {ECO:0000313|EMBL:EKV13733.1} OS=Penicillium digitatum (strain PHI26 / CECT 20796) PE=4 SV=1	hypothetical protein PEX1_002350 [Penicillium expansum]
Penicillium0G037730.1	Cellular Component: nuclear chromatin (GO:0000790); Molecular Function: double-stranded DNA binding (GO:0003690); Molecular Function: DNA-directed DNA polymerase activity (GO:0003887); Cellular Component: cytosol (GO:0005829); Cellular Component: epsilon DNA polymerase complex (GO:0008622); Biological Process: error-prone translesion synthesis (GO:0042276); Biological Process: DNA-dependent DNA r…	K02325|0|pcs:Pc21g11310|Pc21g11310; K02325 DNA polymerase epsilon subunit 2 [EC:2.7.7.7] (A)	[L]	Replication, recombination and repair	DNA polymerase alpha/epsilon subunit B	DNA polymerase epsilon subunit B GN=dpb2 OS=Schizosaccharomyces pombe (strain 972 / ATCC 24843) PE=1 SV=1	Pc21g11310 protein {ECO:0000313|EMBL:CAP96028.1} OS=Penicillium chrysogenum (strain ATCC 28089 / DSM 1075 / Wisconsin PE=4 SV=1	DNA polymerase alpha/epsilon, subunit B [Penicillium expansum]
Penicillium0G122670.1	Molecular Function: transferase activity (GO:0016740); Biological Process: cellular biosynthetic process (GO:0044249); Cellular Component: cell part (GO:0044464); Biological Process: carbohydrate derivative biosynthetic process (GO:1901137);	K00966|1.33132e-28|ndi:NDAI_0D04440|NDAI0D04440; hypothetical protein; K00966 mannose-1-phosphate guanylyltransferase [EC:2.7.7.13] (A)	[M]	Cell wall/membrane/envelope biogenesis	Nucleotidyl transferase	Mannose-1-phosphate guanyltransferase GN=PSA1 OS=Saccharomyces cerevisiae (strain ATCC 204508 / S288c) PE=1 SV=2	Uncharacterized protein {ECO:0000313|EMBL:EQB48863.1} OS=Colletotrichum gloeosporioides (strain Cg-14) PE=4 SV=1	hypothetical protein CGLO_11861 [Colletotrichum gloeosporioides Cg-14]
Penicillium0G009690.1	Cellular Component: mitochondrial respiratory chain complex III (GO:0005750); Biological Process: mitochondrial electron transport, ubiquinol to cytochrome c (GO:0006122); Molecular Function: ubiquinol-cytochrome-c reductase activity (GO:0008121); Biological Process: aerobic respiration (GO:0009060); Molecular Function: hydrolase activity (GO:0016787); Cellular Component: mitochondrial crista (GO…	K00415|0|pcs:Pc12g05480|Pc12g05480; K00415 ubiquinol-cytochrome c reductase core subunit 2 (A)	[C]	Energy production and conversion	Insulinase (Peptidase family M16)	Cytochrome b-c1 complex subunit 2, mitochondrial (Precursor) GN=qcr-2 OS=Neurospora crassa (strain ATCC 24698 / 74-OR23-1A / CBS 708.71 / DSM PE=2 SV=2	Ubiquinol-cytochrome C reductase complex core protein 2, putative {ECO:0000313|EMBL:EKV12434.1} OS=Penicillium digitatum (strain PHI26 / CECT 20796) PE=3 SV=1	Ubiquinol-cytochrome C reductase complex core protein 2, putative [Penicillium digitatum PHI26]
Penicillium0G040240.1	Biological Process: response to stress (GO:0006950); Cellular Component: integral component of membrane (GO:0016021);	--	--	--	RTA1 like protein	Sphingoid long-chain base transporter RSB1 GN=RSB1 OS=Saccharomyces cerevisiae (strain Lalvin EC1118 / Prise de mousse) PE=3 SV=1	Pc16g06830 protein {ECO:0000313|EMBL:CAP93353.1} OS=Penicillium chrysogenum (strain ATCC 28089 / DSM 1075 / Wisconsin PE=4 SV=1	Pc16g06830 [Penicillium rubens Wisconsin 54-1255]
Penicillium0G007600.1	Cellular Component: integral component of membrane (GO:0016021); Molecular Function: oxidoreductase activity, acting on CH-OH group of donors (GO:0016614); Molecular Function: flavin adenine dinucleotide binding (GO:0050660); Biological Process: oxidation-reduction process (GO:0055114);	--	[R]	General function prediction only	GMC oxidoreductase	Glucose oxidase OS=Penicillium amagasakiense PE=1 SV=1	Glucose-methanol-choline oxidoreductase {ECO:0000313|EMBL:CDM35827.1} OS=Penicillium roqueforti FM164 PE=3 SV=1	Glucose-methanol-choline oxidoreductase [Penicillium italicum]
Penicillium0G015130.1	Cellular Component: integral component of membrane (GO:0016021); Biological Process: transmembrane transport (GO:0055085);	--	[R]	General function prediction only	Major Facilitator Superfamily	Putative HC-toxin efflux carrier TOXA GN=TOXA OS=Cochliobolus carbonum (Bipolaris zeicola) PE=3 SV=1	Putative HC-toxin efflux carrier TOXA {ECO:0000313|EMBL:EMT67380.1} OS=Fusarium oxysporum f. sp. cubense (strain race 4) PE=4 SV=1	Major facilitator superfamily domain, general substrate transporter [Penicillium expansum]
Penicillium0G067230.1	Molecular Function: CAAX-protein geranylgeranyltransferase activity (GO:0004662); Cellular Component: nucleus (GO:0005634); Biological Process: protein prenylation (GO:0018342); Biological Process: fungal-type cell wall (1->3)-beta-D-glucan biosynthetic process (GO:0071970);	K05955|0|pcs:Pc13g07290|Pc13g07290; K05955 protein farnesyltransferase/geranylgeranyltransferase type-1 subunit alpha [EC:2.5.1.58 2.5.1.59] (A)	[O]	Posttranslational modification, protein turnover, chaperones	Protein prenyltransferase alpha subunit repeat	Protein farnesyltransferase/geranylgeranyltransferase type-1 subunit alpha GN=RAM2 OS=Candida albicans (Yeast) PE=1 SV=1	Protein farnesyltransferase/geranylgeranyltransferase type-1 subunit alpha {ECO:0000313|EMBL:CDM26879.1} OS=Penicillium roqueforti FM164 PE=4 SV=1	Protein prenyltransferase, alpha subunit [Penicillium italicum]
Penicillium0G110350.1	Biological Process: cation transport (GO:0006812); Molecular Function: ATPase activity, coupled to transmembrane movement of substances (GO:0042626); Biological Process: single-organism process (GO:0044699);	--	[Q]	Secondary metabolites biosynthesis, transport and catabolism	Bacterial extracellular solute-binding proteins, family 5 Middle	Uncharacterized ABC transporter ATP-binding protein C323.04 GN=SPAC323.04 OS=Schizosaccharomyces pombe (strain 972 / ATCC 24843) PE=3 SV=1	Putative uncharacterized protein {ECO:0000313|EMBL:EGF75982.1} OS=Batrachochytrium dendrobatidis (strain JAM81 / FGSC 10211) PE=4 SV=1	Uncharacterized protein yejA [Beauveria bassiana D1-5]
Penicillium0G043180.1	Molecular Function: RNA polymerase II transcription factor activity, sequence-specific DNA binding (GO:0000981); Molecular Function: DNA binding (GO:0003677); Cellular Component: nucleus (GO:0005634); Biological Process: regulation of transcription from RNA polymerase II promoter (GO:0006357); Molecular Function: zinc ion binding (GO:0008270); Cellular Component: membrane (GO:0016020);	--	--	--	Fungal Zn(2)-Cys(6) binuclear cluster domain	Fluconazole resistance protein 1 GN=FCR1 OS=Candida albicans (Yeast) PE=3 SV=1	Pc16g14350 protein {ECO:0000313|EMBL:CAP94105.1} OS=Penicillium chrysogenum (strain ATCC 28089 / DSM 1075 / Wisconsin PE=4 SV=1	Pc16g14350 [Penicillium rubens Wisconsin 54-1255]
Penicillium0G109710.1	--	--	--	--	Glycine zipper 2TM domain	--	--	conserved hypothetical protein [Ricinus communis]
Penicillium0G004770.1	Cellular Component: porous cell septum (GO:0000934); Molecular Function: translation elongation factor activity (GO:0003746); Biological Process: response to wounding (GO:0009611); Molecular Function: ribosome binding (GO:0043022); Biological Process: positive regulation of translational elongation (GO:0045901); Biological Process: positive regulation of translational termination (GO:0045905);	--	[J]	Translation, ribosomal structure and biogenesis	--	Woronin body major protein GN=hex1 OS=Emericella nidulans (strain FGSC A4 / ATCC 38163 / CBS 112.46 / NRRL PE=2 SV=1	Translation elongation factor IF5A {ECO:0000313|EMBL:CDM29330.1} OS=Penicillium roqueforti FM164 PE=4 SV=1	Nucleic acid-binding, OB-fold [Penicillium expansum]
Penicillium0G030950.1	--	--	--	--	--	--	Uncharacterized protein {ECO:0000313|EMBL:EKV07577.1} OS=Penicillium digitatum (strain PHI26 / CECT 20796) PE=4 SV=1	hypothetical protein PDIP_81170 [Penicillium digitatum Pd1]
Penicillium0G049300.1	--	--	--	--	Glyoxalase-like domain	--	Pc20g07940 protein {ECO:0000313|EMBL:CAP86123.1} OS=Penicillium chrysogenum (strain ATCC 28089 / DSM 1075 / Wisconsin PE=4 SV=1	Pc20g07940 [Penicillium rubens Wisconsin 54-1255]
Penicillium0G056860.1	Cellular Component: mitochondrial inner membrane (GO:0005743); Biological Process: mitochondrion organization (GO:0007005); Molecular Function: kinase activity (GO:0016301); Biological Process: phosphorylation (GO:0016310); Cellular Component: integral component of mitochondrial membrane (GO:0032592); Biological Process: lipid homeostasis (GO:0055088);	K08869|0|pcs:Pc22g17790|Pc22g17790; K08869 aarF domain-containing kinase (A)	[R]	General function prediction only	ABC1 family	ABC1 family protein MCP2 homolog {ECO:0000250|UniProtKB:Q06567} (Precursor) OS=Schizosaccharomyces pombe (strain 972 / ATCC 24843) PE=3 SV=2	Pc22g17790 protein {ECO:0000313|EMBL:CAP99067.1} OS=Penicillium chrysogenum (strain ATCC 28089 / DSM 1075 / Wisconsin PE=4 SV=1	hypothetical protein PEXP_034490 [Penicillium expansum]
Penicillium0G066820.1	Cellular Component: integral component of membrane (GO:0016021); Molecular Function: cis-stilbene-oxide hydrolase activity (GO:0033961);	--	--	--	Alpha/beta hydrolase family	--	Genomic scaffold, ProqFM164S01 {ECO:0000313|EMBL:CDM26830.1} OS=Penicillium roqueforti FM164 PE=4 SV=1	hypothetical protein PITC_065300 [Penicillium italicum]
Penicillium0G005470.1	--	--	[L]	Replication, recombination and repair	Zinc finger C-x8-C-x5-C-x3-H type (and similar)	--	Uncharacterized protein {ECO:0000313|EMBL:EPS31394.1} OS=Penicillium oxalicum (strain 114-2 / CGMCC 5302) PE=4 SV=1	hypothetical protein PDE_06349 [Penicillium oxalicum 114-2]
Penicillium0G064720.1	Molecular Function: RNA binding (GO:0003723); Cellular Component: nucleus (GO:0005634); Molecular Function: pseudouridine synthase activity (GO:0009982); Molecular Function: lyase activity (GO:0016829); Biological Process: tRNA pseudouridine synthesis (GO:0031119);	K06173|0|pcs:Pc13g04330|Pc13g04330; K06173 tRNA pseudouridine38-40 synthase [EC:5.4.99.12] (A)	[J]	Translation, ribosomal structure and biogenesis	tRNA pseudouridine synthase	tRNA pseudouridine synthase 1 GN=PUS1 OS=Yarrowia lipolytica (strain CLIB 122 / E 150) PE=3 SV=1	TRNA pseudouridine synthase, putative {ECO:0000313|EMBL:EKV13449.1} OS=Penicillium digitatum (strain PHI26 / CECT 20796) PE=4 SV=1	Pseudouridine synthase I, TruA [Penicillium italicum]
Penicillium0G059570.1	--	--	[U]	Intracellular trafficking, secretion, and vesicular transport	Vacuolar sorting protein 9 (VPS9) domain	Vacuolar protein sorting-associated protein 9b GN=vps902 OS=Schizosaccharomyces pombe (strain 972 / ATCC 24843) PE=1 SV=1	Pc22g21220 protein {ECO:0000313|EMBL:CAP99410.1} OS=Penicillium chrysogenum (strain ATCC 28089 / DSM 1075 / Wisconsin PE=4 SV=1	Pc22g21220 [Penicillium rubens Wisconsin 54-1255]
Penicillium0G018490.1	--	--	--	--	SAC3/GANP/Nin1/mts3/eIF-3 p25 family	--	Pc13g10290 protein {ECO:0000313|EMBL:CAP92098.1} OS=Penicillium chrysogenum (strain ATCC 28089 / DSM 1075 / Wisconsin PE=4 SV=1	Pc13g10290 [Penicillium rubens Wisconsin 54-1255]
Penicillium0G049560.1	Molecular Function: nucleic acid binding (GO:0003676); Molecular Function: zinc ion binding (GO:0008270); Molecular Function: ligase activity (GO:0016874);	--	[O]	Posttranslational modification, protein turnover, chaperones	Zinc finger C-x8-C-x5-C-x3-H type (and similar)	Protein cps3 GN=cps3 OS=Schizosaccharomyces pombe (strain 972 / ATCC 24843) PE=1 SV=3	Pc20g08250 protein {ECO:0000313|EMBL:CAP86154.1} OS=Penicillium chrysogenum (strain ATCC 28089 / DSM 1075 / Wisconsin PE=4 SV=1	putative E3 ubiquitin-protein ligase, makorin-like protein [Penicillium expansum]
Penicillium0G053320.1	--	--	--	--	--	--	Pc16g06480 protein {ECO:0000313|EMBL:CAP93318.1} OS=Penicillium chrysogenum (strain ATCC 28089 / DSM 1075 / Wisconsin PE=4 SV=1	hypothetical protein PEXP_083380 [Penicillium expansum]
Penicillium0G058600.1	Molecular Function: superoxide dismutase activity (GO:0004784); Cellular Component: nucleus (GO:0005634); Cellular Component: mitochondrial inner membrane (GO:0005743); Cellular Component: cytosol (GO:0005829); Molecular Function: zinc ion binding (GO:0008270); Biological Process: intracellular copper ion transport (GO:0015680); Molecular Function: superoxide dismutase copper chaperone activity (…	--	[P]	Inorganic ion transport and metabolism	Copper/zinc superoxide dismutase (SODC)	Superoxide dismutase 1 copper chaperone GN=CCS1 OS=Yarrowia lipolytica (strain CLIB 122 / E 150) PE=3 SV=1	Pc22g19830 protein {ECO:0000313|EMBL:CAP99271.1} OS=Penicillium chrysogenum (strain ATCC 28089 / DSM 1075 / Wisconsin PE=4 SV=1	Pc22g19830 [Penicillium rubens Wisconsin 54-1255]
Penicillium0G035160.1	Cellular Component: integral component of membrane (GO:0016021);	--	--	--	--	--	Six-bladed beta-propeller, TolB-like {ECO:0000313|EMBL:CDM30660.1} OS=Penicillium roqueforti FM164 PE=4 SV=1	SMP-30/Gluconolaconase/LRE-like region [Penicillium expansum]
Penicillium0G029480.1	Biological Process: lipid metabolic process (GO:0006629); Molecular Function: phosphoric diester hydrolase activity (GO:0008081);	--	--	--	--	--	Pc22g11900 protein {ECO:0000313|EMBL:CAP98478.1} OS=Penicillium chrysogenum (strain ATCC 28089 / DSM 1075 / Wisconsin PE=4 SV=1	hypothetical protein PEX1_012420 [Penicillium expansum]
Penicillium0G014270.1	--	--	--	--	Asp/Glu/Hydantoin racemase	--	Predicted protein {ECO:0000313|EMBL:EAU30217.1} OS=Aspergillus terreus (strain NIH 2624 / FGSC A1156) PE=4 SV=1	predicted protein [Aspergillus terreus NIH2624]
Penicillium0G028490.1	Molecular Function: alcohol dehydrogenase (NAD) activity (GO:0004022); Molecular Function: zinc ion binding (GO:0008270); Cellular Component: integral component of membrane (GO:0016021); Biological Process: oxidation-reduction process (GO:0055114);	--	[CR]	--	Zinc-binding dehydrogenase	Zinc-type alcohol dehydrogenase-like protein C1773.06c GN=SPBC1773.06c OS=Schizosaccharomyces pombe (strain 972 / ATCC 24843) PE=3 SV=1	Alcohol dehydrogenase superfamily, zinc-type {ECO:0000313|EMBL:CDM35390.1} OS=Penicillium roqueforti FM164 PE=4 SV=1	Polyketide synthase, enoylreductase [Penicillium expansum]
Penicillium0G117440.1	--	--	--	--	Domain of unknown function (DUF4142)	--	Uncharacterized protein {ECO:0000313|EMBL:EED42862.1} OS=Enterocytozoon bieneusi (strain H348) PE=4 SV=1	hypothetical protein EBI_22248 [Enterocytozoon bieneusi H348]
Penicillium0G037240.1	Biological Process: maturation of LSU-rRNA from tricistronic rRNA transcript (SSU-rRNA, 5.8S rRNA, LSU-rRNA) (GO:0000463); Biological Process: maturation of 5.8S rRNA from tricistronic rRNA transcript (SSU-rRNA, 5.8S rRNA, LSU-rRNA) (GO:0000466); Cellular Component: nucleolus (GO:0005730); Cellular Component: cytosol (GO:0005829);	K14861|0|pcs:Pc21g10430|Pc21g10430; K14861 nucleolar pre-ribosomal-associated protein 1 (A)	[S]	Function unknown	Ribosome 60S biogenesis N-terminal	Nucleolar pre-ribosomal-associated protein 1 GN=URB1 OS=Saccharomyces cerevisiae (strain ATCC 204508 / S288c) PE=1 SV=2	Ribosome biogenesis protein Urb1, putative {ECO:0000313|EMBL:EKV11787.1} OS=Penicillium digitatum (strain PHI26 / CECT 20796) PE=4 SV=1	Ribosome biogenesis protein Urb1, putative [Penicillium digitatum Pd1]
Penicillium0G099010.1	Cellular Component: intracellular (GO:0005622); Molecular Function: zinc ion binding (GO:0008270); Molecular Function: oxidoreductase activity (GO:0016491); Biological Process: oxidation-reduction process (GO:0055114);	--	[Q]	Secondary metabolites biosynthesis, transport and catabolism	Alcohol dehydrogenase GroES-like domain	Zinc-type alcohol dehydrogenase-like protein C1198.01 GN=SPBC1198.01 OS=Schizosaccharomyces pombe (strain 972 / ATCC 24843) PE=3 SV=1	Pc16g12360 protein {ECO:0000313|EMBL:CAP93906.1} OS=Penicillium chrysogenum (strain ATCC 28089 / DSM 1075 / Wisconsin PE=4 SV=1	Pc16g12360 [Penicillium rubens Wisconsin 54-1255]
Penicillium0G027200.1	Molecular Function: ubiquitin-protein transferase activity (GO:0004842); Cellular Component: intracellular (GO:0005622); Biological Process: protein ubiquitination (GO:0016567); Molecular Function: ligase activity (GO:0016874);	K10590|0|pcs:Pc12g08650|Pc12g08650; K10590 E3 ubiquitin-protein ligase TRIP12 [EC:6.3.2.19] (A)	[O]	Posttranslational modification, protein turnover, chaperones	HECT-domain (ubiquitin-transferase)	Probable ubiquitin fusion degradation protein C12B10.01c OS=Schizosaccharomyces pombe (strain 972 / ATCC 24843) PE=3 SV=2	HECT {ECO:0000313|EMBL:CDM35258.1} OS=Penicillium roqueforti FM164 PE=4 SV=1	HECT [Penicillium roqueforti FM164]
Penicillium0G008160.1	Molecular Function: ATP citrate synthase activity (GO:0003878); Molecular Function: succinate-CoA ligase (ADP-forming) activity (GO:0004775); Molecular Function: succinate-CoA ligase (GDP-forming) activity (GO:0004776); Cellular Component: mitochondrial matrix (GO:0005759); Cellular Component: cytosol (GO:0005829); Biological Process: tricarboxylic acid cycle (GO:0006099); Biological Process: suc…	K01899|0|pcs:Pc12g06870|Pc12g06870; K01899 succinyl-CoA synthetase alpha subunit [EC:6.2.1.4 6.2.1.5] (A)	[C]	Energy production and conversion	CoA binding domain	Probable succinyl-CoA ligase [ADP-forming] subunit alpha, mitochondrial (Precursor) OS=Neurospora crassa (strain ATCC 24698 / 74-OR23-1A / CBS 708.71 / DSM PE=3 SV=1	Probable succinyl-CoA ligase [ADP-forming] subunit alpha, mitochondrial {ECO:0000313|EMBL:CDM35773.1} OS=Penicillium roqueforti FM164 PE=3 SV=1	Probable succinyl-CoA ligase [ADP-forming] subunit alpha, mitochondrial [Penicillium roqueforti FM164]
Penicillium0G115590.1	--	--	--	--	Bacterial regulatory proteins, tetR family	--	--	HTH-type transcriptional regulator RutR [Beauveria bassiana D1-5]
Penicillium0G115910.1	--	--	[R]	General function prediction only	Major Facilitator Superfamily	Uncharacterized MFS-type transporter C1399.02 GN=SPAC1399.02 OS=Schizosaccharomyces pombe (strain 972 / ATCC 24843) PE=3 SV=1	Uncharacterized protein {ECO:0000313|EMBL:EXM27414.1} OS=Fusarium oxysporum f. sp. vasinfectum 25433 PE=4 SV=1	PREDICTED: uncharacterized MFS-type transporter C16A3.17c-like [Populus euphratica]
Penicillium0G047680.1	Biological Process: negative regulation of transcription from RNA polymerase II promoter (GO:0000122); Molecular Function: RNA polymerase II core promoter proximal region sequence-specific DNA binding (GO:0000978); Molecular Function: transcriptional repressor activity, RNA polymerase II core promoter proximal region sequence-specific binding (GO:0001078); Cellular Component: endomembrane system …	--	[K]	Transcription	Domain of unknown function (DUF2014)	Processed sterol regulatory element-binding protein 1 OS=Schizosaccharomyces pombe (strain 972 / ATCC 24843) PE=1 SV=1	Helix-loop-helix DNA-binding {ECO:0000313|EMBL:CDM32169.1} OS=Penicillium roqueforti FM164 PE=4 SV=1	Helix-loop-helix DNA-binding [Penicillium roqueforti FM164]
Penicillium0G020690.1	Molecular Function: nucleic acid binding (GO:0003676); Molecular Function: ribonuclease P activity (GO:0004526); Cellular Component: nucleus (GO:0005634); Biological Process: tRNA processing (GO:0008033); Biological Process: RNA phosphodiester bond hydrolysis, endonucleolytic (GO:0090502);	K14526|6.91526e-122|pcs:Pc12g16350|Pc12g16350; K14526 ribonuclease P/MRP protein subunit POP7 [EC:3.1.26.5] (A)	--	--	Rpp20 subunit of nuclear RNase MRP and P	--	Uncharacterized protein {ECO:0000313|EMBL:EKV08783.1} OS=Penicillium digitatum (strain PHI26 / CECT 20796) PE=4 SV=1	hypothetical protein PDIP_75770 [Penicillium digitatum Pd1]
Penicillium0G103900.1	Biological Process: transport (GO:0006810); Cellular Component: membrane (GO:0016020);	--	[R]	General function prediction only	Major Facilitator Superfamily	Uncharacterized MFS-type transporter C1399.02 GN=SPAC1399.02 OS=Schizosaccharomyces pombe (strain 972 / ATCC 24843) PE=3 SV=1	Uncharacterized protein {ECO:0000313|EMBL:KDQ18065.1} OS=Botryobasidium botryosum FD-172 SS1 PE=4 SV=1	Multidrug resistance protein B [Beauveria bassiana D1-5]
Penicillium0G082970.1	Biological Process: response to stress (GO:0006950); Cellular Component: integral component of membrane (GO:0016021); Biological Process: metal ion transport (GO:0030001); Molecular Function: metal ion transmembrane transporter activity (GO:0046873); Biological Process: transmembrane transport (GO:0055085);	K14715|0|pcs:Pc20g14350|Pc20g14350; K14715 solute carrier family 39 (zinc transporter), member 9 (A)	[U]	Intracellular trafficking, secretion, and vesicular transport	ZIP Zinc transporter	Metal homeostasis factor ATX2 GN=ATX2 OS=Saccharomyces cerevisiae (strain ATCC 204508 / S288c) PE=1 SV=1	Zinc/iron permease {ECO:0000313|EMBL:CDM37122.1} OS=Penicillium roqueforti FM164 PE=4 SV=1	Zinc/iron permease [Penicillium roqueforti FM164]
Penicillium0G029380.1	Molecular Function: magnesium-dependent protein serine/threonine phosphatase activity (GO:0004724); Biological Process: protein dephosphorylation (GO:0006470); Biological Process: cellular response to oxidative stress (GO:0034599); Molecular Function: metal ion binding (GO:0046872); Molecular Function: cofactor binding (GO:0048037);	K06269|0|pcs:Pc18g06430|Pc18g06430; K06269 serine/threonine-protein phosphatase PP1 catalytic subunit [EC:3.1.3.16] (A)	[TR]	--	Calcineurin-like phosphoesterase	Serine/threonine-protein phosphatase PP-Z GN=pzh1 OS=Schizosaccharomyces pombe (strain 972 / ATCC 24843) PE=1 SV=1	Serine/threonine-protein phosphatase {ECO:0000256|RuleBase:RU004273} OS=Penicillium chrysogenum (strain ATCC 28089 / DSM 1075 / Wisconsin PE=3 SV=1	Pc18g06430 [Penicillium rubens Wisconsin 54-1255]
Penicillium0G028290.1	Molecular Function: hydrolase activity (GO:0016787);	--	[R]	General function prediction only	Enoyl-(Acyl carrier protein) reductase	L-rhamnose-1-dehydrogenase GN=DHG2 OS=Scheffersomyces stipitis (strain ATCC 58785 / CBS 6054 / NBRC 10063 / PE=1 SV=2	Predicted protein {ECO:0000313|EMBL:EEU49031.1} OS=Nectria haematococca (strain 77-13-4 / ATCC MYA-4622 / FGSC 9596 / PE=4 SV=1	Glucose/ribitol dehydrogenase [Penicillium expansum]
Penicillium0G108590.1	--	--	--	--	Protein of unknown function, DUF258	--	--	Putative ribosome biogenesis GTPase RsgA [Auxenochlorella protothecoides]
Penicillium0G029080.1	--	--	--	--	--	--	Genomic scaffold, ProqFM164S04 {ECO:0000313|EMBL:CDM35466.1} OS=Penicillium roqueforti FM164 PE=4 SV=1	unnamed protein product [Penicillium roqueforti FM164]
Penicillium0G025750.1	Biological Process: GPI anchor biosynthetic process (GO:0006506); Molecular Function: O-acyltransferase activity (GO:0008374); Cellular Component: integral component of membrane (GO:0016021);	--	[T]	Signal transduction mechanisms	MBOAT, membrane-bound O-acyltransferase family	Glycerol uptake protein 1 GN=GUP1 OS=Saccharomyces cerevisiae (strain ATCC 204508 / S288c) PE=1 SV=1	Glycerol uptake protein 1 {ECO:0000313|EMBL:CDM34611.1} OS=Penicillium roqueforti FM164 PE=4 SV=1	Membrane bound O-acyl transferase, MBOAT [Penicillium expansum]
Penicillium0G058690.1	--	--	--	--	--	--	Pc20g00060 protein {ECO:0000313|EMBL:CAP85335.1} (Precursor) OS=Penicillium chrysogenum (strain ATCC 28089 / DSM 1075 / Wisconsin PE=4 SV=1	Pc20g00060 [Penicillium rubens Wisconsin 54-1255]
Penicillium0G031040.1	Molecular Function: RNA polymerase II transcription factor activity, sequence-specific DNA binding (GO:0000981); Cellular Component: nucleus (GO:0005634); Biological Process: regulation of transcription from RNA polymerase II promoter (GO:0006357); Molecular Function: zinc ion binding (GO:0008270); Biological Process: galactose catabolic process (GO:0019388); Biological Process: arabinose catabol…	--	--	--	Fungal specific transcription factor domain	Xylanolytic transcriptional activator xlnR GN=xlnR OS=Neosartorya fischeri (strain ATCC 1020 / DSM 3700 / FGSC A1164 / NRRL PE=3 SV=2	Pc21g02790 protein {ECO:0000313|EMBL:CAP95176.1} OS=Penicillium chrysogenum (strain ATCC 28089 / DSM 1075 / Wisconsin PE=4 SV=1	Transcription factor, fungi [Penicillium expansum]
Penicillium0G001020.1	--	--	[S]	Function unknown	WD domain, G-beta repeat	Uncharacterized WD repeat-containing protein C343.04c GN=SPAC343.04c OS=Schizosaccharomyces pombe (strain 972 / ATCC 24843) PE=3 SV=1	LisH dimerisation motif {ECO:0000313|EMBL:CDM29750.1} OS=Penicillium roqueforti FM164 PE=4 SV=1	LisH dimerisation motif [Penicillium roqueforti FM164]
Penicillium0G096370.1	Biological Process: cellular protein modification process (GO:0006464); Molecular Function: transferase activity (GO:0016740); Molecular Function: ligase activity (GO:0016874);	K03800|0|pcs:Pc14g02000|Pc14g02000; K03800 lipoate-protein ligase A [EC:2.7.7.63] (A)	[H]	Coenzyme transport and metabolism	Biotin/lipoate A/B protein ligase family	Putative lipoate-protein ligase A GN=aim22 OS=Schizosaccharomyces pombe (strain 972 / ATCC 24843) PE=3 SV=1	Lipoyltransferase and lipoate-protein ligase, putative {ECO:0000313|EMBL:EKV09864.1} OS=Penicillium digitatum (strain PHI26 / CECT 20796) PE=4 SV=1	Biotin/lipoate A/B protein ligase [Penicillium italicum]
Penicillium0G039720.1	Molecular Function: nucleic acid binding (GO:0003676); Molecular Function: protein dimerization activity (GO:0046983);	--	--	--	hAT family C-terminal dimerisation region	--	Putative uncharacterized protein {ECO:0000313|EMBL:EED14716.1} OS=Talaromyces stipitatus (strain ATCC 10500 / CBS 375.48 / QM 6759 / PE=4 SV=1	HAT dimerization [Penicillium italicum]
Penicillium0G072240.1	Molecular Function: zinc ion binding (GO:0008270);	--	--	--	PHD-finger	--	Pc22g00640 protein {ECO:0000313|EMBL:CAP97352.1} OS=Penicillium chrysogenum (strain ATCC 28089 / DSM 1075 / Wisconsin PE=4 SV=1	Zinc finger, PHD-finger [Penicillium expansum]
Penicillium0G005760.1	Molecular Function: methyltransferase activity (GO:0008168); Cellular Component: integral component of membrane (GO:0016021); Biological Process: methylation (GO:0032259);	--	--	--	--	--	Putative uncharacterized protein {ECO:0000313|EMBL:EAT79842.1} OS=Phaeosphaeria nodorum (strain SN15 / ATCC MYA-4574 / FGSC 10173) PE=4 SV=1	hypothetical protein SNOG_12544 [Phaeosphaeria nodorum SN15]
Penicillium0G126930.1	--	--	[S]	Function unknown	Uncharacterized protein family UPF0029	--	Uncharacterized protein {ECO:0000313|EMBL:ESU14871.1, ECO:0000313|EnsemblFungi:FGSG_08469P0} OS=Gibberella zeae (strain PH-1 / ATCC MYA-4620 / FGSC 9075 / NRRL 31084) PE=4 SV=1	predicted protein [Micromonas sp. RCC299]
Penicillium0G081190.1	Cellular Component: integral component of membrane (GO:0016021); Molecular Function: transferase activity (GO:0016740);	--	--	--	Protein of unknown function (DUF3317)	--	Pc20g12450 protein {ECO:0000313|EMBL:CAP86574.1} OS=Penicillium chrysogenum (strain ATCC 28089 / DSM 1075 / Wisconsin PE=4 SV=1	Pc20g12450 [Penicillium rubens Wisconsin 54-1255]
Penicillium0G002990.1	--	--	--	--	HNH endonuclease	--	Pc21g17270 protein {ECO:0000313|EMBL:CAP96624.1} OS=Penicillium chrysogenum (strain ATCC 28089 / DSM 1075 / Wisconsin PE=4 SV=1	hypothetical protein PEXP_061150 [Penicillium expansum]
Penicillium0G101650.1	Molecular Function: phosphorelay sensor kinase activity (GO:0000155); Biological Process: phosphorelay signal transduction system (GO:0000160); Molecular Function: DNA binding (GO:0003677); Cellular Component: intracellular (GO:0005622); Biological Process: regulation of transcription, DNA-templated (GO:0006355); Biological Process: proteolysis (GO:0006508); Molecular Function: peptidase activity…	--	--	--	Peptidase family U32	--	--	putative protease yegQ [Beauveria bassiana D1-5]
Penicillium0G041640.1	Molecular Function: binding (GO:0005488);	--	--	--	Poly(ADP-ribose) polymerase and DNA-Ligase Zn-finger region	PARP-type zinc finger-containing protein C2A9.07c GN=SPBC2A9.07c OS=Schizosaccharomyces pombe (strain 972 / ATCC 24843) PE=1 SV=3	Pc13g14000 protein {ECO:0000313|EMBL:CAP92469.1} OS=Penicillium chrysogenum (strain ATCC 28089 / DSM 1075 / Wisconsin PE=4 SV=1	Pc13g14000 [Penicillium rubens Wisconsin 54-1255]
Penicillium0G009290.1	Molecular Function: cysteine-type endopeptidase activity (GO:0004197); Cellular Component: nucleus (GO:0005634); Cellular Component: cytoplasm (GO:0005737); Cellular Component: centrosome (GO:0005813); Biological Process: proteolysis (GO:0006508); Molecular Function: S-formylglutathione hydrolase activity (GO:0018738); Biological Process: formaldehyde catabolic process (GO:0046294); Biological Pr…	K02365|0|pcs:Pc12g05830|Pc12g05830; K02365 separase [EC:3.4.22.49] (A)	[D]	Cell cycle control, cell division, chromosome partitioning	Peptidase family C50	Separin GN=bimB OS=Emericella nidulans (strain FGSC A4 / ATCC 38163 / CBS 112.46 / NRRL PE=4 SV=2	Pc12g05830 protein {ECO:0000313|EMBL:CAP80210.1} OS=Penicillium chrysogenum (strain ATCC 28089 / DSM 1075 / Wisconsin PE=4 SV=1	Peptidase C50, separase [Penicillium expansum]
Penicillium0G073580.1	Cellular Component: kinetochore (GO:0000776); Cellular Component: nuclear pore (GO:0005643); Cellular Component: spindle (GO:0005819); Biological Process: protein import into nucleus (GO:0006606); Biological Process: regulation of cell cycle process (GO:0010564);	K09291|0|pcs:Pc22g02290|Pc22g02290; K09291 nucleoprotein TPR (A)	[S]	Function unknown	TPR/MLP1/MLP2-like protein	Nucleoporin nup211 GN=nup211 OS=Schizosaccharomyces pombe (strain 972 / ATCC 24843) PE=1 SV=1	Prefoldin {ECO:0000313|EMBL:CDM37873.1} OS=Penicillium roqueforti FM164 PE=4 SV=1	hypothetical protein PEX2_027910 [Penicillium expansum]
Penicillium0G073610.1	--	--	--	--	F-box-like	--	Uncharacterized protein {ECO:0000313|EMBL:EKV07184.1} OS=Penicillium digitatum (strain PHI26 / CECT 20796) PE=4 SV=1	hypothetical protein PEX2_027870 [Penicillium expansum]
Penicillium0G004180.1	--	--	--	--	--	--	Uncharacterized protein {ECO:0000313|EMBL:CAP96747.1} OS=Penicillium chrysogenum (strain ATCC 28089 / DSM 1075 / Wisconsin PE=4 SV=1	hypothetical protein PEX2_098560 [Penicillium expansum]
Penicillium0G045730.1	Molecular Function: structural constituent of ribosome (GO:0003735); Cellular Component: ribosome (GO:0005840); Biological Process: translation (GO:0006412); Molecular Function: metal ion binding (GO:0046872);	K02978|9.05974e-54|pcs:Pc20g03120|Pc20g03120; K02978 small subunit ribosomal protein S27e (A)	[J]	Translation, ribosomal structure and biogenesis	Ribosomal protein S27	40S ribosomal protein S27 GN=crp-6 OS=Neurospora crassa (strain ATCC 24698 / 74-OR23-1A / CBS 708.71 / DSM PE=3 SV=1	40S ribosomal protein S27 {ECO:0000256|RuleBase:RU000671} OS=Penicillium chrysogenum (strain ATCC 28089 / DSM 1075 / Wisconsin PE=3 SV=1	Pc20g03120 [Penicillium rubens Wisconsin 54-1255]
Penicillium0G062940.1	--	--	--	--	--	--	Genomic scaffold, ProqFM164S01 {ECO:0000313|EMBL:CDM27175.1} OS=Penicillium roqueforti FM164 PE=4 SV=1	unnamed protein product [Penicillium roqueforti FM164]
Penicillium0G102940.1	Biological Process: DNA repair (GO:0006281);	K10747|2.62066e-09|zro:ZYRO0F11572g|hypothetical protein; K10747 DNA ligase 1 [EC:6.5.1.1 6.5.1.6 6.5.1.7] (A)	[L]	Replication, recombination and repair	DNA polymerase Ligase (LigD)	DNA ligase 1 (Precursor) GN=CDC9 OS=Saccharomyces cerevisiae (strain ATCC 204508 / S288c) PE=1 SV=2	ATP-dependent DNA ligase domain-containing protein {ECO:0000313|EMBL:ELR04346.1} (Fragment) OS=Pseudogymnoascus destructans (strain ATCC MYA-4855 / 20631-21) PE=4 SV=1	conserved hypothetical protein [Ricinus communis]
Penicillium0G069440.1	Cellular Component: integral component of membrane (GO:0016021);	--	--	--	Frag1/DRAM/Sfk1 family	Protein SFK1 GN=SFK1 OS=Saccharomyces cerevisiae (strain ATCC 204508 / S288c) PE=1 SV=1	Pc16g09300 protein {ECO:0000313|EMBL:CAP93600.1} (Precursor) OS=Penicillium chrysogenum (strain ATCC 28089 / DSM 1075 / Wisconsin PE=4 SV=1	Pc16g09300 [Penicillium rubens Wisconsin 54-1255]
Penicillium0G078030.1	Molecular Function: sugar:proton symporter activity (GO:0005351); Molecular Function: glucose transmembrane transporter activity (GO:0005355); Cellular Component: integral component of plasma membrane (GO:0005887); Biological Process: proton transport (GO:0015992); Biological Process: glucose import (GO:0046323); Biological Process: glucose transmembrane transport (GO:1904659);	K08141|0|nfi:NFIA_086230|MFS alpha-glucoside transporter, putative; K08141 MFS transporter, SP family, general alpha glucoside:H+ symporter (A)	[R]	General function prediction only	Sugar (and other) transporter	General alpha-glucoside permease GN=MAL11 OS=Saccharomyces cerevisiae (strain ATCC 204508 / S288c) PE=1 SV=1	MFS alpha-glucoside transporter, putative {ECO:0000313|EMBL:EAW18668.1} OS=Neosartorya fischeri (strain ATCC 1020 / DSM 3700 / FGSC A1164 / NRRL PE=3 SV=1	Major facilitator superfamily domain, general substrate transporter [Penicillium expansum]
Penicillium0G015400.1	Biological Process: amino acid transmembrane transport (GO:0003333); Molecular Function: monooxygenase activity (GO:0004497); Molecular Function: iron ion binding (GO:0005506); Molecular Function: amino acid transmembrane transporter activity (GO:0015171); Cellular Component: integral component of membrane (GO:0016021); Molecular Function: oxidoreductase activity, acting on paired donors, with in…	--	[E]	Amino acid transport and metabolism	Amino acid permease	Uncharacterized amino-acid permease C15C4.04c GN=SPBC15C4.04c OS=Schizosaccharomyces pombe (strain 972 / ATCC 24843) PE=3 SV=1	Pc21g22770 protein {ECO:0000313|EMBL:CAP97174.1} OS=Penicillium chrysogenum (strain ATCC 28089 / DSM 1075 / Wisconsin PE=4 SV=1	Amino acid/polyamine transporter I [Penicillium expansum]
Penicillium0G128760.1	--	--	--	--	Major Facilitator Superfamily	--	--	--
Penicillium0G077000.1	Cellular Component: integral component of membrane (GO:0016021); Biological Process: transmembrane transport (GO:0055085);	--	[G]	Carbohydrate transport and metabolism	Major Facilitator Superfamily	Probable transporter SEO1 GN=SEO1 OS=Saccharomyces cerevisiae (strain ATCC 204508 / S288c) PE=1 SV=1	Major facilitator superfamily {ECO:0000313|EMBL:CDM36746.1} OS=Penicillium roqueforti FM164 PE=4 SV=1	Major facilitator superfamily [Penicillium roqueforti FM164]
Penicillium0G126900.1	--	--	[I]	Lipid transport and metabolism	AMP-binding enzyme	N-(5-amino-5-carboxypentanoyl)-L-cysteinyl-D-valine synthase GN=PCBAB OS=Acremonium chrysogenum (Cephalosporium acremonium) PE=1 SV=1	Uncharacterized protein {ECO:0000313|EMBL:KFH62971.1} OS=Mortierella verticillata NRRL 6337 PE=4 SV=1	hypothetical protein MVEG_11009 [Mortierella verticillata NRRL 6337]
Penicillium0G062550.1	Molecular Function: catalytic activity (GO:0003824);	K01796|4.56813e-147|pbl:PAAG_04266|alpha-methylacyl-CoA racemase; K01796 alpha-methylacyl-CoA racemase [EC:5.1.99.4] (A)	[I]	Lipid transport and metabolism	CoA-transferase family III	Isopenicillin N epimerase component 2 GN=cefD2 OS=Acremonium chrysogenum (Cephalosporium acremonium) PE=3 SV=1	Uncharacterized protein {ECO:0000313|EMBL:ERS95271.1} OS=Sporothrix schenckii (strain ATCC 58251 / de Perez 2211183) PE=4 SV=1	hypothetical protein HMPREF1624_08483 [Sporothrix schenckii ATCC 58251]
Penicillium0G056020.1	Cellular Component: nucleotide-excision repair factor 2 complex (GO:0000111); Cellular Component: proteasome complex (GO:0000502); Molecular Function: damaged DNA binding (GO:0003684); Cellular Component: nuclear envelope (GO:0005635); Cellular Component: cytosol (GO:0005829); Biological Process: nucleotide-excision repair (GO:0006289); Biological Process: protein deglycosylation (GO:0006517); Bi…	K10839|3.95596e-163|pcs:Pc20g01150|Pc20g01150; K10839 UV excision repair protein RAD23 (A)	[L]	Replication, recombination and repair	XPC-binding domain	UV excision repair protein rhp23 GN=rhp23 OS=Schizosaccharomyces pombe (strain 972 / ATCC 24843) PE=1 SV=1	UV excision repair protein (RadW), putative {ECO:0000313|EMBL:EKV05052.1} OS=Penicillium digitatum (strain PHI26 / CECT 20796) PE=4 SV=1	UV excision repair protein (RadW), putative [Penicillium digitatum PHI26]
Penicillium0G072170.1	--	--	--	--	--	--	Pc22g00560 protein {ECO:0000313|EMBL:CAP97344.1} (Precursor) OS=Penicillium chrysogenum (strain ATCC 28089 / DSM 1075 / Wisconsin PE=4 SV=1	Pc22g00560 [Penicillium rubens Wisconsin 54-1255]
Penicillium0G039690.1	Cellular Component: cytoplasm (GO:0005737);	--	--	--	Stress-induced bacterial acidophilic repeat motif	Conidiation-specific protein 10 GN=con-10 OS=Neurospora crassa (strain ATCC 24698 / 74-OR23-1A / CBS 708.71 / DSM PE=2 SV=1	Pc20g06270 protein {ECO:0000313|EMBL:CAP85956.1} OS=Penicillium chrysogenum (strain ATCC 28089 / DSM 1075 / Wisconsin PE=4 SV=1	hypothetical protein PITC_017440 [Penicillium italicum]
Penicillium0G060740.1	Molecular Function: monovalent cation:proton antiporter activity (GO:0005451); Biological Process: regulation of pH (GO:0006885); Cellular Component: endomembrane system (GO:0012505); Cellular Component: integral component of membrane (GO:0016021); Biological Process: hydrogen ion transmembrane transport (GO:1902600);	--	[P]	Inorganic ion transport and metabolism	Sodium/hydrogen exchanger family	K(+)/H(+) antiporter 1 GN=kha1 OS=Schizosaccharomyces pombe (strain 972 / ATCC 24843) PE=3 SV=2	Cation/H+ exchanger {ECO:0000313|EMBL:CDM27412.1} OS=Penicillium roqueforti FM164 PE=4 SV=1	Cation/H+ exchanger [Penicillium expansum]
Penicillium0G037250.1	Cellular Component: integral component of membrane (GO:0016021);	--	--	--	--	--	Uncharacterized protein {ECO:0000313|EMBL:EKV12777.1} OS=Penicillium digitatum (strain PHI26 / CECT 20796) PE=4 SV=1	hypothetical protein PEXP_086480 [Penicillium expansum]
Penicillium0G057730.1	Cellular Component: integral component of membrane (GO:0016021); Molecular Function: substrate-specific transmembrane transporter activity (GO:0022891); Biological Process: transmembrane transport (GO:0055085);	--	[R]	General function prediction only	Sugar (and other) transporter	Lactose permease GN=LAC12 OS=Kluyveromyces lactis (strain ATCC 8585 / CBS 2359 / DSM 70799 / NBRC PE=3 SV=1	General substrate transporter {ECO:0000313|EMBL:CDM27832.1} OS=Penicillium roqueforti FM164 PE=3 SV=1	Major facilitator superfamily domain, general substrate transporter [Penicillium expansum]
Penicillium0G015880.1	Cellular Component: integral component of membrane (GO:0016021);	--	--	--	--	--	Pc21g23460 protein {ECO:0000313|EMBL:CAP97243.1} OS=Penicillium chrysogenum (strain ATCC 28089 / DSM 1075 / Wisconsin PE=4 SV=1	Pc21g23460 [Penicillium rubens Wisconsin 54-1255]
Penicillium0G069300.1	Cellular Component: SAGA complex (GO:0000124); Molecular Function: transferase activity (GO:0016740);	K11315|0|pcs:Pc16g09180|Pc16g09180; K11315 transcriptional adapter 3 (A)	[B]	Chromatin structure and dynamics	Histone acetyltransferases subunit 3	Chromatin-remodeling complexes subunit NGG1 GN=YD9395.09 OS=Saccharomyces cerevisiae (strain ATCC 204508 / S288c) PE=1 SV=1	Pc16g09180 protein {ECO:0000313|EMBL:CAP93588.1} OS=Penicillium chrysogenum (strain ATCC 28089 / DSM 1075 / Wisconsin PE=4 SV=1	Pc16g09180 [Penicillium rubens Wisconsin 54-1255]
Penicillium0G059750.1	Molecular Function: fatty-acyl-CoA binding (GO:0000062); Molecular Function: fatty acid synthase activity (GO:0004312); Cellular Component: intracellular (GO:0005622); Biological Process: cellular metabolic process (GO:0044237); Biological Process: primary metabolic process (GO:0044238); Biological Process: small molecule metabolic process (GO:0044281); Biological Process: single-organism cellula…	--	[I]	Lipid transport and metabolism	Acyl CoA binding protein	Acyl-CoA-binding protein GN=ACB1 OS=Saccharomyces cerevisiae (strain ATCC 204508 / S288c) PE=1 SV=3	FERM/acyl-CoA-binding protein, 3-helical bundle {ECO:0000313|EMBL:CDM27511.1} OS=Penicillium roqueforti FM164 PE=4 SV=1	Acyl-CoA-binding protein, ACBP [Penicillium expansum]
Penicillium0G101050.1	Cellular Component: membrane (GO:0016020); Molecular Function: ATPase activity, coupled to transmembrane movement of substances (GO:0042626); Cellular Component: intracellular membrane-bounded organelle (GO:0043231); Cellular Component: cytoplasmic part (GO:0044444); Biological Process: single-organism transport (GO:0044765); Biological Process: organic substance transport (GO:0071702);	--	[IR]	--	ABC transporter	Mating factor M secretion protein mam1 GN=mam1 OS=Schizosaccharomyces pombe (strain 972 / ATCC 24843) PE=3 SV=1	Uncharacterized protein {ECO:0000313|EMBL:ESA11965.1} OS=Rhizophagus irregularis (strain DAOM 181602 / DAOM 197198 / MUCL PE=4 SV=1	High-affinity branched-chain amino acid transport ATP-binding protein BraF [Beauveria bassiana D1-5]
Penicillium0G113370.1	--	--	--	--	Uncharacterized protein conserved in bacteria (DUF2147)	--	--	Heme/hemopexin transporter protein huxB [Beauveria bassiana D1-5]
Penicillium0G041130.1	--	--	[Q]	Secondary metabolites biosynthesis, transport and catabolism	short chain dehydrogenase	Uncharacterized oxidoreductase C736.13 GN=SPCC736.13 OS=Schizosaccharomyces pombe (strain 972 / ATCC 24843) PE=3 SV=1	Short-chain dehydrogenase/reductase SDR {ECO:0000313|EMBL:CDM37422.1} OS=Penicillium roqueforti FM164 PE=4 SV=1	Short-chain dehydrogenase/reductase SDR [Penicillium roqueforti FM164]
Penicillium0G116110.1	Biological Process: arginine biosynthetic process (GO:0006526); Cellular Component: membrane (GO:0016020); Molecular Function: lyase activity (GO:0016829); Cellular Component: cytoplasmic part (GO:0044444);	K01755|1.40846e-121|dsq:DICSQDRAFT_50012|argininosuccinate lyase; K01755 argininosuccinate lyase [EC:4.3.2.1] (A)	[E]	Amino acid transport and metabolism	Lyase	Probable argininosuccinate lyase GN=argx OS=Schizosaccharomyces pombe (strain 972 / ATCC 24843) PE=3 SV=1	Argininosuccinate lyase {ECO:0000313|EMBL:EKD02809.1} OS=Trichosporon asahii var. asahii (strain CBS 8904) PE=3 SV=1	hypothetical protein OsI_23296 [Oryza sativa Indica Group]
Penicillium0G068450.1	Molecular Function: dolichyl-diphosphooligosaccharide-protein glycotransferase activity (GO:0004579); Biological Process: protein N-linked glycosylation (GO:0006487); Cellular Component: oligosaccharyltransferase complex (GO:0008250); Cellular Component: integral component of membrane (GO:0016021);	K12668|2.5903e-79|pcs:Pc16g08190|Pc16g08190; K12668 oligosaccharyltransferase complex subunit epsilon (A)	[DO]	--	DAD family	Probable dolichyl-diphosphooligosaccharide--protein glycosyltransferase subunit ost2 GN=ost2 OS=Schizosaccharomyces pombe (strain 972 / ATCC 24843) PE=3 SV=1	Dolichyl-diphosphooligosaccharide--protein glycosyltransferase subunit OST2 {ECO:0000256|RuleBase:RU361136} OS=Penicillium digitatum (strain PHI26 / CECT 20796) PE=3 SV=1	Defender against death DAD protein [Penicillium expansum]
Penicillium0G003130.1	Molecular Function: GTPase activity (GO:0003924); Molecular Function: GTP binding (GO:0005525); Cellular Component: membrane (GO:0016020);	--	[UR]	--	Dynamin family	Vacuolar protein sorting-associated protein 1 GN=VPS1 OS=Saccharomyces cerevisiae (strain ATCC 204508 / S288c) PE=1 SV=2	Dynamin GTPase, putative {ECO:0000313|EMBL:EKV10759.1} OS=Penicillium digitatum (strain PHI26 / CECT 20796) PE=4 SV=1	Dynamin [Penicillium italicum]
Penicillium0G096970.1	Biological Process: mitotic cytokinesis (GO:0000281); Cellular Component: cytosol (GO:0005829); Cellular Component: Arp2/3 protein complex (GO:0005885); Biological Process: lipid metabolic process (GO:0006629); Molecular Function: hydrolase activity (GO:0016787); Cellular Component: actin cortical patch (GO:0030479); Cellular Component: cell division site (GO:0032153); Biological Process: Arp2/3 …	K05757|0|pcs:Pc14g01330|Pc14g01330; K05757 actin related protein 2/3 complex, subunit 1A/1B (A)	[Z]	Cytoskeleton	WD domain, G-beta repeat	Actin-related protein 2/3 complex subunit 1 GN=arc1 OS=Schizosaccharomyces pombe (strain 972 / ATCC 24843) PE=1 SV=3	Pc14g01330 protein {ECO:0000313|EMBL:CAP74274.1} OS=Penicillium chrysogenum (strain ATCC 28089 / DSM 1075 / Wisconsin PE=4 SV=1	Lipase, class 3 [Penicillium expansum]
Penicillium0G060380.1	Cellular Component: extracellular region (GO:0005576); Cellular Component: integral component of membrane (GO:0016021);	--	[S]	Function unknown	Cysteine-rich secretory protein family	Cell wall protein PRY3 (Precursor) GN=PRY3 OS=Saccharomyces cerevisiae (strain ATCC 204508 / S288c) PE=1 SV=1	SCP-like extracellular protein, putative {ECO:0000313|EMBL:EKV09809.1} OS=Penicillium digitatum (strain Pd1 / CECT 20795) PE=4 SV=1	SCP-like extracellular protein, putative [Penicillium digitatum Pd1]
Penicillium0G011330.1	Biological Process: MAPK cascade involved in osmosensory signaling pathway (GO:0000161); Biological Process: pheromone-dependent signal transduction involved in conjugation with cellular fusion (GO:0000750); Biological Process: sporocarp development involved in sexual reproduction (GO:0000909); Biological Process: signal transduction involved in filamentous growth (GO:0001402); Cellular Component…	--	--	--	Ras association (RalGDS/AF-6) domain	Protein STE50 GN=STE50 OS=Saccharomyces cerevisiae (strain ATCC 204508 / S288c) PE=1 SV=1	Pc21g19630 protein {ECO:0000313|EMBL:CAP96860.1} OS=Penicillium chrysogenum (strain ATCC 28089 / DSM 1075 / Wisconsin PE=4 SV=1	Pc21g19630 [Penicillium rubens Wisconsin 54-1255]
Penicillium0G025090.1	Biological Process: urea cycle (GO:0000050); Biological Process: argininosuccinate metabolic process (GO:0000053); Molecular Function: argininosuccinate synthase activity (GO:0004055); Molecular Function: ATP binding (GO:0005524); Cellular Component: cytoplasm (GO:0005737); Biological Process: arginine biosynthetic process (GO:0006526);	K01940|0|pcs:Pc12g11190|Pc12g11190; K01940 argininosuccinate synthase [EC:6.3.4.5] (A)	[E]	Amino acid transport and metabolism	Arginosuccinate synthase	Argininosuccinate synthase GN=ARG1 OS=Saccharomyces cerevisiae (strain ATCC 204508 / S288c) PE=1 SV=3	Argininosuccinate synthase {ECO:0000313|EMBL:CDM34532.1} OS=Penicillium roqueforti FM164 PE=3 SV=1	Argininosuccinate synthase [Penicillium roqueforti FM164]
Penicillium0G083840.1	Cellular Component: integral component of peroxisomal membrane (GO:0005779); Biological Process: peroxisome fission (GO:0016559);	--	--	--	Peroxisomal biogenesis factor 11 (PEX11)	--	Peroxin 11B {ECO:0000313|EMBL:ABH11428.1} OS=Penicillium chrysogenum (Penicillium notatum) PE=4 SV=1	Peroxisomal biogenesis factor 11 [Penicillium italicum]
Penicillium0G066530.1	Cellular Component: integral component of membrane (GO:0016021);	--	--	--	--	--	Pc13g06490 protein {ECO:0000313|EMBL:CAP91718.1} OS=Penicillium chrysogenum (strain ATCC 28089 / DSM 1075 / Wisconsin PE=4 SV=1	hypothetical protein PEXP_021970 [Penicillium expansum]
Penicillium0G038760.1	Cellular Component: integral component of membrane (GO:0016021);	--	[R]	General function prediction only	C2 domain	Uncharacterized protein PYUK71.03c GN=SPAPYUK71.03c OS=Schizosaccharomyces pombe (strain 972 / ATCC 24843) PE=1 SV=1	Pc21g12780 protein {ECO:0000313|EMBL:CAP96175.1} OS=Penicillium chrysogenum (strain ATCC 28089 / DSM 1075 / Wisconsin PE=4 SV=1	Pc21g12780 [Penicillium rubens Wisconsin 54-1255]
Penicillium0G007230.1	Molecular Function: sedoheptulose-7-phosphate:D-glyceraldehyde-3-phosphate glyceronetransferase activity (GO:0004801); Biological Process: carbohydrate metabolic process (GO:0005975); Biological Process: pentose-phosphate shunt (GO:0006098); Cellular Component: integral component of membrane (GO:0016021);	--	[S]	Function unknown	Transaldolase	Probable vacuolar amino acid transporter YPQ3 GN=RTC2 OS=Saccharomyces cerevisiae (strain ATCC 204508 / S288c) PE=1 SV=1	Pc22g14140 protein {ECO:0000313|EMBL:CAP98702.1} OS=Penicillium chrysogenum (strain ATCC 28089 / DSM 1075 / Wisconsin PE=4 SV=1	Aldolase-type TIM barrel [Penicillium expansum]
Penicillium0G112530.1	--	--	--	--	--	--	Uncharacterized protein {ECO:0000313|EMBL:EWY80077.1} OS=Fusarium oxysporum FOSC 3-a PE=4 SV=1	hypothetical protein VOLCADRAFT_36287 [Volvox carteri f. nagariensis]
Penicillium0G047550.1	Biological Process: metabolic process (GO:0008152); Molecular Function: carbon-sulfur lyase activity (GO:0016846);	--	--	--	Glutathione-dependent formaldehyde-activating enzyme	--	Pc20g05690 protein {ECO:0000313|EMBL:CAP85898.1} OS=Penicillium chrysogenum (strain ATCC 28089 / DSM 1075 / Wisconsin PE=4 SV=1	Glutathione-dependent formaldehyde-activating enzyme/centromere protein V [Penicillium expansum]
Penicillium0G073410.1	Molecular Function: RNA polymerase II transcription factor activity, sequence-specific DNA binding (GO:0000981); Molecular Function: DNA binding (GO:0003677); Cellular Component: nucleus (GO:0005634); Biological Process: regulation of transcription from RNA polymerase II promoter (GO:0006357); Molecular Function: zinc ion binding (GO:0008270); Biological Process: response to xenobiotic stimulus (…	--	--	--	Fungal Zn(2)-Cys(6) binuclear cluster domain	Protein RDR1 GN=RDR1 OS=Saccharomyces cerevisiae (strain ATCC 204508 / S288c) PE=1 SV=1	Uncharacterized protein {ECO:0000313|EMBL:EKV13899.1} OS=Penicillium digitatum (strain PHI26 / CECT 20796) PE=4 SV=1	Transcription factor, fungi [Penicillium expansum]
Penicillium0G122990.1	--	--	--	--	Activator of Hsp90 ATPase homolog 1-like protein	--	--	--
Penicillium0G061950.1	Molecular Function: single-stranded DNA binding (GO:0003697); Molecular Function: endodeoxyribonuclease activity (GO:0004520); Biological Process: DNA repair (GO:0006281); Biological Process: nucleic acid phosphodiester bond hydrolysis (GO:0090305);	K10848|0|pcs:Pc22g23880|Pc22g23880; K10848 DNA excision repair protein ERCC-4 [EC:3.1.-.-] (A)	[L]	Replication, recombination and repair	ERCC4 domain	DNA repair protein rad16 GN=rad16 OS=Schizosaccharomyces pombe (strain 972 / ATCC 24843) PE=1 SV=2	DNA repair protein rad16 {ECO:0000313|EMBL:CDM27287.1} OS=Penicillium roqueforti FM164 PE=4 SV=1	DNA repair protein [Penicillium expansum]
Penicillium0G085890.1	--	--	--	--	--	--	Genomic scaffold, ProqFM164S02 {ECO:0000313|EMBL:CDM30091.1} OS=Penicillium roqueforti FM164 PE=4 SV=1	hypothetical protein PEXP_085840 [Penicillium expansum]
Penicillium0G016940.1	Cellular Component: SAGA complex (GO:0000124); Molecular Function: transcription factor activity, RNA polymerase II transcription factor recruiting (GO:0001135); Cellular Component: Ada2/Gcn5/Ada3 transcription activator complex (GO:0005671); Cellular Component: cytosol (GO:0005829); Biological Process: cellular protein complex localization (GO:0034629); Molecular Function: methylated histone bin…	K11364|0|pcs:Pc13g12010|Pc13g12010; K11364 SAGA-associated factor 29 (A)	[R]	General function prediction only	SGF29 tudor-like domain	SAGA-associated factor 29 GN=sgf29 OS=Schizosaccharomyces pombe (strain 972 / ATCC 24843) PE=1 SV=2	SAGA complex component (Sgf29), putative {ECO:0000313|EMBL:EKV06151.1} OS=Penicillium digitatum (strain PHI26 / CECT 20796) PE=4 SV=1	hypothetical protein PEXP_068180 [Penicillium expansum]
Penicillium0G062320.1	Biological Process: metabolic process (GO:0008152); Molecular Function: transaminase activity (GO:0008483); Molecular Function: pyridoxal phosphate binding (GO:0030170);	--	[E]	Amino acid transport and metabolism	Aminotransferase class-V	Cysteine desulfurase, mitosomal GN=NFS1 OS=Trachipleistophora hominis (Microsporidian parasite) PE=1 SV=1	Pc22g24430 protein {ECO:0000313|EMBL:CAP99731.1} OS=Penicillium chrysogenum (strain ATCC 28089 / DSM 1075 / Wisconsin PE=3 SV=1	Pyridoxal phosphate-dependent transferase, major region, subdomain 2 [Penicillium italicum]
Penicillium0G065560.1	Molecular Function: RNA binding (GO:0003723); Molecular Function: glutamate 5-kinase activity (GO:0004349); Cellular Component: cytoplasm (GO:0005737); Biological Process: proline biosynthetic process (GO:0006561); Biological Process: phosphorylation (GO:0016310);	K00931|0|pcs:Pc13g05350|Pc13g05350; K00931 glutamate 5-kinase [EC:2.7.2.11] (A)	[E]	Amino acid transport and metabolism	Amino acid kinase family	Probable glutamate 5-kinase GN=SPAC17H9.13c OS=Schizosaccharomyces pombe (strain 972 / ATCC 24843) PE=3 SV=1	Glutamate 5-kinase {ECO:0000313|EMBL:CDM26928.1} OS=Penicillium roqueforti FM164 PE=3 SV=1	Aspartate/glutamate/uridylate kinase [Penicillium expansum]
Penicillium0G107350.1	Biological Process: transport (GO:0006810); Cellular Component: membrane (GO:0016020);	--	[R]	General function prediction only	Major Facilitator Superfamily	MFS antiporter QDR3 {ECO:0000305} OS=Candida albicans (strain SC5314 / ATCC MYA-2876) PE=2 SV=1	Dityrosine transporter A {ECO:0000313|EMBL:EEH06076.1} OS=Ajellomyces capsulatus (strain G186AR / H82 / ATCC MYA-2454 / RMSCC PE=4 SV=1	Inner membrane transport protein ydhP [Beauveria bassiana D1-5]
Penicillium0G045560.1	Cellular Component: membrane (GO:0016020);	--	--	--	Endoribonuclease L-PSP	Protein mmf2, mitochondrial (Precursor) GN=mmf2 OS=Schizosaccharomyces pombe (strain 972 / ATCC 24843) PE=3 SV=1	Pc16g11680 protein {ECO:0000313|EMBL:CAP93838.1} OS=Penicillium chrysogenum (strain ATCC 28089 / DSM 1075 / Wisconsin PE=4 SV=1	Pc16g11680 [Penicillium rubens Wisconsin 54-1255]
Penicillium0G011700.1	--	--	--	--	NmrA-like family	--	Uncharacterized protein {ECO:0000313|EMBL:ETS77254.1} OS=Pestalotiopsis fici W106-1 PE=4 SV=1	hypothetical protein PEX2_078300 [Penicillium expansum]
Penicillium0G063040.1	Molecular Function: protein tyrosine kinase activity (GO:0004713); Molecular Function: ATP binding (GO:0005524); Biological Process: peptidyl-tyrosine phosphorylation (GO:0018108);	--	[T]	Signal transduction mechanisms	Protein tyrosine kinase	--	Uncharacterized protein {ECO:0000313|EMBL:EHA20299.1} OS=Aspergillus niger (strain ATCC 1015 / CBS 113.46 / FGSC A1144 / LSHB PE=4 SV=1	hypothetical protein ASPNIDRAFT_45859 [Aspergillus niger ATCC 1015]
Penicillium0G040980.1	--	--	[O]	Posttranslational modification, protein turnover, chaperones	--	Ubiquitin-like modifier HUB1 GN=HUB1 OS=Saccharomyces cerevisiae (strain ATCC 204508 / S288c) PE=1 SV=2	Genomic scaffold, ProqFM164S01 {ECO:0000313|EMBL:CDM28380.1} OS=Penicillium roqueforti FM164 PE=4 SV=1	unnamed protein product [Penicillium roqueforti FM164]
Penicillium0G065490.1	--	--	--	--	--	--	Genomic scaffold, ProqFM164S01 {ECO:0000313|EMBL:CDM26936.1} OS=Penicillium roqueforti FM164 PE=4 SV=1	hypothetical protein PITC_042170 [Penicillium italicum]
Penicillium0G044240.1	Cellular Component: nucleus (GO:0005634); Cellular Component: cytosol (GO:0005829); Cellular Component: Arp2/3 protein complex (GO:0005885); Cellular Component: actin cortical patch (GO:0030479); Cellular Component: cell division site (GO:0032153); Biological Process: Arp2/3 complex-mediated actin nucleation (GO:0034314); Cellular Component: cell tip (GO:0051286);	K05758|0|act:ACLA_031720|ARP2/3 complex 34 kDa subunit, putative; K05758 actin related protein 2/3 complex, subunit 2 (A)	[Z]	Cytoskeleton	Arp2/3 complex, 34 kD subunit p34-Arc	Actin-related protein 2/3 complex subunit 2 GN=arc2 OS=Schizosaccharomyces pombe (strain 972 / ATCC 24843) PE=1 SV=1	Uncharacterized protein {ECO:0000313|EMBL:EKV19081.1} OS=Penicillium digitatum (strain PHI26 / CECT 20796) PE=4 SV=1	Arp2/3 complex, 34kDa subunit p34-Arc [Penicillium expansum]
Penicillium0G096790.1	--	--	[S]	Function unknown	Protein of unknown function (DUF3812)	Vegetative incompatibility protein HET-E-1 GN=HET-E1 OS=Podospora anserina (Pleurage anserina) PE=3 SV=1	Putative uncharacterized protein {ECO:0000313|EMBL:EAQ90394.1} OS=Chaetomium globosum (strain ATCC 6205 / CBS 148.51 / DSM 1962 / NBRC PE=4 SV=1	hypothetical protein CHGG_02329 [Chaetomium globosum CBS 148.51]
Penicillium0G071070.1	Molecular Function: RNA polymerase II transcription factor activity, sequence-specific DNA binding (GO:0000981); Cellular Component: nucleus (GO:0005634); Biological Process: regulation of transcription from RNA polymerase II promoter (GO:0006357); Molecular Function: zinc ion binding (GO:0008270);	--	--	--	--	--	Pc16g13870 protein {ECO:0000313|EMBL:CAP94057.1} OS=Penicillium chrysogenum (strain ATCC 28089 / DSM 1075 / Wisconsin PE=4 SV=1	Pc16g13870 [Penicillium rubens Wisconsin 54-1255]
Penicillium0G013230.1	Molecular Function: monooxygenase activity (GO:0004497); Cellular Component: integral component of membrane (GO:0016021); Biological Process: oxidation-reduction process (GO:0055114); Molecular Function: FAD binding (GO:0071949);	K00480|0|pcs:Pc06g00170|Pc06g00170; K00480 salicylate hydroxylase [EC:1.14.13.1] (A)	[CR]	--	FAD binding domain	--	Pc06g00170 protein {ECO:0000313|EMBL:CAP79010.1} OS=Penicillium chrysogenum (strain ATCC 28089 / DSM 1075 / Wisconsin PE=4 SV=1	Pc06g00170 [Penicillium rubens Wisconsin 54-1255]
Penicillium0G007850.1	Cellular Component: integral component of membrane (GO:0016021); Biological Process: transmembrane transport (GO:0055085);	--	[R]	General function prediction only	Major Facilitator Superfamily	Uncharacterized transporter mfs2 GN=mfs2 OS=Schizosaccharomyces pombe (strain 972 / ATCC 24843) PE=3 SV=1	Pc12g07050 protein {ECO:0000313|EMBL:CAP80332.1} OS=Penicillium chrysogenum (strain ATCC 28089 / DSM 1075 / Wisconsin PE=4 SV=1	Major facilitator superfamily domain, general substrate transporter [Penicillium expansum]
Penicillium0G046320.1	Cellular Component: integral component of membrane (GO:0016021);	--	[CD]	--	GRIM-19 protein	--	GRIM-19 {ECO:0000313|EMBL:CDM31975.1} OS=Penicillium roqueforti FM164 PE=4 SV=1	Uncharacterized protein PEXP_041590 [Penicillium expansum]
Penicillium0G037690.1	Molecular Function: DNA binding (GO:0003677); Molecular Function: uracil DNA N-glycosylase activity (GO:0004844); Cellular Component: nucleus (GO:0005634); Cellular Component: mitochondrion (GO:0005739); Biological Process: base-excision repair (GO:0006284); Biological Process: transcription, DNA-templated (GO:0006351); Molecular Function: zinc ion binding (GO:0008270);	--	[L]	Replication, recombination and repair	Uracil DNA glycosylase superfamily	Uracil-DNA glycosylase {ECO:0000255|HAMAP-Rule:MF_03166} GN=ung1 OS=Schizosaccharomyces pombe (strain 972 / ATCC 24843) PE=3 SV=1	Transcription factor, fungi {ECO:0000313|EMBL:CDM29221.1} OS=Penicillium roqueforti FM164 PE=4 SV=1	Uracil-DNA glycosylase [Penicillium expansum]
Penicillium0G008150.1	--	--	--	--	--	--	Uncharacterized protein {ECO:0000313|EMBL:CAP80318.1} OS=Penicillium chrysogenum (strain ATCC 28089 / DSM 1075 / Wisconsin PE=4 SV=1	hypothetical protein PITC_033050 [Penicillium italicum]
Penicillium0G081280.1	Cellular Component: mitochondrion (GO:0005739);	--	[S]	Function unknown	Transcriptional regulator	Probable transcriptional regulatory protein C8D2.12c OS=Schizosaccharomyces pombe (strain 972 / ATCC 24843) PE=3 SV=2	Pc20g12570 protein {ECO:0000313|EMBL:CAP86586.1} OS=Penicillium chrysogenum (strain ATCC 28089 / DSM 1075 / Wisconsin PE=3 SV=1	Transcriptional regulator TACO1-like, domain 2 [Penicillium italicum]
Penicillium0G068950.1	Molecular Function: protein kinase activity (GO:0004672); Molecular Function: ATP binding (GO:0005524); Biological Process: protein phosphorylation (GO:0006468);	--	[T]	Signal transduction mechanisms	Protein kinase domain	Serine/threonine-protein kinase ste20 GN=stk-4 OS=Neurospora crassa (strain ATCC 24698 / 74-OR23-1A / CBS 708.71 / DSM PE=3 SV=1	Putative uncharacterized protein An09g02520 {ECO:0000313|EMBL:CAK40189.1} OS=Aspergillus niger (strain CBS 513.88 / FGSC A1513) PE=4 SV=1	hypothetical protein ANI_1_1214084 [Aspergillus niger CBS 513.88]
Penicillium0G021700.1	Molecular Function: structural constituent of ribosome (GO:0003735); Cellular Component: nucleolus (GO:0005730); Biological Process: translation (GO:0006412); Cellular Component: large ribosomal subunit (GO:0015934);	K02876|0|pcs:Pc12g15290|Pc12g15290; K02876 large subunit ribosomal protein L15 (A)	[J]	Translation, ribosomal structure and biogenesis	Ribosomal protein L18e/L15	54S ribosomal protein L10, mitochondrial (Precursor) GN=N0580 OS=Saccharomyces cerevisiae (strain ATCC 204508 / S288c) PE=1 SV=2	Pc12g15290 protein {ECO:0000313|EMBL:CAP81156.1} (Precursor) OS=Penicillium chrysogenum (strain ATCC 28089 / DSM 1075 / Wisconsin PE=3 SV=1	Pc12g15290 [Penicillium rubens Wisconsin 54-1255]
Penicillium0G043020.1	Molecular Function: phosphoric ester hydrolase activity (GO:0042578);	--	[I]	Lipid transport and metabolism	SacI homology domain	Phosphoinositide phosphatase SAC1 GN=SAC1 OS=Saccharomyces cerevisiae (strain ATCC 204508 / S288c) PE=1 SV=1	Pc16g14570 protein {ECO:0000313|EMBL:CAP94127.1} (Precursor) OS=Penicillium chrysogenum (strain ATCC 28089 / DSM 1075 / Wisconsin PE=4 SV=1	Inositol phosphatase [Penicillium expansum]
Penicillium0G081060.1	Molecular Function: RNA binding (GO:0003723);	K17944|0|pcs:Pc20g12340|Pc20g12340; K17944 mRNA-binding protein PUF3 (A)	[J]	Translation, ribosomal structure and biogenesis	Pumilio-family RNA binding repeat	mRNA-binding protein puf3 GN=puf3 OS=Schizosaccharomyces pombe (strain 972 / ATCC 24843) PE=2 SV=4	mRNA binding protein Pumilio 2, putative {ECO:0000313|EMBL:EKV12240.1} OS=Penicillium digitatum (strain PHI26 / CECT 20796) PE=4 SV=1	Armadillo-like helical [Penicillium expansum]
Penicillium0G021390.1	Cellular Component: hyphal tip (GO:0001411); Molecular Function: GTPase activator activity (GO:0005096); Cellular Component: intracellular (GO:0005622); Cellular Component: plasma membrane (GO:0005886); Biological Process: actin filament organization (GO:0007015); Cellular Component: cell septum (GO:0030428); Biological Process: positive regulation of GTPase activity (GO:0043547); Biological Proc…	K05767|0|pcs:Pc12g15610|Pc12g15610; K05767 Ras GTPase-activating-like protein IQGAP2/3 (A)	[T]	Signal transduction mechanisms	GTPase-activator protein for Ras-like GTPase	GTPase-activating protein GN=gap1 OS=Schizosaccharomyces pombe (strain 972 / ATCC 24843) PE=3 SV=1	Pc12g15610 protein {ECO:0000313|EMBL:CAP81188.1} OS=Penicillium chrysogenum (strain ATCC 28089 / DSM 1075 / Wisconsin PE=4 SV=1	Pc12g15610 [Penicillium rubens Wisconsin 54-1255]
Penicillium0G038390.1	Cellular Component: integral component of membrane (GO:0016021); Molecular Function: transferase activity, transferring glycosyl groups (GO:0016757);	--	[GM]	--	galactosyl transferase GMA12/MNN10 family	Alpha-1,2-galactosyltransferase GN=gma12 OS=Schizosaccharomyces pombe (strain 972 / ATCC 24843) PE=1 SV=1	Galactosyl transferase {ECO:0000313|EMBL:CDM29130.1} OS=Penicillium roqueforti FM164 PE=4 SV=1	Galactosyl transferase [Penicillium italicum]
Penicillium0G040480.1	Cellular Component: prospore membrane (GO:0005628); Biological Process: ascospore wall assembly (GO:0030476); Biological Process: protein localization to prospore membrane (GO:1902657);	--	--	--	Pleckstrin homology domain	Meiotically up-regulated gene 56 protein GN=mug56 OS=Schizosaccharomyces pombe (strain 972 / ATCC 24843) PE=1 SV=1	Pc13g15300 protein {ECO:0000313|EMBL:CAP92599.1} OS=Penicillium chrysogenum (strain ATCC 28089 / DSM 1075 / Wisconsin PE=4 SV=1	Pc13g15300 [Penicillium rubens Wisconsin 54-1255]
Penicillium0G017330.1	Biological Process: negative regulation of transcription from RNA polymerase II promoter by glucose (GO:0000433); Biological Process: replicative cell aging (GO:0001302); Molecular Function: G-protein coupled receptor binding (GO:0001664); Molecular Function: GTPase activity (GO:0003924); Molecular Function: signal transducer activity (GO:0004871); Molecular Function: GTP binding (GO:0005525); Ce…	K04640|0|pcs:Pc13g11670|Pc13g11670; K04640 guanine nucleotide-binding protein subunit alpha, other (A)	[DT]	--	G-protein alpha subunit	Guanine nucleotide-binding protein alpha-3 subunit GN=gna-3 OS=Neurospora crassa (strain ATCC 24698 / 74-OR23-1A / CBS 708.71 / DSM PE=3 SV=1	Guanine nucleotide-binding protein alpha-3 subunit {ECO:0000313|EMBL:CDM28669.1} OS=Penicillium roqueforti FM164 PE=4 SV=1	Guanine nucleotide-binding protein alpha-3 subunit [Penicillium roqueforti FM164]
Penicillium0G034900.1	Cellular Component: membrane (GO:0016020); Molecular Function: transferase activity (GO:0016740);	--	--	--	--	--	Pc16g06170 protein {ECO:0000313|EMBL:CAP93287.1} (Precursor) OS=Penicillium chrysogenum (strain ATCC 28089 / DSM 1075 / Wisconsin PE=4 SV=1	Pc16g06170 [Penicillium rubens Wisconsin 54-1255]
Penicillium0G028890.1	Molecular Function: protein-arginine deiminase activity (GO:0004668); Biological Process: putrescine biosynthetic process (GO:0009446);	--	--	--	Porphyromonas-type peptidyl-arginine deiminase	--	Pc12g12450 protein {ECO:0000313|EMBL:CAP80872.1} OS=Penicillium chrysogenum (strain ATCC 28089 / DSM 1075 / Wisconsin PE=4 SV=1	Pc12g12450 [Penicillium rubens Wisconsin 54-1255]
Penicillium0G014730.1	--	--	--	--	--	--	Uncharacterized protein {ECO:0000313|EMBL:EKV13788.1} OS=Penicillium digitatum (strain PHI26 / CECT 20796) PE=4 SV=1	hypothetical protein PEXP_049350 [Penicillium expansum]
Penicillium0G096160.1	Molecular Function: structural constituent of ribosome (GO:0003735); Biological Process: translation (GO:0006412); Cellular Component: integral component of membrane (GO:0016021); Cellular Component: cytosolic large ribosomal subunit (GO:0022625);	K02901|1.47645e-122|pcs:Pc13g02890|Pc13g02890; K02901 large subunit ribosomal protein L27e (A)	[J]	Translation, ribosomal structure and biogenesis	Ribosomal L27e protein family	60S ribosomal protein L27-A GN=rpl27a OS=Schizosaccharomyces pombe (strain 972 / ATCC 24843) PE=2 SV=2	Pc13g02890 protein {ECO:0000313|EMBL:CAP91358.1} OS=Penicillium chrysogenum (strain ATCC 28089 / DSM 1075 / Wisconsin PE=4 SV=1	Pc13g02890 [Penicillium rubens Wisconsin 54-1255]
Penicillium0G129700.1	--	--	--	--	Putative transposase of IS4/5 family (DUF4096)	--	--	conserved hypothetical protein [Ricinus communis]
Penicillium0G031460.1	Molecular Function: anion channel activity (GO:0005253); Cellular Component: integral component of membrane (GO:0016021);	K08994|0|pcs:Pc21g03270|Pc21g03270; K08994 putative membrane protein (A)	--	--	Bestrophin, RFP-TM, chloride channel	--	Pc21g03270 protein {ECO:0000313|EMBL:CAP95224.1} OS=Penicillium chrysogenum (strain ATCC 28089 / DSM 1075 / Wisconsin PE=4 SV=1	Bestrophin/UPF0187 [Penicillium italicum]
Penicillium0G123070.1	Molecular Function: catalytic activity (GO:0003824);	--	[E]	Amino acid transport and metabolism	Aminotransferase class I and II	Aromatic amino acid aminotransferase C1773.13 GN=SPBC1773.13 OS=Schizosaccharomyces pombe (strain 972 / ATCC 24843) PE=3 SV=1	Uncharacterized protein {ECO:0000313|EMBL:EIE79131.1} OS=Rhizopus delemar (strain RA 99-880 / ATCC MYA-4621 / FGSC 9543 / NRRL PE=4 SV=1	putative rhizopine catabolism regulatory protein mo cR [Beauveria bassiana D1-5]
Penicillium0G067500.1	Biological Process: lipid metabolic process (GO:0006629); Cellular Component: integral component of membrane (GO:0016021);	--	--	--	Fatty acid desaturase	--	Uncharacterized protein {ECO:0000313|EMBL:EKV17245.1} OS=Penicillium digitatum (strain PHI26 / CECT 20796) PE=4 SV=1	hypothetical protein PDIP_87650 [Penicillium digitatum Pd1]
Penicillium0G045400.1	--	--	--	--	--	--	Pc20g02790 protein {ECO:0000313|EMBL:CAP85608.1} OS=Penicillium chrysogenum (strain ATCC 28089 / DSM 1075 / Wisconsin PE=4 SV=1	Pc20g02790 [Penicillium rubens Wisconsin 54-1255]
Penicillium0G120450.1	Molecular Function: nucleotide binding (GO:0000166); Biological Process: DNA metabolic process (GO:0006259); Biological Process: tRNA modification (GO:0006400);	K03650|1.49235e-54|gtr:GLOTRDRAFT_114309|tRNA modification GTPase TrmE; K03650 tRNA modification GTPase [EC:3.6.-.-] (A)	[J]	Translation, ribosomal structure and biogenesis	GTP-binding protein TrmE N-terminus	tRNA modification GTPase mss1, mitochondrial (Precursor) GN=mss1 OS=Schizosaccharomyces pombe (strain 972 / ATCC 24843) PE=3 SV=1	Trna modification gtpase {ECO:0000313|EMBL:CDH53790.1} OS=Lichtheimia corymbifera JMRC:FSU:9682 PE=3 SV=1	gtpase mss1/trme, putative [Ricinus communis]
Penicillium0G085330.1	Cellular Component: nuclear chromosome (GO:0000228); Molecular Function: structural constituent of ribosome (GO:0003735); Cellular Component: mitochondrial inner membrane (GO:0005743); Cellular Component: mitochondrial large ribosomal subunit (GO:0005762); Cellular Component: cytosol (GO:0005829); Biological Process: translation (GO:0006412); Biological Process: protein complex assembly (GO:00064…	K02911|4.30002e-73|pcs:Pc16g01860|Pc16g01860; K02911 large subunit ribosomal protein L32 (A)	[J]	Translation, ribosomal structure and biogenesis	Ribosomal L32p protein family	Probable 54S ribosomal protein L32, mitochondrial (Precursor) GN=mrpl32 OS=Schizosaccharomyces pombe (strain 972 / ATCC 24843) PE=3 SV=1	Pc16g01860 protein {ECO:0000313|EMBL:CAP92856.1} (Precursor) OS=Penicillium chrysogenum (strain ATCC 28089 / DSM 1075 / Wisconsin PE=3 SV=1	Pc16g01860 [Penicillium rubens Wisconsin 54-1255]
Penicillium0G073440.1	Biological Process: establishment of mitotic spindle orientation (GO:0000132); Cellular Component: spindle pole (GO:0000922); Cellular Component: cytoplasm (GO:0005737); Cellular Component: spindle pole body (GO:0005816); Cellular Component: microtubule (GO:0005874); Cellular Component: microtubule associated complex (GO:0005875); Biological Process: transport (GO:0006810); Biological Process: mi…	K16794|0|pcs:Pc22g02040|Pc22g02040; K16794 platelet-activating factor acetylhydrolase IB subunit alpha (A)	[S]	Function unknown	WD domain, G-beta repeat	Nuclear distribution protein nudF 1 {ECO:0000255|HAMAP-Rule:MF_03141} GN=Pc22g02040 OS=Penicillium chrysogenum (strain ATCC 28089 / DSM 1075 / Wisconsin PE=3 SV=1	Nuclear distribution protein PAC1 {ECO:0000256|HAMAP-Rule:MF_03141} OS=Penicillium roqueforti FM164 PE=3 SV=1	Dynein regulator [Penicillium expansum]
Penicillium0G084740.1	Biological Process: fatty acid catabolic process (GO:0009062); Molecular Function: hydrolase activity (GO:0016787);	--	[T]	Signal transduction mechanisms	Carboxylesterase family	Lipase 2 (Precursor) GN=LIP2 OS=Candida rugosa (Yeast) PE=1 SV=1	Pc16g00640 protein {ECO:0000313|EMBL:CAP92734.1} (Precursor) OS=Penicillium chrysogenum (strain ATCC 28089 / DSM 1075 / Wisconsin PE=3 SV=1	Pc16g00640 [Penicillium rubens Wisconsin 54-1255]
Penicillium0G040570.1	--	--	--	--	--	--	Pc13g15230 protein {ECO:0000313|EMBL:CAP92592.1} OS=Penicillium chrysogenum (strain ATCC 28089 / DSM 1075 / Wisconsin PE=4 SV=1	hypothetical protein PEXP_024060 [Penicillium expansum]
Penicillium0G092350.1	Cellular Component: integral component of membrane (GO:0016021);	--	--	--	--	--	Pc18g03130 protein {ECO:0000313|EMBL:CAP94537.1} OS=Penicillium chrysogenum (strain ATCC 28089 / DSM 1075 / Wisconsin PE=4 SV=1	Pc18g03130 [Penicillium rubens Wisconsin 54-1255]
Penicillium0G107040.1	Molecular Function: transporter activity (GO:0005215); Molecular Function: hydrolase activity, acting on acid anhydrides (GO:0016817);	--	[IR]	--	ABC-2 type transporter	Probable ATP-binding cassette sub-family F member 3 homolog GN=ECU05_1190 OS=Encephalitozoon cuniculi (strain GB-M1) PE=3 SV=1	Putative uncharacterized protein {ECO:0000313|EMBL:EGF75933.1} OS=Batrachochytrium dendrobatidis (strain JAM81 / FGSC 10211) PE=3 SV=1	hypothetical protein BATDEDRAFT_93204 [Batrachochytrium dendrobatidis JAM81]
Penicillium0G026390.1	Molecular Function: RNA polymerase II transcription factor activity, sequence-specific DNA binding (GO:0000981); Molecular Function: DNA binding (GO:0003677); Cellular Component: nucleus (GO:0005634); Biological Process: regulation of transcription from RNA polymerase II promoter (GO:0006357); Molecular Function: zinc ion binding (GO:0008270);	--	--	--	Fungal specific transcription factor domain	Uncharacterized transcriptional regulatory protein C139.03 GN=SPAC139.03 OS=Schizosaccharomyces pombe (strain 972 / ATCC 24843) PE=3 SV=1	Zn(2)-C6 fungal-type DNA-binding domain {ECO:0000313|EMBL:CDM35151.1} OS=Penicillium roqueforti FM164 PE=4 SV=1	Zn(2)-C6 fungal-type DNA-binding domain [Penicillium roqueforti FM164]
Penicillium0G090840.1	Cellular Component: integral component of membrane (GO:0016021); Biological Process: transmembrane transport (GO:0055085);	--	[R]	General function prediction only	Major Facilitator Superfamily	MFS antiporter QDR3 {ECO:0000305} OS=Candida albicans (strain SC5314 / ATCC MYA-2876) PE=2 SV=1	Major facilitator superfamily {ECO:0000313|EMBL:CDM33882.1} OS=Penicillium roqueforti FM164 PE=4 SV=1	Major facilitator superfamily [Penicillium roqueforti FM164]
Penicillium0G086100.1	Cellular Component: integral component of membrane (GO:0016021); Molecular Function: hydrolase activity (GO:0016787);	--	[R]	General function prediction only	Calcineurin-like phosphoesterase	Phosphatase DCR2 GN=DCR2 OS=Saccharomyces cerevisiae (strain ATCC 204508 / S288c) PE=1 SV=1	Uncharacterized protein {ECO:0000313|EMBL:EKV12649.1} OS=Penicillium digitatum (strain PHI26 / CECT 20796) PE=4 SV=1	hypothetical protein PDIG_42500 [Penicillium digitatum PHI26]
Penicillium0G087670.1	--	--	--	--	--	--	Uncharacterized protein {ECO:0000313|EMBL:CDM30256.1} OS=Penicillium roqueforti FM164 PE=4 SV=1	hypothetical protein PITC_021810 [Penicillium italicum]
Penicillium0G005940.1	Molecular Function: phenol 2-monooxygenase activity (GO:0018662); Biological Process: oxidation-reduction process (GO:0055114); Molecular Function: FAD binding (GO:0071949);	--	[HC]	--	FAD binding domain	Phenol 2-monooxygenase OS=Trichosporon cutaneum (Yeast) PE=1 SV=3	Aromatic-ring hydroxylase-like {ECO:0000313|EMBL:CDM35977.1} OS=Penicillium roqueforti FM164 PE=4 SV=1	Phenol hydroxylase, C-terminal dimerization [Penicillium expansum]
Penicillium0G036450.1	Molecular Function: catalytic activity (GO:0003824);	--	[Q]	Secondary metabolites biosynthesis, transport and catabolism	Cytochrome P450	Pisatin demethylase GN=PDAT9 OS=Fusarium solani subsp. pisi (Nectria haematococca) PE=3 SV=1	Pisatin demethylase {ECO:0000313|EMBL:GAA92330.1} OS=Aspergillus kawachii (strain NBRC 4308) PE=3 SV=1	pisatin demethylase [Aspergillus kawachii IFO 4308]
Penicillium0G066390.1	Molecular Function: transporter activity (GO:0005215); Molecular Function: N-acetyltransferase activity (GO:0008080); Biological Process: ion transmembrane transport (GO:0034220); Cellular Component: integral component of fungal-type vacuolar membrane (GO:0071627);	--	--	--	Major Facilitator Superfamily	Uncharacterized protein YIR042C GN=YIR042C OS=Saccharomyces cerevisiae (strain ATCC 204508 / S288c) PE=3 SV=1	Pc13g06330 protein {ECO:0000313|EMBL:CAP91702.1} OS=Penicillium chrysogenum (strain ATCC 28089 / DSM 1075 / Wisconsin PE=4 SV=1	Major facilitator superfamily domain, general substrate transporter [Penicillium expansum]
Penicillium0G076090.1	Cellular Component: integral component of membrane (GO:0016021); Molecular Function: hydrolase activity, acting on ester bonds (GO:0016788);	--	--	--	--	--	Esterase, SGNH hydrolase-type {ECO:0000313|EMBL:CDM36599.1} OS=Penicillium roqueforti FM164 PE=4 SV=1	Esterase, SGNH hydrolase-type [Penicillium roqueforti FM164]
Penicillium0G011420.1	Molecular Function: nitrate reductase (NADH) activity (GO:0009703); Molecular Function: molybdenum ion binding (GO:0030151); Biological Process: nitrate assimilation (GO:0042128); Molecular Function: nitrate reductase [NAD(P)H] activity (GO:0050463); Biological Process: oxidation-reduction process (GO:0055114);	K10534|0|pcs:Pc21g17200|Pc21g17200 (EC:1.7.1.1 1.7.1.2); K10534 nitrate reductase (NAD(P)H) [EC:1.7.1.1 1.7.1.2 1.7.1.3] (A)	[C]	Energy production and conversion	Oxidoreductase molybdopterin binding domain	Nitrate reductase [NADPH] GN=niaD OS=Emericella nidulans (strain FGSC A4 / ATCC 38163 / CBS 112.46 / NRRL PE=3 SV=1	Pc21g17200 protein {ECO:0000313|EMBL:CAP96617.1} OS=Penicillium chrysogenum (strain ATCC 28089 / DSM 1075 / Wisconsin PE=4 SV=1	Pc21g17200 [Penicillium rubens Wisconsin 54-1255]
Penicillium0G056040.1	Biological Process: G1/S transition of mitotic cell cycle (GO:0000082); Biological Process: G2/M transition of mitotic cell cycle (GO:0000086); Biological Process: cell separation after cytokinesis (GO:0000920); Biological Process: septin ring assembly (GO:0000921); Molecular Function: DNA replication origin binding (GO:0003688); Cellular Component: cytosol (GO:0005829); Biological Process: nucle…	K03094|6.88756e-103|act:ACLA_009360|sulfur metabolism regulator SkpA, putative; K03094 S-phase kinase-associated protein 1 (A)	[O]	Posttranslational modification, protein turnover, chaperones	Skp1 family, dimerisation domain	E3 ubiquitin ligase complex SCF subunit sconC GN=sconC OS=Aspergillus clavatus (strain ATCC 1007 / CBS 513.65 / DSM 816 / NCTC PE=3 SV=1	E3 ubiquitin ligase complex SCF subunit sconC {ECO:0000313|EMBL:CDM28153.1} OS=Penicillium roqueforti FM164 PE=4 SV=1	E3 ubiquitin ligase complex SCF subunit sconC [Penicillium roqueforti FM164]
Penicillium0G058200.1	Biological Process: metabolic process (GO:0008152); Molecular Function: 4-hydroxy-tetrahydrodipicolinate synthase (GO:0008840);	--	--	--	Dihydrodipicolinate synthetase family	Probable 4-hydroxy-2-oxoglutarate aldolase, mitochondrial GN=AN1503 OS=Emericella nidulans (strain FGSC A4 / ATCC 38163 / CBS 112.46 / NRRL PE=1 SV=1	Dihydrodipicolinate synthase {ECO:0000313|EMBL:CDM27782.1} OS=Penicillium roqueforti FM164 PE=3 SV=1	Aldolase-type TIM barrel [Penicillium expansum]
Penicillium0G118180.1	--	--	[R]	General function prediction only	Outer membrane lipoprotein LolB	--	--	conserved hypothetical protein [Ricinus communis]
Penicillium0G014860.1	--	--	--	--	--	--	Uncharacterized protein {ECO:0000313|EMBL:EKV13783.1} OS=Penicillium digitatum (strain PHI26 / CECT 20796) PE=4 SV=1	hypothetical protein PDIG_36190 [Penicillium digitatum PHI26]
Penicillium0G004130.1	Biological Process: polyamine biosynthetic process (GO:0006596); Molecular Function: lyase activity (GO:0016829);	K01581|0|pcs:Pc21g18390|Pc21g18390; K01581 ornithine decarboxylase [EC:4.1.1.17] (A)	[E]	Amino acid transport and metabolism	Pyridoxal-dependent decarboxylase, pyridoxal binding domain	Ornithine decarboxylase GN=spe-1 OS=Neurospora crassa (strain ATCC 24698 / 74-OR23-1A / CBS 708.71 / DSM PE=2 SV=1	Uncharacterized protein {ECO:0000313|EMBL:CDM29413.1} OS=Penicillium roqueforti FM164 PE=3 SV=1	hypothetical protein PROQFM164_S01g003225 [Penicillium roqueforti FM164]
Penicillium0G047070.1	Cellular Component: nucleolus (GO:0005730); Cellular Component: signal recognition particle, endoplasmic reticulum targeting (GO:0005786); Biological Process: SRP-dependent cotranslational protein targeting to membrane (GO:0006614); Molecular Function: 7S RNA binding (GO:0008312); Molecular Function: endoplasmic reticulum signal peptide binding (GO:0030942);	K03104|2.40501e-74|pcs:Pc20g04850|Pc20g04850; K03104 signal recognition particle subunit SRP14 (A)	[U]	Intracellular trafficking, secretion, and vesicular transport	Signal recognition particle 14kD protein	Signal recognition particle subunit srp14 GN=srp14 OS=Schizosaccharomyces pombe (strain 972 / ATCC 24843) PE=1 SV=1	Signal recognition particle, SRP14 subunit {ECO:0000313|EMBL:CDM32079.1} OS=Penicillium roqueforti FM164 PE=4 SV=1	Signal recognition particle, SRP14 subunit [Penicillium expansum]
Penicillium0G129510.1	Biological Process: ion transport (GO:0006811); Molecular Function: inorganic anion transmembrane transporter activity (GO:0015103); Cellular Component: membrane (GO:0016020); Molecular Function: ATPase activity (GO:0016887); Molecular Function: active transmembrane transporter activity (GO:0022804); Cellular Component: cell part (GO:0044464); Biological Process: single-organism process (GO:00446…	K02021|5.55966e-20|cot:CORT_0A01380|Mdl1 ABC transporter; K02021 putative ABC transport system ATP-binding protein (A)	[Q]	Secondary metabolites biosynthesis, transport and catabolism	ABC transporter	ATP-dependent permease MDL1 GN=MDL1 OS=Candida albicans (Yeast) PE=3 SV=1	Putative uncharacterized protein {ECO:0000313|EMBL:EGF75982.1} OS=Batrachochytrium dendrobatidis (strain JAM81 / FGSC 10211) PE=4 SV=1	Sulfate/thiosulfate import ATP-binding protein CysA [Beauveria bassiana D1-5]
Penicillium0G050660.1	--	--	[DO]	--	Caspase domain	Metacaspase-1 (Precursor) GN=MCA1 OS=Ustilago maydis (strain 521 / FGSC 9021) PE=3 SV=1	Uncharacterized protein {ECO:0000313|EMBL:EMD64884.1} OS=Cochliobolus sativus (strain ND90Pr / ATCC 201652) PE=4 SV=1	hypothetical protein COCSADRAFT_356080 [Bipolaris sorokiniana ND90Pr]
Penicillium0G100240.1	--	K11142|3.502e-55|cci:CC1G_10096|leucine aminopeptidase; K11142 cytosol aminopeptidase [EC:3.4.11.1 3.4.11.5] (A)	[R]	General function prediction only	Cytosol aminopeptidase family, catalytic domain	Cytosol aminopeptidase GN=ECU10_1770i OS=Encephalitozoon cuniculi (strain GB-M1) PE=1 SV=1	Cytosol aminopeptidase {ECO:0000313|EMBL:EPR77988.1} OS=Spraguea lophii (strain 42_110) PE=4 SV=1	hypothetical protein PHYSODRAFT_353200 [Phytophthora sojae]
Penicillium0G033040.1	Molecular Function: cystathionine beta-lyase activity (GO:0004121); Molecular Function: cystathionine gamma-lyase activity (GO:0004123); Biological Process: methionine biosynthetic process (GO:0009086); Molecular Function: transferase activity (GO:0016740); Biological Process: cysteine biosynthetic process via cystathionine (GO:0019343); Biological Process: transsulfuration (GO:0019346); Molecula…	K01758|0|pcs:Pc21g05430|Pc21g05430; K01758 cystathionine gamma-lyase [EC:4.4.1.1] (A)	[E]	Amino acid transport and metabolism	Cys/Met metabolism PLP-dependent enzyme	Cystathionine gamma-lyase GN=FUN35 OS=Saccharomyces cerevisiae (strain ATCC 204508 / S288c) PE=1 SV=2	Cystathionine gamma-lyase {ECO:0000313|EMBL:EKV15360.1} OS=Penicillium digitatum (strain PHI26 / CECT 20796) PE=3 SV=1	Cystathionine gamma-lyase [Penicillium digitatum PHI26]
Penicillium0G037710.1	Molecular Function: transporter activity (GO:0005215); Biological Process: autophagy (GO:0006914); Biological Process: amino acid transmembrane export from vacuole (GO:0032974); Cellular Component: integral component of fungal-type vacuolar membrane (GO:0071627);	K06902|0|pcs:Pc21g11290|Pc21g11290; K06902 MFS transporter, UMF1 family (A)	--	--	Vacuole effluxer Atg22 like	Autophagy-related protein 22-1 GN=atg22-1 OS=Penicillium chrysogenum (strain ATCC 28089 / DSM 1075 / Wisconsin PE=3 SV=1	Autophagy-related protein 22-1 {ECO:0000313|EMBL:CDM29218.1} OS=Penicillium roqueforti FM164 PE=4 SV=1	Autophagy-related protein 22-1 [Penicillium roqueforti FM164]
Penicillium0G125710.1	--	--	--	--	Membrane bound FAD containing D-sorbitol dehydrogenase	Pyranose 2-oxidase (Precursor) GN=p2ox OS=Phlebiopsis gigantea (White-rot fungus) PE=1 SV=1	Uncharacterized protein {ECO:0000313|EMBL:EWY81425.1} OS=Fusarium oxysporum FOSC 3-a PE=4 SV=1	Glucose-methanol-choline (GMC) oxidoreductase:NAD binding site [Paulinella chromatophora]
Penicillium0G107310.1	Molecular Function: fatty-acyl-CoA binding (GO:0000062); Molecular Function: acyl-CoA dehydrogenase activity (GO:0003995); Cellular Component: mitochondrion (GO:0005739); Molecular Function: electron carrier activity (GO:0009055); Biological Process: fatty acid beta-oxidation using acyl-CoA dehydrogenase (GO:0033539); Molecular Function: flavin adenine dinucleotide binding (GO:0050660); Molecular…	K00252|9.41242e-173|adl:AURDEDRAFT_109698|acyl-CoA dehydrogenase NM domain-like protein; K00252 glutaryl-CoA dehydrogenase [EC:1.3.8.6] (A)	[E]	Amino acid transport and metabolism	Acyl-CoA dehydrogenase, N-terminal domain	Acyl-coenzyme A oxidase GN=POX1 OS=Ashbya gossypii (strain ATCC 10895 / CBS 109.51 / FGSC 9923 / NRRL PE=3 SV=2	Putative Glutaryl-CoA dehydrogenase,mitochondrial {ECO:0000313|EMBL:CDS03182.1} OS=Absidia idahoensis var. thermophila PE=3 SV=1	hypothetical protein F444_06129 [Phytophthora parasitica P1976]
Penicillium0G088260.1	--	--	--	--	--	UPF0643 protein PB2B2.08 GN=SPBPB2B2.08 OS=Schizosaccharomyces pombe (strain 972 / ATCC 24843) PE=3 SV=1	Pc16g04920 protein {ECO:0000313|EMBL:CAP93162.1} OS=Penicillium chrysogenum (strain ATCC 28089 / DSM 1075 / Wisconsin PE=4 SV=1	hypothetical protein PEXP_014990 [Penicillium expansum]
Penicillium0G087710.1	Molecular Function: monooxygenase activity (GO:0004497); Cellular Component: intracellular (GO:0005622); Molecular Function: oxidoreductase activity, acting on paired donors, with incorporation or reduction of molecular oxygen (GO:0016705); Biological Process: oxidation-reduction process (GO:0055114);	K04091|0|pcs:Pc16g05740|Pc16g05740; K04091 alkanesulfonate monooxygenase [EC:1.14.14.5] (A)	--	--	Luciferase-like monooxygenase	--	Pc16g05740 protein {ECO:0000313|EMBL:CAP93244.1} OS=Penicillium chrysogenum (strain ATCC 28089 / DSM 1075 / Wisconsin PE=4 SV=1	Pc16g05740 [Penicillium rubens Wisconsin 54-1255]
Penicillium0G115560.1	--	--	--	--	Lactonase, 7-bladed beta-propeller	Uncharacterized protein C18E5.01 OS=Schizosaccharomyces pombe (strain 972 / ATCC 24843) PE=3 SV=1	Uncharacterized protein {ECO:0000313|EMBL:EIE83922.1} OS=Rhizopus delemar (strain RA 99-880 / ATCC MYA-4621 / FGSC 9543 / NRRL PE=4 SV=1	hypothetical protein RMCBS344292_11956 [Rhizopus microsporus]
Penicillium0G025880.1	Biological Process: ribosomal large subunit export from nucleus (GO:0000055); Biological Process: ribosomal small subunit export from nucleus (GO:0000056); Molecular Function: adenyl-nucleotide exchange factor activity (GO:0000774); Molecular Function: nucleocytoplasmic transporter activity (GO:0005487); Biological Process: NLS-bearing protein import into nucleus (GO:0006607); Biological Process:…	K18715|0|pcs:Pc12g10280|Pc12g10280; K18715 nucleoporin NUP159 (A)	[YU]	--	--	Nucleoporin nup146 GN=nup146 OS=Schizosaccharomyces pombe (strain 972 / ATCC 24843) PE=1 SV=1	Pc12g10280 protein {ECO:0000313|EMBL:CAP80655.1} OS=Penicillium chrysogenum (strain ATCC 28089 / DSM 1075 / Wisconsin PE=4 SV=1	Nuclear pore complex protein [Penicillium expansum]
Penicillium0G010060.1	Molecular Function: GTP binding (GO:0005525); Cellular Component: intracellular (GO:0005622); Biological Process: small GTPase mediated signal transduction (GO:0007264); Biological Process: protein transport (GO:0015031);	--	[U]	Intracellular trafficking, secretion, and vesicular transport	Ras family	GTP-binding protein ypt4 GN=ypt4 OS=Schizosaccharomyces pombe (strain 972 / ATCC 24843) PE=3 SV=1	Small GTPase superfamily {ECO:0000313|EMBL:CDM35604.1} OS=Penicillium roqueforti FM164 PE=3 SV=1	Small GTPase superfamily, Rab type [Penicillium expansum]
Penicillium0G121610.1	Biological Process: signal transduction (GO:0007165); Biological Process: cellular metabolic process (GO:0044237); Biological Process: primary metabolic process (GO:0044238); Biological Process: organic substance metabolic process (GO:0071704); Molecular Function: organic cyclic compound binding (GO:0097159); Molecular Function: heterocyclic compound binding (GO:1901363);	--	--	--	Sigma-54 interaction domain	--	Response regulator protein {ECO:0000313|EMBL:EED41661.1} (Fragment) OS=Enterocytozoon bieneusi (strain H348) PE=4 SV=1	Transcriptional regulatory protein QseF [Beauveria bassiana D1-5]
Penicillium0G020070.1	Biological Process: vacuole inheritance (GO:0000011); Molecular Function: structural constituent of ribosome (GO:0003735); Molecular Function: GTPase activity (GO:0003924); Molecular Function: GTP binding (GO:0005525); Cellular Component: nucleolus (GO:0005730); Cellular Component: mitochondrial outer membrane (GO:0005741); Cellular Component: early endosome (GO:0005769); Cellular Component: late…	K07976|2.15341e-152|pcs:Pc18g00620|Pc18g00620; K07976 Rab family, other (A)	[U]	Intracellular trafficking, secretion, and vesicular transport	Ribosomal protein S7e	40S ribosomal protein S7 GN=crp-15 OS=Neurospora crassa (strain ATCC 24698 / 74-OR23-1A / CBS 708.71 / DSM PE=3 SV=2	40S ribosomal protein S7e {ECO:0000313|EMBL:EKV08692.1} OS=Penicillium digitatum (strain PHI26 / CECT 20796) PE=4 SV=1	Small GTPase superfamily [Penicillium expansum]
Penicillium0G021620.1	Molecular Function: alkaline phosphatase activity (GO:0004035); Biological Process: dephosphorylation (GO:0016311);	K01113|0|pcs:Pc12g15470|Pc12g15470; K01113 alkaline phosphatase D [EC:3.1.3.1] (A)	--	--	PhoD-like phosphatase	--	Pc12g15470 protein {ECO:0000313|EMBL:CAP81174.1} (Precursor) OS=Penicillium chrysogenum (strain ATCC 28089 / DSM 1075 / Wisconsin PE=4 SV=1	Pc12g15470 [Penicillium rubens Wisconsin 54-1255]
Penicillium0G045430.1	--	K11801|0|pcs:Pc20g02820|Pc20g02820; K11801 WD repeat-containing protein 23 (A)	[R]	General function prediction only	WD domain, G-beta repeat	Pre-mRNA-splicing factor PRP46 GN=PRP46 OS=Candida albicans (strain SC5314 / ATCC MYA-2876) PE=3 SV=1	WD repeat protein {ECO:0000313|EMBL:EKV21114.1} OS=Penicillium digitatum (strain Pd1 / CECT 20795) PE=4 SV=1	hypothetical protein PEX1_012830 [Penicillium expansum]
Penicillium0G017890.1	--	--	--	--	Transferase family	Trichothecene 3-O-acetyltransferase GN=AYT1 OS=Saccharomyces cerevisiae (strain ATCC 204508 / S288c) PE=3 SV=1	Putative uncharacterized protein {ECO:0000313|EMBL:EAQ86384.1} OS=Chaetomium globosum (strain ATCC 6205 / CBS 148.51 / DSM 1962 / NBRC PE=4 SV=1	hypothetical protein CHGG_07637 [Chaetomium globosum CBS 148.51]
Penicillium0G091810.1	Molecular Function: phospholipid binding (GO:0005543); Cellular Component: integral component of membrane (GO:0016021);	--	--	--	PH domain	Uncharacterized PH domain-containing protein C19A8.02 GN=SPAC19A8.02 OS=Schizosaccharomyces pombe (strain 972 / ATCC 24843) PE=3 SV=1	Pleckstrin homology-like domain {ECO:0000313|EMBL:CDM33777.1} OS=Penicillium roqueforti FM164 PE=4 SV=1	hypothetical protein PEXP_058040 [Penicillium expansum]
Penicillium0G017340.1	Biological Process: carbohydrate metabolic process (GO:0005975); Molecular Function: glycogen phosphorylase activity (GO:0008184); Molecular Function: pyridoxal phosphate binding (GO:0030170);	K00688|0|pcs:Pc13g11660|Pc13g11660; K00688 starch phosphorylase [EC:2.4.1.1] (A)	[G]	Carbohydrate transport and metabolism	Carbohydrate phosphorylase	Glycogen phosphorylase GN=GPH1 OS=Saccharomyces cerevisiae (strain ATCC 204508 / S288c) PE=1 SV=4	Phosphorylase {ECO:0000313|EMBL:EKV06180.1} OS=Penicillium digitatum (strain PHI26 / CECT 20796) PE=3 SV=1	Glycogen/starch/alpha-glucan phosphorylase [Penicillium italicum]
Penicillium0G000020.1	Molecular Function: arylsulfatase activity (GO:0004065); Molecular Function: zinc ion binding (GO:0008270); Molecular Function: beta-lactamase activity (GO:0008800); Biological Process: antibiotic catabolic process (GO:0017001); Molecular Function: alkyl sulfatase activity (GO:0018741); Biological Process: dodecyl sulfate metabolic process (GO:0018909); Molecular Function: protein dimerization ac…	--	--	--	Alkyl sulfatase dimerisation	Alkyl/aryl-sulfatase BDS1 GN=BDS1 OS=Saccharomyces cerevisiae (strain ATCC 204508 / S288c) PE=1 SV=1	Pc12g07680 protein {ECO:0000313|EMBL:CAP80395.1} OS=Penicillium chrysogenum (strain ATCC 28089 / DSM 1075 / Wisconsin PE=4 SV=1	Pc12g07680 [Penicillium rubens Wisconsin 54-1255]
Penicillium0G033780.1	Molecular Function: transferase activity (GO:0016740);	--	--	--	--	--	Pc21g16670 protein {ECO:0000313|EMBL:CAP96564.1} OS=Penicillium chrysogenum (strain ATCC 28089 / DSM 1075 / Wisconsin PE=4 SV=1	Aminoglycoside phosphotransferase [Penicillium italicum]
Penicillium0G123970.1	Molecular Function: catalytic activity (GO:0003824);	--	--	--	MltA-interacting protein MipA	--	Putative uncharacterized protein An12g02670 {ECO:0000313|EMBL:CAK41106.1} OS=Aspergillus niger (strain CBS 513.88 / FGSC A1513) PE=4 SV=1	Linear gramicidin synthase subunit D [Beauveria bassiana D1-5]
Penicillium0G112780.1	--	--	--	--	Ferric iron reductase FhuF-like transporter	--	--	--
Penicillium0G020350.1	Molecular Function: 5-methyltetrahydropteroyltriglutamate-homocysteine S-methyltransferase activity (GO:0003871); Cellular Component: extracellular region (GO:0005576); Cellular Component: cytosol (GO:0005829); Molecular Function: zinc ion binding (GO:0008270); Molecular Function: methionine synthase activity (GO:0008705); Biological Process: methionine biosynthetic process (GO:0009086); Biologic…	--	--	--	Cobalamin-independent synthase, Catalytic domain	--	Methionine synthase, vitamin-B12 independent {ECO:0000313|EMBL:CDM33973.1} OS=Penicillium roqueforti FM164 PE=4 SV=1	Methionine synthase, vitamin-B12 independent [Penicillium expansum]
Penicillium0G085970.1	--	--	--	--	PPR repeat family	--	Pentatricopeptide repeat {ECO:0000313|EMBL:CDM30098.1} OS=Penicillium roqueforti FM164 PE=4 SV=1	Pentatricopeptide repeat [Penicillium roqueforti FM164]
Penicillium0G101680.1	--	--	--	--	Glutathionylspermidine synthase preATP-grasp	--	Glutathionylspermidine synthase {ECO:0000313|EMBL:EQL01465.1} OS=Ophiocordyceps sinensis (strain Co18 / CGMCC 3.14243) PE=4 SV=1	Uncharacterized protein ygiC [Beauveria bassiana D1-5]
Penicillium0G057040.1	Molecular Function: asparagine synthase (glutamine-hydrolyzing) activity (GO:0004066); Biological Process: asparagine biosynthetic process (GO:0006529);	K01953|0|pcs:Pc22g17940|Pc22g17940; K01953 asparagine synthase (glutamine-hydrolysing) [EC:6.3.5.4] (A)	[E]	Amino acid transport and metabolism	Asparagine synthase	Asparagine synthetase [glutamine-hydrolyzing] 2 GN=ASN2 OS=Saccharomyces cerevisiae (strain ATCC 204508 / S288c) PE=1 SV=2	Asparagine synthetase {ECO:0000256|PIRNR:PIRNR001589} OS=Endocarpon pusillum (strain Z07020 / HMAS-L-300199) PE=3 SV=1	asparagine synthetase [Endocarpon pusillum Z07020]
Penicillium0G069810.1	Molecular Function: alcohol dehydrogenase (NAD) activity (GO:0004022); Molecular Function: metal ion binding (GO:0046872); Biological Process: oxidation-reduction process (GO:0055114);	--	--	--	--	--	Uncharacterized protein {ECO:0000313|EMBL:EKV11261.1} OS=Penicillium digitatum (strain PHI26 / CECT 20796) PE=4 SV=1	hypothetical protein PEXP_029220 [Penicillium expansum]
Penicillium0G093610.1	Molecular Function: N-acetyltransferase activity (GO:0008080);	--	--	--	Acetyltransferase (GNAT) family	Uncharacterized N-acetyltransferase C56E4.07 GN=SPAC56E4.07 OS=Schizosaccharomyces pombe (strain 972 / ATCC 24843) PE=3 SV=3	Pc18g04610 protein {ECO:0000313|EMBL:CAP94685.1} OS=Penicillium chrysogenum (strain ATCC 28089 / DSM 1075 / Wisconsin PE=4 SV=1	Acyl-CoA N-acyltransferase [Penicillium italicum]
Penicillium0G085790.1	Molecular Function: ATP-dependent RNA helicase activity (GO:0004004); Molecular Function: ATP binding (GO:0005524); Cellular Component: spliceosomal complex (GO:0005681); Cellular Component: cytoplasm (GO:0005737); Biological Process: RNA processing (GO:0006396); Molecular Function: poly(A) RNA binding (GO:0044822);	K13117|0|pcs:Pc16g02360|Pc16g02360; K13117 ATP-dependent RNA helicase DDX35 [EC:3.6.4.13] (A)	[A]	RNA processing and modification	Oligonucleotide/oligosaccharide-binding (OB)-fold	Pre-mRNA-splicing factor ATP-dependent RNA helicase prp22 GN=prp22 OS=Schizosaccharomyces pombe (strain 972 / ATCC 24843) PE=1 SV=1	Probable ATP-dependent RNA helicase DHX35 {ECO:0000313|EMBL:CDM30080.1} OS=Penicillium roqueforti FM164 PE=4 SV=1	Probable ATP-dependent RNA helicase DHX35 [Penicillium roqueforti FM164]
Penicillium0G029130.1	Molecular Function: nucleotide binding (GO:0000166); Molecular Function: copper-exporting ATPase activity (GO:0004008); Molecular Function: copper ion binding (GO:0005507); Cellular Component: plasma membrane (GO:0005886); Biological Process: cellular metal ion homeostasis (GO:0006875); Molecular Function: cadmium-exporting ATPase activity (GO:0008551); Cellular Component: integral component of m…	K01533|0|pcs:Pc06g02280|Pc06g02280; K01533 Cu2+-exporting ATPase [EC:3.6.3.4] (A)	[P]	Inorganic ion transport and metabolism	haloacid dehalogenase-like hydrolase	P-type cation-transporting ATPase GN=YBR2112 OS=Saccharomyces cerevisiae (strain ATCC 204508 / S288c) PE=1 SV=2	Pc06g02280 protein {ECO:0000313|EMBL:CAP79221.1} OS=Penicillium chrysogenum (strain ATCC 28089 / DSM 1075 / Wisconsin PE=3 SV=1	Pc06g02280 [Penicillium rubens Wisconsin 54-1255]
Penicillium0G111420.1	--	--	--	--	Helix-hairpin-helix motif	--	--	--
Penicillium0G058780.1	--	--	--	--	--	--	Pc22g20100 protein {ECO:0000313|EMBL:CAP99298.1} OS=Penicillium chrysogenum (strain ATCC 28089 / DSM 1075 / Wisconsin PE=4 SV=1	Pc22g20100 [Penicillium rubens Wisconsin 54-1255]
Penicillium0G073310.1	--	--	--	--	--	--	Uncharacterized protein {ECO:0000313|EMBL:EAW25594.1} OS=Neosartorya fischeri (strain ATCC 1020 / DSM 3700 / FGSC A1164 / NRRL PE=4 SV=1	hypothetical protein NFIA_044130 [Neosartorya fischeri NRRL 181]
Penicillium0G121910.1	--	--	--	--	Acetyltransferase (GNAT) family	--	--	--
Penicillium0G091190.1	Cellular Component: integral component of membrane (GO:0016021);	--	--	--	--	--	Pc18g01680 protein {ECO:0000313|EMBL:CAP94392.1} (Precursor) OS=Penicillium chrysogenum (strain ATCC 28089 / DSM 1075 / Wisconsin PE=4 SV=1	Pc18g01680 [Penicillium rubens Wisconsin 54-1255]
Penicillium0G058350.1	--	--	--	--	--	--	Uncharacterized protein {ECO:0000313|EMBL:EKV14791.1} OS=Penicillium digitatum (strain PHI26 / CECT 20796) PE=4 SV=1	hypothetical protein PDIP_65060 [Penicillium digitatum Pd1]
Penicillium0G114700.1	--	K07734|3.0843e-43|pgu:PGUG_04894|hypothetical protein; K07734 transcriptional regulator (A)	--	--	Putative FMN-binding domain	Uncharacterized protein AN0679 GN=AN10108 OS=Emericella nidulans (strain FGSC A4 / ATCC 38163 / CBS 112.46 / NRRL PE=3 SV=1	Putative uncharacterized protein {ECO:0000313|EMBL:EDK40796.2} OS=Meyerozyma guilliermondii (strain ATCC 6260 / CBS 566 / DSM 6381 / JCM PE=4 SV=2	hypothetical protein BBAD15_g840 [Beauveria bassiana D1-5]
Penicillium0G107100.1	--	--	[I]	Lipid transport and metabolism	Beta-ketoacyl synthase, N-terminal domain	Lovastatin diketide synthase LovF GN=lovF OS=Aspergillus terreus PE=1 SV=1	Fum1 {ECO:0000313|EMBL:ACB12550.1} OS=Fusarium oxysporum (Fusarium vascular wilt) PE=4 SV=1	Fum1 [Fusarium oxysporum]
Penicillium0G072700.1	--	--	--	--	--	--	F-box domain, cyclin-like {ECO:0000313|EMBL:CDM34427.1} OS=Penicillium roqueforti FM164 PE=4 SV=1	F-box domain, cyclin-like [Penicillium roqueforti FM164]
Penicillium0G128850.1	Molecular Function: monooxygenase activity (GO:0004497); Biological Process: metabolic process (GO:0008152);	--	--	--	Luciferase-like monooxygenase	--	Putative uncharacterized protein {ECO:0000313|EMBL:EGF75921.1} OS=Batrachochytrium dendrobatidis (strain JAM81 / FGSC 10211) PE=4 SV=1	hypothetical protein BATDEDRAFT_15148 [Batrachochytrium dendrobatidis JAM81]
Penicillium0G018030.1	Molecular Function: cation transmembrane transporter activity (GO:0008324); Cellular Component: membrane (GO:0016020); Biological Process: cation transmembrane transport (GO:0098655);	--	[P]	Inorganic ion transport and metabolism	Cation transport protein	Low-affinity potassium transport protein GN=TRK2 OS=Saccharomyces cerevisiae (strain ATCC 204508 / S288c) PE=1 SV=1	Pc22g06520 protein {ECO:0000313|EMBL:CAP97940.1} OS=Penicillium chrysogenum (strain ATCC 28089 / DSM 1075 / Wisconsin PE=4 SV=1	Pc22g06520 [Penicillium rubens Wisconsin 54-1255]
Penicillium0G097900.1	Cellular Component: transcription factor TFIIA complex (GO:0005672); Cellular Component: cytosol (GO:0005829); Biological Process: RNA polymerase II transcriptional preinitiation complex assembly (GO:0051123);	K03122|4.74759e-172|pcs:Pc16g13800|Pc16g13800; K03122 transcription initiation factor TFIIA large subunit (A)	[K]	Transcription	Transcription factor IIA, alpha/beta subunit	Transcription initiation factor IIA large subunit {ECO:0000250|UniProtKB:P32773, ECO:0000312|EMBL:CAB57938.1} OS=Schizosaccharomyces pombe (strain 972 / ATCC 24843) PE=1 SV=1	Transcription factor IIA, alpha/beta subunit {ECO:0000313|EMBL:CDM34688.1} OS=Penicillium roqueforti FM164 PE=4 SV=1	Transcription factor IIA, alpha/beta subunit [Penicillium expansum]
Penicillium0G047930.1	Molecular Function: phosphatidylinositol phospholipase C activity (GO:0004435); Molecular Function: signal transducer activity (GO:0004871); Cellular Component: intracellular (GO:0005622); Biological Process: lipid catabolic process (GO:0016042); Biological Process: intracellular signal transduction (GO:0035556);	--	[T]	Signal transduction mechanisms	Phosphatidylinositol-specific phospholipase C, X domain	1-phosphatidylinositol 4,5-bisphosphate phosphodiesterase 1 GN=plc1 OS=Schizosaccharomyces pombe (strain 972 / ATCC 24843) PE=1 SV=1	Phosphoinositide phospholipase C {ECO:0000256|RuleBase:RU361133} OS=Penicillium roqueforti FM164 PE=4 SV=1	C2 membrane targeting protein [Penicillium expansum]
Penicillium0G096640.1	--	--	--	--	--	--	Putative uncharacterized protein {ECO:0000313|EMBL:EAW17170.1} OS=Neosartorya fischeri (strain ATCC 1020 / DSM 3700 / FGSC A1164 / NRRL PE=4 SV=1	hypothetical protein NFIA_005320 [Neosartorya fischeri NRRL 181]
Penicillium0G032110.1	--	--	--	--	--	--	Uncharacterized protein {ECO:0000313|EMBL:KEQ66181.1} OS=Aureobasidium melanogenum CBS 110374 PE=4 SV=1	hypothetical protein M437DRAFT_62409 [Aureobasidium melanogenum CBS 110374]
Penicillium0G098170.1	--	--	--	--	TPR repeat	--	Pc16g14210 protein {ECO:0000313|EMBL:CAP94091.1} OS=Penicillium chrysogenum (strain ATCC 28089 / DSM 1075 / Wisconsin PE=4 SV=1	Tetratricopeptide-like helical [Penicillium expansum]
Penicillium0G125230.1	--	--	--	--	Nitroreductase family	--	--	metallophosphoesterase [Ectocarpus siliculosus]
Penicillium0G097340.1	Biological Process: tRNA N2-guanine methylation (GO:0002940); Molecular Function: RNA binding (GO:0003723); Molecular Function: tRNA (guanine-N2-)-methyltransferase activity (GO:0004809); Cellular Component: nuclear inner membrane (GO:0005637); Cellular Component: mitochondrion (GO:0005739);	K00555|0|pcs:Pc14g00720|Pc14g00720; K00555 tRNA (guanine26-N2/guanine27-N2)-dimethyltransferase [EC:2.1.1.215 2.1.1.216] (A)	[J]	Translation, ribosomal structure and biogenesis	N2,N2-dimethylguanosine tRNA methyltransferase	tRNA (guanine(26)-N(2))-dimethyltransferase GN=trm1 OS=Schizosaccharomyces pombe (strain 972 / ATCC 24843) PE=1 SV=1	Pc14g00720 protein {ECO:0000313|EMBL:CAP74213.1} OS=Penicillium chrysogenum (strain ATCC 28089 / DSM 1075 / Wisconsin PE=4 SV=1	tRNA (guanine(26)-N(2))-dimethyltransferase [Penicillium italicum]
Penicillium0G059920.1	Molecular Function: transferase activity (GO:0016740);	--	--	--	--	Altered inheritance of mitochondria protein 9, mitochondrial (Precursor) GN=AIM9 OS=Yarrowia lipolytica (strain CLIB 122 / E 150) PE=3 SV=1	Uncharacterized protein {ECO:0000313|EMBL:EKV17650.1} OS=Penicillium digitatum (strain Pd1 / CECT 20795) PE=4 SV=1	hypothetical protein PDIP_30630 [Penicillium digitatum Pd1]
Penicillium0G004860.1	--	--	--	--	--	--	Pc21g00790 protein {ECO:0000313|EMBL:CAP94976.1} OS=Penicillium chrysogenum (strain ATCC 28089 / DSM 1075 / Wisconsin PE=4 SV=1	Pc21g00790 [Penicillium rubens Wisconsin 54-1255]
Penicillium0G005850.1	--	K17491|0|pcs:Pc22g15590|Pc22g15590; K17491 protein phosphatase 4 regulatory subunit 3 (A)	[G]	Carbohydrate transport and metabolism	Component of IIS longevity pathway SMK-1	Uncharacterized protein C216.01c OS=Schizosaccharomyces pombe (strain 972 / ATCC 24843) PE=2 SV=3	Uncharacterized protein {ECO:0000313|EMBL:EKV14415.1} OS=Penicillium digitatum (strain PHI26 / CECT 20796) PE=4 SV=1	hypothetical protein PDIG_32910 [Penicillium digitatum PHI26]
Penicillium0G103370.1	--	--	--	--	Conserved hypothetical protein 2217 (DUF2460)	--	--	--
Penicillium0G032860.1	Molecular Function: catalytic activity (GO:0003824); Cellular Component: COP9 signalosome (GO:0008180); Biological Process: biosynthetic process (GO:0009058); Biological Process: COP9 signalosome assembly (GO:0010387); Biological Process: cullin deneddylation (GO:0010388); Molecular Function: pyridoxal phosphate binding (GO:0030170);	K12181|2.77938e-135|pcs:Pc21g05230|Pc21g05230; K12181 COP9 signalosome complex subunit 8 (A)	[OT]	--	COP9 signalosome, subunit CSN8	COP9 signalosome complex subunit 8 GN=csnH OS=Emericella nidulans (strain FGSC A4 / ATCC 38163 / CBS 112.46 / NRRL PE=1 SV=1	COP9 signalosome subunit 8 (CsnH), putative {ECO:0000313|EMBL:EKV15374.1} OS=Penicillium digitatum (strain PHI26 / CECT 20796) PE=4 SV=1	COP9 signalosome, subunit CSN8 [Penicillium italicum]
Penicillium0G040350.1	Molecular Function: transferase activity (GO:0016740);	--	--	--	Phosphotransferase enzyme family	Altered inheritance of mitochondria protein 9, mitochondrial (Precursor) GN=AIM9 OS=Candida tropicalis (strain ATCC MYA-3404 / T1) PE=3 SV=1	Pc22g26510 protein {ECO:0000313|EMBL:CAP99939.1} OS=Penicillium chrysogenum (strain ATCC 28089 / DSM 1075 / Wisconsin PE=4 SV=1	Aminoglycoside phosphotransferase [Penicillium italicum]
Penicillium0G049130.1	--	--	--	--	--	--	Pc20g07750 protein {ECO:0000313|EMBL:CAP86104.1} OS=Penicillium chrysogenum (strain ATCC 28089 / DSM 1075 / Wisconsin PE=4 SV=1	Pc20g07750 [Penicillium rubens Wisconsin 54-1255]
Penicillium0G109300.1	Biological Process: cellular process (GO:0009987); Biological Process: single-organism process (GO:0044699); Biological Process: biological regulation (GO:0065007);	K01669|2.36863e-65|tmn:UCRPA7_8617|putative deoxyribodipyrimidine photo-lyase protein; K01669 deoxyribodipyrimidine photo-lyase [EC:4.1.99.3] (A)	[LT]	--	FAD binding domain of DNA photolyase	Deoxyribodipyrimidine photo-lyase GN=phr OS=Neurospora crassa (strain ATCC 24698 / 74-OR23-1A / CBS 708.71 / DSM PE=3 SV=2	DNA photolyase domain-containing protein {ECO:0000313|EMBL:EPZ35776.1} OS=Rozella allomycis CSF55 PE=4 SV=1	PREDICTED: cryptochrome-1-like [Populus euphratica]
Penicillium0G004220.1	--	K05019|9.00081e-170|pcs:Pc21g18540|Pc21g18540; K05019 chloride channel, nucleotide-sensitive, 1A (A)	--	--	Regulator of volume decrease after cellular swelling	--	Uncharacterized protein {ECO:0000313|EMBL:EKV14689.1} OS=Penicillium digitatum (strain PHI26 / CECT 20796) PE=4 SV=1	hypothetical protein PEX1_083800 [Penicillium expansum]
Penicillium0G002730.1	Molecular Function: iron ion binding (GO:0005506); Biological Process: fatty acid biosynthetic process (GO:0006633); Cellular Component: integral component of membrane (GO:0016021); Molecular Function: oxidoreductase activity (GO:0016491); Biological Process: oxidation-reduction process (GO:0055114);	--	[I]	Lipid transport and metabolism	Fatty acid hydroxylase superfamily	Methylsterol monooxygenase GN=ERG25 OS=Saccharomyces cerevisiae (strain ATCC 204508 / S288c) PE=1 SV=1	Pc21g16900 protein {ECO:0000313|EMBL:CAP96587.1} OS=Penicillium chrysogenum (strain ATCC 28089 / DSM 1075 / Wisconsin PE=4 SV=1	Fatty acid hydroxylase [Penicillium expansum]
Penicillium0G080590.1	Biological Process: histidine biosynthetic process (GO:0000105); Molecular Function: imidazoleglycerol-phosphate dehydratase activity (GO:0004424); Cellular Component: nucleus (GO:0005634); Cellular Component: cytosol (GO:0005829);	K01693|1.75204e-174|pcs:Pc20g11690|Pc20g11690; K01693 imidazoleglycerol-phosphate dehydratase [EC:4.2.1.19] (A)	[E]	Amino acid transport and metabolism	Imidazoleglycerol-phosphate dehydratase	Imidazoleglycerol-phosphate dehydratase GN=HIS3 OS=Scheffersomyces stipitis (strain ATCC 58785 / CBS 6054 / NBRC 10063 / PE=3 SV=2	Imidazoleglycerol-phosphate dehydratase {ECO:0000313|EMBL:CDM37529.1} OS=Penicillium roqueforti FM164 PE=3 SV=1	Imidazoleglycerol-phosphate dehydratase [Penicillium expansum]
Penicillium0G020390.1	--	--	--	--	Uncharacterized alpha/beta hydrolase domain (DUF2235)	Uncharacterized protein YEL023C GN=YEL023C OS=Saccharomyces cerevisiae (strain ATCC 204508 / S288c) PE=4 SV=1	Uncharacterized protein {ECO:0000313|EMBL:EKV08754.1} OS=Penicillium digitatum (strain PHI26 / CECT 20796) PE=4 SV=1	protein of unknown function DUF2235 [Penicillium expansum]
Penicillium0G004680.1	--	--	--	--	--	--	Uncharacterized protein {ECO:0000313|EMBL:KFY41816.1} OS=Pseudogymnoascus pannorum VKM F-4513 (FW-928) PE=4 SV=1	hypothetical protein PITC_058390 [Penicillium italicum]
Penicillium0G120540.1	Cellular Component: peroxisome (GO:0005777); Biological Process: fatty acid metabolic process (GO:0006631); Cellular Component: membrane (GO:0016020); Molecular Function: transferase activity, transferring acyl groups other than amino-acyl groups (GO:0016747); Cellular Component: intracellular organelle part (GO:0044446); Biological Process: response to stimulus (GO:0050896);	K07513|5.36899e-71|psq:PUNSTDRAFT_101172|thiolase; K07513 acetyl-CoA acyltransferase 1 [EC:2.3.1.16] (A)	[I]	Lipid transport and metabolism	Thiolase, N-terminal domain	3-ketoacyl-CoA thiolase, peroxisomal (Precursor) GN=POT1 OS=Yarrowia lipolytica (strain CLIB 122 / E 150) PE=3 SV=1	RHTO0S02e14972g1_1 {ECO:0000313|EMBL:CDR37445.1} OS=Rhodosporidium toruloides (Yeast) PE=3 SV=1	unknown [Bathycoccus prasinos]
Penicillium0G074250.1	Molecular Function: RNA polymerase II transcription cofactor activity (GO:0001104); Biological Process: regulation of transcription from RNA polymerase II promoter (GO:0006357); Cellular Component: mediator complex (GO:0016592);	--	--	--	Mediator of RNA polymerase II transcription subunit 1	--	Uncharacterized protein {ECO:0000313|EMBL:EKV07123.1} OS=Penicillium digitatum (strain PHI26 / CECT 20796) PE=4 SV=1	Mediator complex, subunit Med1, metazoa/fungi [Penicillium expansum]
Penicillium0G020160.1	--	--	--	--	--	--	Uncharacterized protein {ECO:0000313|EMBL:CAP94276.1} OS=Penicillium chrysogenum (strain ATCC 28089 / DSM 1075 / Wisconsin PE=4 SV=1	hypothetical protein [Penicillium rubens Wisconsin 54-1255]
Penicillium0G005810.1	Molecular Function: methyltransferase activity (GO:0008168); Cellular Component: integral component of membrane (GO:0016021); Biological Process: methylation (GO:0032259);	--	[G]	Carbohydrate transport and metabolism	N2227-like protein	UPF0586 protein C1778.07 GN=SPBC1778.07 OS=Schizosaccharomyces pombe (strain 972 / ATCC 24843) PE=3 SV=1	N2227-like {ECO:0000313|EMBL:CDM28193.1} OS=Penicillium roqueforti FM164 PE=4 SV=1	N2227-like [Penicillium roqueforti FM164]
Penicillium0G015900.1	Molecular Function: sphingosine hydroxylase activity (GO:0000170); Molecular Function: iron ion binding (GO:0005506); Cellular Component: endoplasmic reticulum membrane (GO:0005789); Biological Process: fatty acid biosynthetic process (GO:0006633); Biological Process: glycosphingolipid metabolic process (GO:0006687); Cellular Component: integral component of membrane (GO:0016021); Biological Proc…	K04713|0|pcs:Pc21g23490|Pc21g23490; K04713 sphinganine C4-monooxygenase [EC:1.14.13.169] (A)	[I]	Lipid transport and metabolism	Fatty acid hydroxylase superfamily	Sphingolipid C4-hydroxylase SUR2 GN=SUR2 OS=Saccharomyces cerevisiae (strain ATCC 204508 / S288c) PE=1 SV=1	Pc21g23490 protein {ECO:0000313|EMBL:CAP97246.1} OS=Penicillium chrysogenum (strain ATCC 28089 / DSM 1075 / Wisconsin PE=4 SV=1	Fatty acid hydroxylase [Penicillium italicum]
Penicillium0G073090.1	Molecular Function: uroporphyrinogen-III synthase activity (GO:0004852); Biological Process: tetrapyrrole biosynthetic process (GO:0033014);	K01719|1.88444e-175|pcs:Pc22g01660|Pc22g01660; K01719 uroporphyrinogen-III synthase [EC:4.2.1.75] (A)	[H]	Coenzyme transport and metabolism	Uroporphyrinogen-III synthase HemD	Uroporphyrinogen-III synthase GN=ups1 OS=Schizosaccharomyces pombe (strain 972 / ATCC 24843) PE=3 SV=1	Pc22g01660 protein {ECO:0000313|EMBL:CAP97454.1} OS=Penicillium chrysogenum (strain ATCC 28089 / DSM 1075 / Wisconsin PE=4 SV=1	Tetrapyrrole biosynthesis, uroporphyrinogen III synthase [Penicillium expansum]
Penicillium0G103500.1	--	--	--	--	A circularly permuted ATPgrasp	--	Putative glutamate--cysteine gcs2 protein {ECO:0000313|EMBL:EOO01059.1} OS=Togninia minima (strain UCR-PA7) PE=4 SV=1	putative glutamate--cysteine gcs2 protein [Togninia minima UCRPA7]
Penicillium0G061420.1	Molecular Function: 3-chloroallyl aldehyde dehydrogenase activity (GO:0004028); Molecular Function: aldehyde dehydrogenase (NAD) activity (GO:0004029); Molecular Function: aldehyde dehydrogenase [NAD(P)+] activity (GO:0004030); Biological Process: cellular aldehyde metabolic process (GO:0006081); Cellular Component: integral component of membrane (GO:0016021); Molecular Function: transmembrane tr…	--	[C]	Energy production and conversion	Aldehyde dehydrogenase family	Beta-apo-4&apos;-carotenal oxygenase GN=ylo-1 OS=Neurospora crassa (strain ATCC 24698 / 74-OR23-1A / CBS 708.71 / DSM PE=1 SV=1	Aldehyde dehydrogenase {ECO:0000256|PIRNR:PIRNR036492} OS=Penicillium chrysogenum (strain ATCC 28089 / DSM 1075 / Wisconsin PE=3 SV=1	Aldehyde dehydrogenase, C-terminal [Penicillium expansum]
Penicillium0G003220.1	Molecular Function: structural constituent of ribosome (GO:0003735); Cellular Component: mitochondrial large ribosomal subunit (GO:0005762); Biological Process: translation (GO:0006412);	K02931|0|pcs:Pc21g17510|Pc21g17510; K02931 large subunit ribosomal protein L5 (A)	[J]	Translation, ribosomal structure and biogenesis	ribosomal L5P family C-terminus	54S ribosomal protein L7, mitochondrial (Precursor) GN=MRPL7 OS=Saccharomyces cerevisiae (strain ATCC 204508 / S288c) PE=1 SV=2	50S ribosomal subunit L7, putative {ECO:0000313|EMBL:EKV10750.1} OS=Penicillium digitatum (strain PHI26 / CECT 20796) PE=3 SV=1	Ribosomal protein L5 [Penicillium italicum]
Penicillium0G012760.1	--	--	--	--	AIG2-like family	--	Predicted protein {ECO:0000313|EMBL:EEP76125.1} OS=Uncinocarpus reesii (strain UAMH 1704) PE=4 SV=1	predicted protein [Uncinocarpus reesii 1704]
Penicillium0G008460.1	Cellular Component: integral component of membrane (GO:0016021);	--	--	--	Uncharacterized conserved protein (DUF2183)	Phosphatidate phosphatase APP1 GN=APP1 OS=Saccharomyces cerevisiae (strain ATCC 204508 / S288c) PE=1 SV=1	Uncharacterized protein {ECO:0000313|EMBL:EKV11925.1} OS=Penicillium digitatum (strain Pd1 / CECT 20795) PE=4 SV=1	protein of unknown function DUF2183 [Penicillium expansum]
Penicillium0G004120.1	Molecular Function: protein-arginine deiminase activity (GO:0004668); Biological Process: putrescine biosynthetic process (GO:0009446);	K10536|0|pcs:Pc21g18380|Pc21g18380; K10536 agmatine deiminase [EC:3.5.3.12] (A)	--	--	Porphyromonas-type peptidyl-arginine deiminase	--	Pc21g18380 protein {ECO:0000313|EMBL:CAP96735.1} OS=Penicillium chrysogenum (strain ATCC 28089 / DSM 1075 / Wisconsin PE=4 SV=1	Peptidyl-arginine deiminase, Porphyromonas-type [Penicillium italicum]
Penicillium0G059170.1	--	K13205|0|pcs:Pc22g20640|Pc22g20640; K13205 A1 cistron-splicing factor AAR2 (A)	[A]	RNA processing and modification	AAR2 protein	A1 cistron-splicing factor aar2 GN=aar2 OS=Schizosaccharomyces pombe (strain 972 / ATCC 24843) PE=1 SV=1	A1 cistron-splicing factor, AAR2 {ECO:0000313|EMBL:CDM27651.1} OS=Penicillium roqueforti FM164 PE=4 SV=1	A1 cistron-splicing factor, AAR2 [Penicillium expansum]
Penicillium0G055990.1	Biological Process: ribosomal subunit export from nucleus (GO:0000054); Biological Process: maturation of LSU-rRNA from tricistronic rRNA transcript (SSU-rRNA, 5.8S rRNA, LSU-rRNA) (GO:0000463); Biological Process: maturation of 5.8S rRNA from tricistronic rRNA transcript (SSU-rRNA, 5.8S rRNA, LSU-rRNA) (GO:0000466); Molecular Function: translation initiation factor activity (GO:0003743); Cellula…	K03264|7.52176e-176|pcs:Pc20g01120|Pc20g01120; K03264 translation initiation factor 6 (A)	[J]	Translation, ribosomal structure and biogenesis	eIF-6 family	Eukaryotic translation initiation factor 6 {ECO:0000255|HAMAP-Rule:MF_03132} GN=tif6 OS=Emericella nidulans (strain FGSC A4 / ATCC 38163 / CBS 112.46 / NRRL PE=3 SV=1	Eukaryotic translation initiation factor 6 {ECO:0000256|HAMAP-Rule:MF_03132} OS=Penicillium roqueforti FM164 PE=3 SV=1	Translation initiation factor IF6 [Penicillium expansum]
Penicillium0G120130.1	--	--	--	--	Phage late control gene D protein (GPD)	--	Fels-2 prophage protein {ECO:0000313|EMBL:EOB12963.1} OS=Nosema bombycis (strain CQ1 / CVCC 102059) PE=4 SV=1	Late control gene D protein [Nosema bombycis CQ1]
Penicillium0G055110.1	Molecular Function: structural constituent of ribosome (GO:0003735); Molecular Function: translation initiation factor activity (GO:0003743); Cellular Component: mitochondrial large ribosomal subunit (GO:0005762); Biological Process: translational initiation (GO:0006413);	K02906|0|pcs:Pc20g00200|Pc20g00200; K02906 large subunit ribosomal protein L3 (A)	[J]	Translation, ribosomal structure and biogenesis	Ribosomal protein L3	54S ribosomal protein L9, mitochondrial (Precursor) GN=MRPL9 OS=Saccharomyces cerevisiae (strain ATCC 204508 / S288c) PE=1 SV=3	50S ribosomal protein L3 {ECO:0000313|EMBL:EKV05280.1} OS=Penicillium digitatum (strain PHI26 / CECT 20796) PE=3 SV=1	Translation elongation/initiation factor/Ribosomal, beta-barrel [Penicillium italicum]
Penicillium0G113170.1	Molecular Function: catalytic activity (GO:0003824);	K05605|4.93986e-56|mgr:MGG_04012|3-hydroxyisobutyryl-CoA hydrolase; K05605 3-hydroxyisobutyryl-CoA hydrolase [EC:3.1.2.4] (A)	[I]	Lipid transport and metabolism	2-enoyl-CoA Hydratase C-terminal region	3-hydroxyisobutyryl-CoA hydrolase, mitochondrial (Precursor) GN=ehd3 OS=Schizosaccharomyces pombe (strain 972 / ATCC 24843) PE=3 SV=1	Uncharacterized protein {ECO:0000313|EMBL:ERZ99106.1} OS=Rhizophagus irregularis (strain DAOM 181602 / DAOM 197198 / MUCL PE=4 SV=1	Enoyl-CoA hydratase, mitochondrial precursor, putative [Ricinus communis]
Penicillium0G047360.1	--	--	--	--	Protein of unknown function (DUF3500)	--	Pc20g05360 protein {ECO:0000313|EMBL:CAP85865.1} OS=Penicillium chrysogenum (strain ATCC 28089 / DSM 1075 / Wisconsin PE=4 SV=1	Protein of unknown function DUF3500 [Penicillium expansum]
Penicillium0G090120.1	Molecular Function: kinase activity (GO:0016301); Biological Process: phosphorylation (GO:0016310);	--	--	--	Phosphotransferase enzyme family	Altered inheritance of mitochondria protein 9, mitochondrial (Precursor) GN=AIM9 OS=Candida albicans (strain WO-1) PE=3 SV=1	Pc22g20780 protein {ECO:0000313|EMBL:CAP99366.1} OS=Penicillium chrysogenum (strain ATCC 28089 / DSM 1075 / Wisconsin PE=4 SV=1	Pc22g20780 [Penicillium rubens Wisconsin 54-1255]
Penicillium0G061750.1	Molecular Function: protein serine/threonine kinase activity (GO:0004674); Molecular Function: ATP binding (GO:0005524); Biological Process: protein phosphorylation (GO:0006468);	--	[D]	Cell cycle control, cell division, chromosome partitioning	Protein kinase domain	Serine/threonine-protein kinase HSL1 GN=HSL1 OS=Candida albicans (strain SC5314 / ATCC MYA-2876) PE=1 SV=1	Pc22g23660 protein {ECO:0000313|EMBL:CAP99654.1} OS=Penicillium chrysogenum (strain ATCC 28089 / DSM 1075 / Wisconsin PE=4 SV=1	Pc22g23660 [Penicillium rubens Wisconsin 54-1255]
Penicillium0G048930.1	Molecular Function: nucleic acid binding (GO:0003676); Molecular Function: ATP binding (GO:0005524); Molecular Function: ATP-dependent helicase activity (GO:0008026);	K14784|5.47692e-179|pcs:Pc20g07550|Pc20g07550; K14784 protein CMS1 (A)	[R]	General function prediction only	U3-containing 90S pre-ribosomal complex subunit	Protein cms1 GN=cms1 OS=Schizosaccharomyces pombe (strain 972 / ATCC 24843) PE=3 SV=1	Pc20g07550 protein {ECO:0000313|EMBL:CAP86084.1} OS=Penicillium chrysogenum (strain ATCC 28089 / DSM 1075 / Wisconsin PE=4 SV=1	DNA/RNA helicase, DEAD/DEAH box type, N-terminal [Penicillium italicum]
Penicillium0G006620.1	Biological Process: nuclear-transcribed mRNA poly(A) tail shortening (GO:0000289); Cellular Component: cytoplasmic mRNA processing body (GO:0000932); Molecular Function: nucleic acid binding (GO:0003676); Molecular Function: poly(A)-specific ribonuclease activity (GO:0004535); Cellular Component: nucleus (GO:0005634); Cellular Component: cytosol (GO:0005829); Cellular Component: CCR4-NOT core com…	K12581|0|pcs:Pc22g14870|Pc22g14870; K12581 CCR4-NOT transcription complex subunit 7/8 (A)	[A]	RNA processing and modification	CAF1 family ribonuclease	Poly(A) ribonuclease pop2 GN=caf1 OS=Schizosaccharomyces pombe (strain 972 / ATCC 24843) PE=1 SV=2	Pc22g14870 protein {ECO:0000313|EMBL:CAP98775.1} OS=Penicillium chrysogenum (strain ATCC 28089 / DSM 1075 / Wisconsin PE=4 SV=1	Ribonuclease CAF1 [Penicillium expansum]
Penicillium0G085830.1	Molecular Function: hydrolase activity (GO:0016787);	--	[R]	General function prediction only	--	Probable rhamnogalacturonate lyase C (Precursor) GN=rglC OS=Emericella nidulans (strain FGSC A4 / ATCC 38163 / CBS 112.46 / NRRL PE=3 SV=1	Pc16g02390 protein {ECO:0000313|EMBL:CAP92909.1} OS=Penicillium chrysogenum (strain ATCC 28089 / DSM 1075 / Wisconsin PE=4 SV=1	Pc16g02390 [Penicillium rubens Wisconsin 54-1255]
Penicillium0G048600.1	--	--	--	--	--	--	Genomic scaffold, ProqFM164S02 {ECO:0000313|EMBL:CDM32267.1} OS=Penicillium roqueforti FM164 PE=4 SV=1	hypothetical protein PEX2_020380 [Penicillium expansum]
Penicillium0G029370.1	Biological Process: carbohydrate metabolic process (GO:0005975); Molecular Function: hydrolase activity, acting on carbon-nitrogen (but not peptide) bonds (GO:0016810);	--	--	--	Polysaccharide deacetylase	Chitin deacetylase 1 (Precursor) GN=CDA1 OS=Saccharomyces cerevisiae (strain ATCC 204508 / S288c) PE=1 SV=1	Glycoside hydrolase/deacetylase, beta/alpha-barrel {ECO:0000313|EMBL:CDM35501.1} OS=Penicillium roqueforti FM164 PE=4 SV=1	Glycoside hydrolase/deacetylase, beta/alpha-barrel [Penicillium expansum]
Penicillium0G041050.1	Molecular Function: transferase activity, transferring phosphorus-containing groups (GO:0016772);	--	--	--	Phosphotransferase enzyme family	Altered inheritance of mitochondria protein 9, mitochondrial (Precursor) GN=AIM9 OS=Candida tropicalis (strain ATCC MYA-3404 / T1) PE=3 SV=1	Uncharacterized protein {ECO:0000313|EMBL:EPS27596.1} OS=Penicillium oxalicum (strain 114-2 / CGMCC 5302) PE=4 SV=1	Aminoglycoside phosphotransferase [Penicillium expansum]
Penicillium0G089800.1	Molecular Function: sugar:proton symporter activity (GO:0005351); Molecular Function: glucose transmembrane transporter activity (GO:0005355); Cellular Component: integral component of plasma membrane (GO:0005887); Biological Process: proton transport (GO:0015992); Biological Process: quinate catabolic process (GO:0019631); Biological Process: glucose import (GO:0046323); Biological Process: gluc…	--	[R]	General function prediction only	Sugar (and other) transporter	Probable quinate permease GN=qutD OS=Neosartorya fumigata (strain ATCC MYA-4609 / Af293 / CBS 101355 / FGSC PE=3 SV=1	Probable quinate permease {ECO:0000313|EMBL:CDM30458.1} OS=Penicillium roqueforti FM164 PE=3 SV=1	Probable quinate permease [Penicillium roqueforti FM164]
Penicillium0G125650.1	--	--	--	--	Cupin	--	Uncharacterized protein {ECO:0000313|EMBL:KDQ07255.1} OS=Botryobasidium botryosum FD-172 SS1 PE=4 SV=1	Oxalate decarboxylase oxdD [Beauveria bassiana D1-5]
Penicillium0G098120.1	Molecular Function: mannosyl-oligosaccharide 1,2-alpha-mannosidase activity (GO:0004571); Molecular Function: calcium ion binding (GO:0005509); Cellular Component: extracellular region (GO:0005576); Biological Process: carbohydrate metabolic process (GO:0005975); Biological Process: protein N-linked glycosylation (GO:0006487); Cellular Component: membrane (GO:0016020); Biological Process: asexual…	K01230|0|pcs:Pc16g14170|Pc16g14170; K01230 mannosyl-oligosaccharide alpha-1,2-mannosidase [EC:3.2.1.113] (A)	[G]	Carbohydrate transport and metabolism	Glycosyl hydrolase family 47	Mannosyl-oligosaccharide alpha-1,2-mannosidase (Precursor) GN=MSDC OS=Penicillium citrinum PE=1 SV=2	alpha-1,2-Mannosidase {ECO:0000256|RuleBase:RU361193} OS=Penicillium roqueforti FM164 PE=3 SV=1	Glycoside hydrolase, family 47 [Penicillium italicum]
Penicillium0G106730.1	Molecular Function: catalase activity (GO:0004096); Cellular Component: extracellular region (GO:0005576); Cellular Component: cytoplasm (GO:0005737); Biological Process: response to oxidative stress (GO:0006979); Molecular Function: heme binding (GO:0020037); Biological Process: hydrogen peroxide catabolic process (GO:0042744); Molecular Function: metal ion binding (GO:0046872); Biological Proce…	K03782|0|aor:AOR_1_1214024|AO090010000722; catalase-peroxidase; K03782 catalase-peroxidase [EC:1.11.1.21] (A)	--	--	Peroxidase	Catalase-peroxidase {ECO:0000255|HAMAP-Rule:MF_03108} OS=Aspergillus terreus (strain NIH 2624 / FGSC A1156) PE=3 SV=1	Catalase-peroxidase {ECO:0000256|HAMAP-Rule:MF_03108} OS=Aspergillus oryzae 100-8 PE=3 SV=1	peroxidase/catalase 2 [Aspergillus terreus NIH2624]
Penicillium0G047920.1	Molecular Function: glutathione transferase activity (GO:0004364); Cellular Component: cytoplasm (GO:0005737); Biological Process: glutathione metabolic process (GO:0006749);	--	--	--	Glutathione S-transferase, N-terminal domain	--	S-crystallin {ECO:0000313|EMBL:CDM32195.1} OS=Penicillium roqueforti FM164 PE=4 SV=1	S-crystallin [Penicillium roqueforti FM164]
Penicillium0G064050.1	Molecular Function: dihydrofolate reductase activity (GO:0004146); Biological Process: glycine biosynthetic process (GO:0006545); Biological Process: nucleotide biosynthetic process (GO:0009165); Molecular Function: NADP binding (GO:0050661); Biological Process: oxidation-reduction process (GO:0055114);	K00287|1.54058e-154|pcs:Pc13g03650|Pc13g03650; K00287 dihydrofolate reductase [EC:1.5.1.3] (A)	[H]	Coenzyme transport and metabolism	Dihydrofolate reductase	Dihydrofolate reductase OS=Pneumocystis carinii PE=1 SV=1	Dihydrofolate reductase, putative {ECO:0000313|EMBL:EKV13580.1} OS=Penicillium digitatum (strain PHI26 / CECT 20796) PE=3 SV=1	Dihydrofolate reductase [Penicillium expansum]
Penicillium0G093450.1	Biological Process: autophagosome assembly (GO:0000045); Biological Process: mitophagy (GO:0000422); Biological Process: C-terminal protein lipidation (GO:0006501); Biological Process: cellular response to nitrogen starvation (GO:0006995); Biological Process: protein transport (GO:0015031); Molecular Function: Atg8 ligase activity (GO:0019776); Cellular Component: pre-autophagosomal structure mem…	K08339|0|pcs:Pc18g04440|Pc18g04440; K08339 autophagy-related protein 5 (A)	[O]	Posttranslational modification, protein turnover, chaperones	Autophagy protein Apg5	Autophagy protein 5 GN=atg5 OS=Penicillium chrysogenum (strain ATCC 28089 / DSM 1075 / Wisconsin PE=3 SV=1	Autophagy protein 5 {ECO:0000256|RuleBase:RU361202} OS=Penicillium roqueforti FM164 PE=3 SV=1	Pc18g04440 [Penicillium rubens Wisconsin 54-1255]
Penicillium0G066410.1	Biological Process: barrier septum site selection (GO:0000918); Molecular Function: chitin synthase activity (GO:0004100); Cellular Component: plasma membrane (GO:0005886); Biological Process: chitin biosynthetic process (GO:0006031); Cellular Component: integral component of membrane (GO:0016021); Cellular Component: cell septum (GO:0030428); Biological Process: hyphal growth (GO:0030448); Biolo…	K00698|0|pcs:Pc13g06340|Pc13g06340; K00698 chitin synthase [EC:2.4.1.16] (A)	[M]	Cell wall/membrane/envelope biogenesis	Chitin synthase	Chitin synthase A GN=chsA OS=Emericella nidulans (strain FGSC A4 / ATCC 38163 / CBS 112.46 / NRRL PE=3 SV=2	Chitin synthase B {ECO:0000313|EMBL:EKV15950.1} OS=Penicillium digitatum (strain PHI26 / CECT 20796) PE=4 SV=1	Chitin synthase [Penicillium italicum]
Penicillium0G071390.1	Molecular Function: zinc ion binding (GO:0008270); Molecular Function: oxidoreductase activity (GO:0016491); Biological Process: oxidation-reduction process (GO:0055114);	--	[CR]	--	Zinc-binding dehydrogenase	Enoyl reductase LovC GN=lovC OS=Aspergillus terreus PE=1 SV=1	Uncharacterized protein {ECO:0000313|EMBL:CDM26263.1} OS=Penicillium roqueforti FM164 PE=4 SV=1	hypothetical protein PROQFM164_S01g000072 [Penicillium roqueforti FM164]
Penicillium0G040420.1	Molecular Function: glutamate-cysteine ligase activity (GO:0004357); Biological Process: glutathione biosynthetic process (GO:0006750);	K11204|0|pcs:Pc13g15380|Pc13g15380; K11204 glutamate--cysteine ligase catalytic subunit [EC:6.3.2.2] (A)	[H]	Coenzyme transport and metabolism	Glutamate-cysteine ligase	Glutamate--cysteine ligase GN=gcs-1 OS=Neurospora crassa (strain ATCC 24698 / 74-OR23-1A / CBS 708.71 / DSM PE=3 SV=1	Pc13g15380 protein {ECO:0000313|EMBL:CAP92607.1} (Precursor) OS=Penicillium chrysogenum (strain ATCC 28089 / DSM 1075 / Wisconsin PE=4 SV=1	Glutamate-cysteine ligase catalytic subunit [Penicillium expansum]
Penicillium0G072140.1	Cellular Component: membrane (GO:0016020);	--	--	--	CFEM domain	--	Pc22g00530 protein {ECO:0000313|EMBL:CAP97341.1} (Precursor) OS=Penicillium chrysogenum (strain ATCC 28089 / DSM 1075 / Wisconsin PE=4 SV=1	Pc22g00530 [Penicillium rubens Wisconsin 54-1255]
Penicillium0G010250.1	Molecular Function: GTP binding (GO:0005525); Cellular Component: intracellular (GO:0005622); Biological Process: proteolysis (GO:0006508); Biological Process: small GTPase mediated signal transduction (GO:0007264); Molecular Function: zinc ion binding (GO:0008270); Biological Process: peptide catabolic process (GO:0043171); Molecular Function: metalloaminopeptidase activity (GO:0070006);	--	[EO]	--	Peptidase family M1	Alanine/arginine aminopeptidase GN=AAP1 OS=Saccharomyces cerevisiae (strain ATCC 204508 / S288c) PE=1 SV=2	Aminopeptidase, putative {ECO:0000313|EMBL:GAD99455.1} OS=Byssochlamys spectabilis (strain No. 5 / NBRC 109023) PE=3 SV=1	aminopeptidase, putative [Byssochlamys spectabilis No. 5]
Penicillium0G027380.1	Molecular Function: RNA binding (GO:0003723); Cellular Component: U1 snRNP (GO:0005685); Cellular Component: cytosol (GO:0005829); Biological Process: mRNA cis splicing, via spliceosome (GO:0045292); Cellular Component: U2-type prespliceosome (GO:0071004);	--	[K]	Transcription	FF domain	Pre-mRNA-splicing factor dre4 GN=dre4 OS=Schizosaccharomyces pombe (strain 972 / ATCC 24843) PE=1 SV=1	WW/Rsp5/WWP {ECO:0000313|EMBL:CDM35276.1} OS=Penicillium roqueforti FM164 PE=4 SV=1	WW/Rsp5/WWP [Penicillium italicum]
Penicillium0G122770.1	Molecular Function: catalytic activity (GO:0003824); Biological Process: metabolic process (GO:0008152);	--	[R]	General function prediction only	Isochorismatase family	--	Uncharacterized protein {ECO:0000313|EMBL:EHK25845.1} OS=Hypocrea virens (strain Gv29-8 / FGSC 10586) PE=4 SV=1	PREDICTED: uncharacterized protein YcaC-like [Cucumis sativus]
Penicillium0G120850.1	--	--	--	--	Helix-turn-helix domain	--	--	conserved hypothetical protein [Ricinus communis]
Penicillium0G106250.1	--	--	--	--	Barstar (barnase inhibitor)	--	--	--
Penicillium0G124340.1	--	--	--	--	Glycosyl hydrolases related to GH101 family, GHL1-GHL3	--	Uncharacterized protein {ECO:0000313|EMBL:EPS35516.1} OS=Dactylellina haptotyla (strain CBS 200.50) PE=4 SV=1	hypothetical protein H072_11048 [Dactylellina haptotyla CBS 200.50]
Penicillium0G082750.1	Molecular Function: monooxygenase activity (GO:0004497); Molecular Function: iron ion binding (GO:0005506); Molecular Function: oxidoreductase activity, acting on paired donors, with incorporation or reduction of molecular oxygen (GO:0016705); Molecular Function: heme binding (GO:0020037); Biological Process: oxidation-reduction process (GO:0055114);	--	[Q]	Secondary metabolites biosynthesis, transport and catabolism	Cytochrome P450	O-methylsterigmatocystin oxidoreductase GN=ordA OS=Aspergillus flavus (strain ATCC 200026 / FGSC A1120 / NRRL 3357 / JCM PE=2 SV=1	Pc20g14090 protein {ECO:0000313|EMBL:CAP86738.1} (Precursor) OS=Penicillium chrysogenum (strain ATCC 28089 / DSM 1075 / Wisconsin PE=3 SV=1	Pc20g14090 [Penicillium rubens Wisconsin 54-1255]
Penicillium0G067220.1	Biological Process: metabolic process (GO:0008152); Molecular Function: sulfuric ester hydrolase activity (GO:0008484); Cellular Component: integral component of membrane (GO:0016021);	--	--	--	Sulfatase	--	Pc13g07280 protein {ECO:0000313|EMBL:CAP91797.1} (Precursor) OS=Penicillium chrysogenum (strain ATCC 28089 / DSM 1075 / Wisconsin PE=4 SV=1	Pc13g07280 [Penicillium rubens Wisconsin 54-1255]
Penicillium0G080260.1	Molecular Function: catalytic activity (GO:0003824); Molecular Function: zinc ion binding (GO:0008270);	--	[F]	Nucleotide transport and metabolism	Cytidine and deoxycytidylate deaminase zinc-binding region	Diaminohydroxyphosphoribosylaminopyrimidine deaminase GN=RIB2 OS=Saccharomyces cerevisiae (strain ATCC 204508 / S288c) PE=1 SV=1	Uncharacterized protein {ECO:0000313|EMBL:KFA81073.1} OS=Stachybotrys chartarum IBT 40288 PE=4 SV=1	CMP/dCMP deaminase, zinc-binding [Penicillium italicum]
Penicillium0G080510.1	--	--	--	--	--	--	Genomic scaffold, ProqFM164S06 {ECO:0000313|EMBL:CDM37537.1} OS=Penicillium roqueforti FM164 PE=4 SV=1	hypothetical protein PEXP_100420 [Penicillium expansum]
Penicillium0G073260.1	--	--	[M]	Cell wall/membrane/envelope biogenesis	Ankyrin repeats (3 copies)	Vegetative incompatibility protein HET-E-1 GN=HET-E1 OS=Podospora anserina (Pleurage anserina) PE=3 SV=1	Pc22g01820 protein {ECO:0000313|EMBL:CAP97470.1} (Precursor) OS=Penicillium chrysogenum (strain ATCC 28089 / DSM 1075 / Wisconsin PE=4 SV=1	Pc22g01820 [Penicillium rubens Wisconsin 54-1255]
Penicillium0G091580.1	Cellular Component: integral component of membrane (GO:0016021); Molecular Function: transferase activity, transferring glycosyl groups (GO:0016757); Molecular Function: hydrolase activity (GO:0016787);	--	[G]	Carbohydrate transport and metabolism	Glycosyl transferase family 8	Glycogenin-2 GN=GLG2 OS=Saccharomyces cerevisiae (strain ATCC 204508 / S288c) PE=1 SV=1	Pc18g02120 protein {ECO:0000313|EMBL:CAP94436.1} OS=Penicillium chrysogenum (strain ATCC 28089 / DSM 1075 / Wisconsin PE=4 SV=1	Glycosyl transferase, family 8 [Penicillium expansum]
Penicillium0G084730.1	Molecular Function: alpha-amylase activity (GO:0004556); Molecular Function: calcium ion binding (GO:0005509); Cellular Component: extracellular region (GO:0005576); Biological Process: starch metabolic process (GO:0005982); Cellular Component: fungal-type cell wall (GO:0009277); Cellular Component: membrane (GO:0016020); Biological Process: carbohydrate catabolic process (GO:0016052); Cellular C…	K01176|0|pcs:Pc16g00630|Pc16g00630; K01176 alpha-amylase [EC:3.2.1.1] (A)	[G]	Carbohydrate transport and metabolism	Alpha amylase, catalytic domain	Acid alpha-amylase OS=Aspergillus niger PE=1 SV=1	Pc16g00630 protein {ECO:0000313|EMBL:CAP92733.1} (Precursor) OS=Penicillium chrysogenum (strain ATCC 28089 / DSM 1075 / Wisconsin PE=4 SV=1	Pc16g00630 [Penicillium rubens Wisconsin 54-1255]
Penicillium0G129470.1	--	--	--	--	Bacterial AMP nucleoside phosphorylase N-terminus	--	--	AMP nucleosidase [Beauveria bassiana D1-5]
Penicillium0G059120.1	Cellular Component: integral component of membrane (GO:0016021);	--	[S]	Function unknown	Protein of unknown function (DUF1077)	ER membrane protein complex subunit 4 GN=SPCC1281.03c OS=Schizosaccharomyces pombe (strain 972 / ATCC 24843) PE=3 SV=1	Pc22g20590 protein {ECO:0000313|EMBL:CAP99347.1} OS=Penicillium chrysogenum (strain ATCC 28089 / DSM 1075 / Wisconsin PE=4 SV=1	Protein of unknown function DUF1077, TMEM85 [Penicillium expansum]
Penicillium0G045720.1	Molecular Function: structural constituent of ribosome (GO:0003735); Molecular Function: diacylglycerol cholinephosphotransferase activity (GO:0004142); Molecular Function: ethanolaminephosphotransferase activity (GO:0004307); Cellular Component: ribosome (GO:0005840); Biological Process: translation (GO:0006412); Biological Process: CDP-choline pathway (GO:0006657); Cellular Component: integral …	K00993|0|pcs:Pc20g03110|Pc20g03110; K00993 ethanolaminephosphotransferase [EC:2.7.8.1] (A)	[I]	Lipid transport and metabolism	CDP-alcohol phosphatidyltransferase	Choline/ethanolaminephosphotransferase 1 GN=EPT1 OS=Saccharomyces cerevisiae (strain ATCC 204508 / S288c) PE=1 SV=2	Pc20g03110 protein {ECO:0000313|EMBL:CAP85640.1} OS=Penicillium chrysogenum (strain ATCC 28089 / DSM 1075 / Wisconsin PE=3 SV=1	Pc20g03110 [Penicillium rubens Wisconsin 54-1255]
Penicillium0G090590.1	Molecular Function: DNA binding (GO:0003677); Cellular Component: nucleus (GO:0005634); Cellular Component: chromosome (GO:0005694); Biological Process: DNA repair (GO:0006281); Biological Process: regulation of transcription, DNA-templated (GO:0006355);	--	[R]	General function prediction only	HMG (high mobility group) box	Non-histone chromosomal protein 6 GN=nhp6 OS=Neosartorya fumigata (strain ATCC MYA-4609 / Af293 / CBS 101355 / FGSC PE=3 SV=1	Pc13g09020 protein {ECO:0000313|EMBL:CAP91971.1} OS=Penicillium chrysogenum (strain ATCC 28089 / DSM 1075 / Wisconsin PE=4 SV=1	High mobility group, superfamily [Penicillium expansum]
Penicillium0G110040.1	--	--	--	--	Protein of unknown function DUF91	--	--	--
Penicillium0G010530.1	Molecular Function: solute:proton antiporter activity (GO:0015299); Cellular Component: integral component of membrane (GO:0016021); Biological Process: hydrogen ion transmembrane transport (GO:1902600);	--	[P]	Inorganic ion transport and metabolism	Sodium/hydrogen exchanger family	Probable Na(+)/H(+) antiporter C3A11.09 GN=sod22 OS=Schizosaccharomyces pombe (strain 972 / ATCC 24843) PE=1 SV=1	Pc22g11500 protein {ECO:0000313|EMBL:CAP98438.1} OS=Penicillium chrysogenum (strain ATCC 28089 / DSM 1075 / Wisconsin PE=4 SV=1	Cation/H+ exchanger [Penicillium italicum]
Penicillium0G064310.1	Molecular Function: RNA binding (GO:0003723); Cellular Component: nucleus (GO:0005634); Molecular Function: pseudouridine synthase activity (GO:0009982); Biological Process: tRNA pseudouridine synthesis (GO:0031119);	--	--	--	F-box-like	--	Pc13g03950 protein {ECO:0000313|EMBL:CAP91464.1} OS=Penicillium chrysogenum (strain ATCC 28089 / DSM 1075 / Wisconsin PE=4 SV=1	Pc13g03950 [Penicillium rubens Wisconsin 54-1255]
Penicillium0G037280.1	Molecular Function: carbonate dehydratase activity (GO:0004089); Molecular Function: zinc ion binding (GO:0008270); Biological Process: mycelium development (GO:0043581);	--	[P]	Inorganic ion transport and metabolism	Carbonic anhydrase	Carbonic anhydrase GN=SPBP8B7.05c OS=Schizosaccharomyces pombe (strain 972 / ATCC 24843) PE=1 SV=2	Pc21g10600 protein {ECO:0000313|EMBL:CAP95957.1} OS=Penicillium chrysogenum (strain ATCC 28089 / DSM 1075 / Wisconsin PE=4 SV=1	Pc21g10600 [Penicillium rubens Wisconsin 54-1255]
Penicillium0G092730.1	Biological Process: amino acid transmembrane transport (GO:0003333); Molecular Function: amino acid transmembrane transporter activity (GO:0015171); Cellular Component: integral component of membrane (GO:0016021);	--	[E]	Amino acid transport and metabolism	Amino acid permease	High-affinity methionine permease GN=MUP1 OS=Saccharomyces cerevisiae (strain ATCC 204508 / S288c) PE=1 SV=1	Pc18g03480 protein {ECO:0000313|EMBL:CAP94572.1} OS=Penicillium chrysogenum (strain ATCC 28089 / DSM 1075 / Wisconsin PE=4 SV=1	Pc18g03480 [Penicillium rubens Wisconsin 54-1255]
Penicillium0G020790.1	Cellular Component: mitochondrial proton-transporting ATP synthase complex, coupling factor F(o) (GO:0000276); Biological Process: ATP synthesis coupled proton transport (GO:0015986); Cellular Component: integral component of membrane (GO:0016021); Biological Process: mitochondrial proton-transporting ATP synthase complex assembly (GO:0033615); Molecular Function: proton-transporting ATP synthase…	K02142|1.19879e-21|nfi:NFIA_034650|mitochondrial F1F0 ATP synthase subunit Atp18, putative; K02142 F-type H+-transporting ATPase subunit j (A)	--	--	ATP synthase j chain	ATP synthase subunit J, mitochondrial GN=atp18 OS=Schizosaccharomyces pombe (strain 972 / ATCC 24843) PE=4 SV=1	ATP synthase subunit J, mitochondrial {ECO:0000313|EMBL:CDM34023.1} OS=Penicillium roqueforti FM164 PE=4 SV=1	ATP synthase subunit J, mitochondrial [Penicillium roqueforti FM164]
Penicillium0G029700.1	Molecular Function: monooxygenase activity (GO:0004497); Cellular Component: integral component of membrane (GO:0016021); Biological Process: oxidation-reduction process (GO:0055114); Molecular Function: FAD binding (GO:0071949);	--	[CR]	--	FAD binding domain	--	Pc21g01340 protein {ECO:0000313|EMBL:CAP95031.1} OS=Penicillium chrysogenum (strain ATCC 28089 / DSM 1075 / Wisconsin PE=4 SV=1	Pc21g01340 [Penicillium rubens Wisconsin 54-1255]
Penicillium0G037540.1	Cellular Component: integral component of membrane (GO:0016021);	--	--	--	--	--	Uncharacterized protein {ECO:0000313|EMBL:EKV11882.1} OS=Penicillium digitatum (strain PHI26 / CECT 20796) PE=4 SV=1	hypothetical protein PDIP_57070 [Penicillium digitatum Pd1]
Penicillium0G110190.1	Molecular Function: transporter activity (GO:0005215); Molecular Function: binding (GO:0005488); Biological Process: transport (GO:0006810); Biological Process: regulation of cellular process (GO:0050794);	--	--	--	AcrB/AcrD/AcrF family	--	Putative uncharacterized protein {ECO:0000313|EMBL:EGF75944.1} OS=Batrachochytrium dendrobatidis (strain JAM81 / FGSC 10211) PE=4 SV=1	Multidrug resistance protein MdtB [Beauveria bassiana D1-5]
Penicillium0G069520.1	Cellular Component: plasma membrane (GO:0005886); Biological Process: plasma membrane acetate transport (GO:0006847); Molecular Function: acetate transmembrane transporter activity (GO:0015123); Cellular Component: integral component of membrane (GO:0016021);	K07034|2.32156e-172|pcs:Pc16g09370|Pc16g09370; K07034 (A)	--	--	GPR1/FUN34/yaaH family	Acetate permease A {ECO:0000303|PubMed:18302536} OS=Emericella nidulans (strain FGSC A4 / ATCC 38163 / CBS 112.46 / NRRL PE=2 SV=1	GPR1/FUN34/yaaH {ECO:0000313|EMBL:CDM26441.1} OS=Penicillium roqueforti FM164 PE=4 SV=1	GPR1/FUN34/yaaH [Penicillium expansum]
Penicillium0G097920.1	--	--	[R]	General function prediction only	Galactose oxidase, central domain	Tip elongation aberrant protein 3 GN=tea3 OS=Schizosaccharomyces pombe (strain 972 / ATCC 24843) PE=1 SV=1	BTB/POZ fold {ECO:0000313|EMBL:CDM34690.1} OS=Penicillium roqueforti FM164 PE=4 SV=1	Uncharacterized protein PEXP_042750 [Penicillium expansum]
Penicillium0G076200.1	Molecular Function: actin binding (GO:0003779); Cellular Component: cytosol (GO:0005829); Molecular Function: Rho GTPase binding (GO:0017048); Biological Process: actin cytoskeleton organization (GO:0030036); Cellular Component: cell division site (GO:0032153); Cellular Component: cell tip (GO:0051286);	--	--	--	Diaphanous GTPase-binding Domain	GTPase-binding protein rid1 GN=rid1 OS=Schizosaccharomyces pombe (strain 972 / ATCC 24843) PE=4 SV=2	Pc22g06780 protein {ECO:0000313|EMBL:CAP97966.1} OS=Penicillium chrysogenum (strain ATCC 28089 / DSM 1075 / Wisconsin PE=4 SV=1	Diaphanous GTPase-binding [Penicillium expansum]
Penicillium0G064220.1	--	--	[S]	Function unknown	Coiled-coil domain-containing protein 55 (DUF2040)	Nuclear speckle splicing regulatory protein 1 homolog GN=SPAC29A4.06c OS=Schizosaccharomyces pombe (strain 972 / ATCC 24843) PE=3 SV=1	Uncharacterized protein {ECO:0000313|EMBL:CDM27065.1} OS=Penicillium roqueforti FM164 PE=4 SV=1	Domain of unknown function DUF2040 [Penicillium roqueforti FM164]
Penicillium0G035800.1	Molecular Function: methyltransferase activity (GO:0008168);	--	[Q]	Secondary metabolites biosynthesis, transport and catabolism	O-methyltransferase	Probable catechol O-methyltransferase 2 GN=SPBPB21E7.04c OS=Schizosaccharomyces pombe (strain 972 / ATCC 24843) PE=3 SV=1	Putative uncharacterized protein {ECO:0000313|EMBL:EFQ36839.1} OS=Colletotrichum graminicola (strain M1.001 / M2 / FGSC 10212) PE=4 SV=1	hypothetical protein TCE0_060r19089 [Talaromyces cellulolyticus]
Penicillium0G030430.1	Molecular Function: nuclease activity (GO:0004518); Molecular Function: carbohydrate binding (GO:0030246);	--	--	--	Endonuclease/Exonuclease/phosphatase family	--	Mannose-binding lectin {ECO:0000313|EMBL:CDM31149.1} OS=Penicillium roqueforti FM164 PE=4 SV=1	Mannose-binding lectin [Penicillium expansum]
Penicillium0G097370.1	Molecular Function: pyruvate dehydrogenase (acetyl-transferring) activity (GO:0004739); Cellular Component: mitochondrial pyruvate dehydrogenase complex (GO:0005967); Biological Process: acetyl-CoA biosynthetic process from pyruvate (GO:0006086); Biological Process: arginine biosynthetic process (GO:0006526); Biological Process: glutamine biosynthetic process (GO:0006542); Cellular Component: mit…	K00162|0|pcs:Pc14g00690|Pc14g00690; K00162 pyruvate dehydrogenase E1 component beta subunit [EC:1.2.4.1] (A)	[C]	Energy production and conversion	Transketolase, pyrimidine binding domain	Pyruvate dehydrogenase E1 component subunit beta, mitochondrial (Precursor) GN=pdb1 OS=Schizosaccharomyces pombe (strain 972 / ATCC 24843) PE=4 SV=1	Pyruvate dehydrogenase E1 beta subunit PdbA, putative {ECO:0000313|EMBL:EKV10149.1} OS=Penicillium digitatum (strain PHI26 / CECT 20796) PE=4 SV=1	Transketolase, C-terminal/Pyruvate-ferredoxin oxidoreductase, domain II [Penicillium italicum]
Penicillium0G087320.1	--	--	--	--	--	--	Pc16g03700 protein {ECO:0000313|EMBL:CAP93040.1} OS=Penicillium chrysogenum (strain ATCC 28089 / DSM 1075 / Wisconsin PE=4 SV=1	Pc16g03700 [Penicillium rubens Wisconsin 54-1255]
Penicillium0G052970.1	Molecular Function: microtubule motor activity (GO:0003777); Molecular Function: ATP binding (GO:0005524); Molecular Function: phospholipid binding (GO:0005543); Cellular Component: early endosome (GO:0005769); Cellular Component: microtubule associated complex (GO:0005875); Cellular Component: spindle microtubule (GO:0005876); Cellular Component: cytoplasmic microtubule (GO:0005881); Molecular F…	K10392|0|pcs:Pc12g01560|Pc12g01560; K10392 kinesin family member 1 (A)	[Z]	Cytoskeleton	Kinesin motor domain	Kinesin heavy chain GN=kin OS=Neurospora crassa (strain ATCC 24698 / 74-OR23-1A / CBS 708.71 / DSM PE=1 SV=2	Kinesin-like protein {ECO:0000256|RuleBase:RU000394} OS=Penicillium chrysogenum (strain ATCC 28089 / DSM 1075 / Wisconsin PE=3 SV=1	Kinesin protein 1B [Penicillium expansum]
Penicillium0G009120.1	Molecular Function: RNA polymerase II transcription factor activity, sequence-specific DNA binding (GO:0000981); Molecular Function: DNA binding (GO:0003677); Cellular Component: nucleus (GO:0005634); Biological Process: regulation of transcription from RNA polymerase II promoter (GO:0006357); Molecular Function: zinc ion binding (GO:0008270);	--	--	--	Fungal Zn(2)-Cys(6) binuclear cluster domain	Transcriptional regulatory protein moc3 GN=moc3 OS=Schizosaccharomyces pombe (strain 972 / ATCC 24843) PE=1 SV=4	Zn(2)-C6 fungal-type DNA-binding domain {ECO:0000313|EMBL:CDM35692.1} OS=Penicillium roqueforti FM164 PE=4 SV=1	Zn(2)-C6 fungal-type DNA-binding domain [Penicillium roqueforti FM164]
Penicillium0G027820.1	Molecular Function: structural constituent of ribosome (GO:0003735); Cellular Component: ribosome (GO:0005840); Biological Process: translation (GO:0006412); Cellular Component: integral component of membrane (GO:0016021);	K02913|5.99477e-32|ang:ANI_1_1018094|An11g07920; mitochondrial 54S ribosomal protein YmL39; K02913 large subunit ribosomal protein L33 (A)	[J]	Translation, ribosomal structure and biogenesis	--	54S ribosomal protein L39, mitochondrial GN=mrpl39 OS=Schizosaccharomyces pombe (strain 972 / ATCC 24843) PE=3 SV=1	Ribosomal protein L33 {ECO:0000313|EMBL:CDM35320.1} OS=Penicillium roqueforti FM164 PE=4 SV=1	Ribosomal protein L33 [Penicillium roqueforti FM164]
Penicillium0G018910.1	Cellular Component: integral component of membrane (GO:0016021); Biological Process: transmembrane transport (GO:0055085);	--	[R]	General function prediction only	Major Facilitator Superfamily	Putative HC-toxin efflux carrier TOXA GN=TOXA OS=Cochliobolus carbonum (Bipolaris zeicola) PE=3 SV=1	Major facilitator superfamily {ECO:0000313|EMBL:CDM28869.1} OS=Penicillium roqueforti FM164 PE=4 SV=1	Major facilitator superfamily [Penicillium roqueforti FM164]
Penicillium0G019820.1	Molecular Function: RNA polymerase II transcription factor activity, sequence-specific DNA binding (GO:0000981); Molecular Function: DNA binding (GO:0003677); Cellular Component: nucleus (GO:0005634); Biological Process: regulation of transcription from RNA polymerase II promoter (GO:0006357); Molecular Function: zinc ion binding (GO:0008270);	--	--	--	Fungal specific transcription factor domain	Acriflavine sensitivity control protein acr-2 GN=acr-2 OS=Neurospora crassa (strain ATCC 24698 / 74-OR23-1A / CBS 708.71 / DSM PE=3 SV=3	Zn(2)-C6 fungal-type DNA-binding domain {ECO:0000313|EMBL:CDM33915.1} OS=Penicillium roqueforti FM164 PE=4 SV=1	Zn(2)-C6 fungal-type DNA-binding domain [Penicillium roqueforti FM164]
Penicillium0G017270.1	Molecular Function: methyltransferase activity (GO:0008168);	--	[R]	General function prediction only	O-methyltransferase	Demethylsterigmatocystin 6-O-methyltransferase GN=omtB OS=Aspergillus flavus PE=3 SV=1	Sterigmatocystin 8-O-methyltransferase, putative {ECO:0000313|EMBL:EER25154.1} OS=Coccidioides posadasii (strain C735) PE=4 SV=1	sterigmatocystin 8-O-methyltransferase precursor, putative [Coccidioides posadasii C735 delta SOWgp]
Penicillium0G037040.1	Molecular Function: monooxygenase activity (GO:0004497); Cellular Component: integral component of membrane (GO:0016021); Biological Process: secondary metabolite biosynthetic process (GO:0044550); Biological Process: oxidation-reduction process (GO:0055114); Molecular Function: FAD binding (GO:0071949);	--	--	--	--	--	Genomic scaffold, ProqFM164S01 {ECO:0000313|EMBL:CDM29042.1} OS=Penicillium roqueforti FM164 PE=4 SV=1	unnamed protein product [Penicillium roqueforti FM164]
Penicillium0G069840.1	Cellular Component: Golgi membrane (GO:0000139); Biological Process: regulation of COPII vesicle coating (GO:0003400); Molecular Function: GTPase activity (GO:0003924); Molecular Function: GTP binding (GO:0005525); Cellular Component: endoplasmic reticulum membrane (GO:0005789); Biological Process: intracellular protein transport (GO:0006886); Biological Process: nuclear envelope organization (GO…	K07953|2.45119e-137|pcs:Pc16g09800|Pc16g09800; K07953 GTP-binding protein SAR1 [EC:3.6.5.-] (A)	[U]	Intracellular trafficking, secretion, and vesicular transport	ADP-ribosylation factor family	Small COPII coat GTPase sar1 GN=sar1 OS=Aspergillus terreus (strain NIH 2624 / FGSC A1156) PE=3 SV=1	Small COPII coat GTPase sar1 {ECO:0000313|EMBL:CDM26406.1} OS=Penicillium roqueforti FM164 PE=3 SV=1	Small GTPase superfamily, ARF/SAR type [Penicillium expansum]
Penicillium0G092530.1	--	--	[S]	Function unknown	Surfeit locus protein 6	Ribosomal RNA-processing protein 14 GN=RRP14 OS=Saccharomyces cerevisiae (strain ATCC 204508 / S288c) PE=1 SV=1	60S ribosome biogenesis protein Rrp14, putative {ECO:0000313|EMBL:EKV09199.1} OS=Penicillium digitatum (strain PHI26 / CECT 20796) PE=4 SV=1	Surfeit locus 6 [Penicillium italicum]
Penicillium0G129600.1	--	--	[Q]	Secondary metabolites biosynthesis, transport and catabolism	AMP-binding enzyme	Nonribosomal peptide synthetase 3 GN=NRPS3 OS=Neosartorya fumigata (strain ATCC MYA-4609 / Af293 / CBS 101355 / FGSC PE=2 SV=2	Uncharacterized protein {ECO:0000313|EMBL:KFH62971.1} OS=Mortierella verticillata NRRL 6337 PE=4 SV=1	hypothetical protein MVEG_05915 [Mortierella verticillata NRRL 6337]
Penicillium0G099690.1	--	--	--	--	PIN domain	--	--	--
Penicillium0G092040.1	Molecular Function: RNA polymerase II transcription factor activity, sequence-specific DNA binding (GO:0000981); Molecular Function: DNA binding (GO:0003677); Cellular Component: nucleus (GO:0005634); Biological Process: regulation of transcription from RNA polymerase II promoter (GO:0006357); Molecular Function: zinc ion binding (GO:0008270);	--	[Q]	Secondary metabolites biosynthesis, transport and catabolism	short chain dehydrogenase	Cutinase transcription factor 1 beta GN=CTF1-BETA OS=Fusarium solani subsp. pisi (Nectria haematococca) PE=2 SV=1	Pc18g02700 protein {ECO:0000313|EMBL:CAP94494.1} OS=Penicillium chrysogenum (strain ATCC 28089 / DSM 1075 / Wisconsin PE=4 SV=1	Pc18g02700 [Penicillium rubens Wisconsin 54-1255]
Penicillium0G087290.1	--	--	--	--	--	--	Uncharacterized protein {ECO:0000313|EMBL:CAP93311.1} OS=Penicillium chrysogenum (strain ATCC 28089 / DSM 1075 / Wisconsin PE=4 SV=1	hypothetical protein [Penicillium rubens Wisconsin 54-1255]
Penicillium0G110920.1	--	--	--	--	Protein of unknown function (DUF1800)	--	--	hypothetical protein THAOC_18661, partial [Thalassiosira oceanica]
Penicillium0G056000.1	--	--	--	--	--	--	Uncharacterized protein {ECO:0000313|EMBL:EKV05050.1} OS=Penicillium digitatum (strain PHI26 / CECT 20796) PE=4 SV=1	hypothetical protein PEX2_102410 [Penicillium expansum]
Penicillium0G016100.1	Biological Process: regulation of transcription, DNA-templated (GO:0006355); Molecular Function: long-chain-alcohol oxidase activity (GO:0046577); Molecular Function: flavin adenine dinucleotide binding (GO:0050660); Biological Process: oxidation-reduction process (GO:0055114);	--	--	--	GMC oxidoreductase	Pyranose dehydrogenase 1 {ECO:0000303|PubMed:18097667} (Precursor) OS=Leucoagaricus meleagris (Western flat-topped agaric) PE=1 SV=1	Long-chain-alcohol oxidase {ECO:0000256|PIRNR:PIRNR028937} OS=Penicillium chrysogenum (strain ATCC 28089 / DSM 1075 / Wisconsin PE=3 SV=1	Alcohol dehydrogenase, long-chain fatty [Penicillium expansum]
Penicillium0G074280.1	--	--	[S]	Function unknown	Uncharacterised ACR, COG2135	Putative peptidase YMR114C GN=YMR114C OS=Saccharomyces cerevisiae (strain ATCC 204508 / S288c) PE=1 SV=1	Pc22g03120 protein {ECO:0000313|EMBL:CAP97600.1} OS=Penicillium chrysogenum (strain ATCC 28089 / DSM 1075 / Wisconsin PE=4 SV=1	Protein of unknown function DUF159 [Penicillium expansum]
Penicillium0G021710.1	Biological Process: regulation of cyclin-dependent protein serine/threonine kinase activity (GO:0000079); Molecular Function: protein kinase binding (GO:0019901);	--	--	--	Cyclin	Meiotically up-regulated gene 80 protein GN=mug80 OS=Schizosaccharomyces pombe (strain 972 / ATCC 24843) PE=1 SV=1	Pc12g15280 protein {ECO:0000313|EMBL:CAP81155.1} OS=Penicillium chrysogenum (strain ATCC 28089 / DSM 1075 / Wisconsin PE=4 SV=1	Pc12g15280 [Penicillium rubens Wisconsin 54-1255]
Penicillium0G105190.1	--	--	--	--	Oxidoreductase molybdopterin binding domain	--	Uncharacterized protein {ECO:0000313|EMBL:EXM18892.1} OS=Fusarium oxysporum f. sp. vasinfectum 25433 PE=4 SV=1	PREDICTED: sulfoxide reductase catalytic subunit YedY-like [Cucumis sativus]
Penicillium0G121780.1	Cellular Component: integral component of membrane (GO:0016021); Molecular Function: oxidoreductase activity (GO:0016491); Molecular Function: S-formylglutathione hydrolase activity (GO:0018738); Biological Process: formaldehyde catabolic process (GO:0046294); Biological Process: oxidation-reduction process (GO:0055114);	--	--	--	Bacterial Cytochrome Ubiquinol Oxidase	--	--	Cytochrome d ubiquinol oxidase subunit 1 [Beauveria bassiana D1-5]
Penicillium0G029930.1	Molecular Function: nucleotide binding (GO:0000166); Biological Process: formation of translation preinitiation complex (GO:0001731); Biological Process: cytoplasmic translation (GO:0002181); Molecular Function: translation initiation factor activity (GO:0003743); Cellular Component: cytosol (GO:0005829); Molecular Function: RNA strand annealing activity (GO:0033592); Molecular Function: RNA stra…	K03258|0|pcs:Pc21g01490|Pc21g01490; K03258 translation initiation factor 4B (A)	[R]	General function prediction only	RNA recognition motif. (a.k.a. RRM, RBD, or RNP domain)	Probable RNA-binding protein sce3 GN=sce3 OS=Schizosaccharomyces pombe (strain 972 / ATCC 24843) PE=1 SV=1	Translation initiation factor 4B {ECO:0000313|EMBL:EKV18640.1} OS=Penicillium digitatum (strain PHI26 / CECT 20796) PE=4 SV=1	Nucleotide-binding, alpha-beta plait [Penicillium expansum]
Penicillium0G051000.1	Cellular Component: extracellular region (GO:0005576); Cellular Component: plasma membrane (GO:0005886); Molecular Function: beta-glucosidase activity (GO:0008422); Biological Process: cellulose catabolic process (GO:0030245); Molecular Function: cellulose binding (GO:0030248); Molecular Function: scopolin beta-glucosidase activity (GO:0102483);	K05349|0|pcs:Pc20g10170|Pc20g10170; K05349 beta-glucosidase [EC:3.2.1.21] (A)	--	--	Glycosyl hydrolase family 3 N terminal domain	Probable beta-glucosidase L (Precursor) GN=bglL OS=Neosartorya fischeri (strain ATCC 1020 / DSM 3700 / FGSC A1164 / NRRL PE=3 SV=1	Probable beta-glucosidase L {ECO:0000313|EMBL:CDM32885.1} OS=Penicillium roqueforti FM164 PE=4 SV=1	Probable beta-glucosidase L [Penicillium roqueforti FM164]
Penicillium0G094240.1	--	--	--	--	NmrA-like family	--	NmrA-like {ECO:0000313|EMBL:CDM35425.1} OS=Penicillium roqueforti FM164 PE=4 SV=1	NmrA-like [Penicillium roqueforti FM164]
Penicillium0G020860.1	Molecular Function: DNA-directed RNA polymerase activity (GO:0003899); Biological Process: RNA biosynthetic process (GO:0032774);	--	--	--	DNA-directed RNA polymerase I subunit RPA34.5	--	Uncharacterized protein {ECO:0000313|EMBL:EKV08799.1} OS=Penicillium digitatum (strain PHI26 / CECT 20796) PE=4 SV=1	DNA-directed RNA polymerase I, subunit RPA34.5 [Penicillium expansum]
Penicillium0G123800.1	--	--	--	--	NnrU protein	--	--	--
Penicillium0G022870.1	Biological Process: protein targeting to Golgi (GO:0000042); Cellular Component: Golgi apparatus (GO:0005794); Cellular Component: cytosol (GO:0005829); Molecular Function: N-acetyltransferase activity (GO:0008080); Cellular Component: integral component of membrane (GO:0016021); Molecular Function: hydrolase activity (GO:0016787); Biological Process: Golgi to plasma membrane protein transport (G…	--	[E]	Amino acid transport and metabolism	GRIP domain	N-acetyltransferase ats1 GN=ats1 OS=Schizosaccharomyces pombe (strain 972 / ATCC 24843) PE=2 SV=1	Vesicle-mediated transport protein (Imh1), putative {ECO:0000313|EMBL:EKV06724.1} OS=Penicillium digitatum (strain Pd1 / CECT 20795) PE=4 SV=1	Vesicle-mediated transport protein (Imh1), putative [Penicillium digitatum Pd1]
Penicillium0G129990.1	--	K03381|1.86638e-38|cthr:CTHT_0025080|catechol 1,2-dioxygenase-like protein; K03381 catechol 1,2-dioxygenase [EC:1.13.11.1] (A)	--	--	Dioxygenase	Catechol 1,2-dioxygenase GN=HQD2 OS=Candida albicans (strain SC5314 / ATCC MYA-2876) PE=1 SV=1	Catechol 1,2-dioxygenase-like protein {ECO:0000313|EMBL:EGS20672.1} OS=Chaetomium thermophilum (strain DSM 1495 / CBS 144.50 / IMI 039719) PE=4 SV=1	catechol 1,2-dioxygenase-like protein [Chaetomium thermophilum var. thermophilum DSM 1495]
Penicillium0G020730.1	Cellular Component: nuclear exosome (RNase complex) (GO:0000176); Cellular Component: cytoplasmic exosome (RNase complex) (GO:0000177); Biological Process: exonucleolytic trimming to generate mature 3'-end of 5.8S rRNA from tricistronic rRNA transcript (SSU-rRNA, 5.8S rRNA, LSU-rRNA) (GO:0000467); Molecular Function: DNA binding (GO:0003677); Molecular Function: RNA binding (GO:0003723); Molecula…	K03681|0|pcs:Pc12g16300|Pc12g16300; K03681 exosome complex component RRP40 (A)	[J]	Translation, ribosomal structure and biogenesis	--	Exosome complex component RRP40 GN=RRP40 OS=Saccharomyces cerevisiae (strain ATCC 204508 / S288c) PE=1 SV=2	Pc12g16300 protein {ECO:0000313|EMBL:CAP81257.1} OS=Penicillium chrysogenum (strain ATCC 28089 / DSM 1075 / Wisconsin PE=4 SV=1	Exosome complex RNA-binding protein 1/RRP40/RRP4 [Penicillium expansum]
Penicillium0G013060.1	Cellular Component: integral component of membrane (GO:0016021); Molecular Function: transferase activity (GO:0016740);	--	--	--	Oligosaccaryltransferase	--	Oligosaccaryltransferase {ECO:0000313|EMBL:CDM31487.1} OS=Penicillium roqueforti FM164 PE=4 SV=1	Oligosaccaryltransferase [Penicillium italicum]
Penicillium0G010350.1	Cellular Component: anaphase-promoting complex (GO:0005680); Biological Process: regulation of mitotic metaphase/anaphase transition (GO:0030071); Biological Process: anaphase-promoting complex-dependent catabolic process (GO:0031145);	--	--	--	Apc15p protein	Anaphase-promoting complex subunit 15 GN=apc15 OS=Schizosaccharomyces pombe (strain 972 / ATCC 24843) PE=1 SV=1	Uncharacterized protein {ECO:0000313|EMBL:EKV13029.1} OS=Penicillium digitatum (strain PHI26 / CECT 20796) PE=4 SV=1	Anaphase-promoting complex, subunit 15/MND2 [Penicillium italicum]
Penicillium0G064240.1	Biological Process: metabolic process (GO:0008152); Molecular Function: hydrolase activity (GO:0016787);	--	--	--	Isochorismatase family	--	Pc13g03900 protein {ECO:0000313|EMBL:CAP91459.1} OS=Penicillium chrysogenum (strain ATCC 28089 / DSM 1075 / Wisconsin PE=4 SV=1	Pc13g03900 [Penicillium rubens Wisconsin 54-1255]
Penicillium0G024290.1	--	--	--	--	--	--	Pc21g06830 protein {ECO:0000313|EMBL:CAP95580.1} (Precursor) OS=Penicillium chrysogenum (strain ATCC 28089 / DSM 1075 / Wisconsin PE=4 SV=1	Pc21g06830 [Penicillium rubens Wisconsin 54-1255]
Penicillium0G081340.1	Cellular Component: nucleus (GO:0005634); Cellular Component: cytosol (GO:0005829); Biological Process: tRNA modification (GO:0006400); Cellular Component: Elongator holoenzyme complex (GO:0033588);	K11376|0|pcs:Pc20g12630|Pc20g12630; K11376 elongator complex protein 5 (A)	--	--	Elongator subunit Iki1	Elongator complex protein 5 GN=iki1 OS=Schizosaccharomyces pombe (strain 972 / ATCC 24843) PE=3 SV=1	Histone acetylation protein 2 {ECO:0000313|EMBL:CDM37440.1} OS=Penicillium roqueforti FM164 PE=4 SV=1	Histone acetylation protein 2 [Penicillium italicum]
Penicillium0G040530.1	--	--	--	--	--	--	Genomic scaffold, ProqFM164S01 {ECO:0000313|EMBL:CDM28344.1} OS=Penicillium roqueforti FM164 PE=4 SV=1	unnamed protein product [Penicillium roqueforti FM164]
Penicillium0G048480.1	Molecular Function: structural molecule activity (GO:0005198); Cellular Component: mitochondrial pyruvate dehydrogenase complex (GO:0005967); Biological Process: acetyl-CoA biosynthetic process from pyruvate (GO:0006086); Molecular Function: transferase activity, transferring acyl groups (GO:0016746);	--	[C]	Energy production and conversion	e3 binding domain	Pyruvate dehydrogenase complex protein X component, mitochondrial (Precursor) GN=PDX1 OS=Saccharomyces cerevisiae (strain ATCC 204508 / S288c) PE=1 SV=1	Pc20g06970 protein {ECO:0000313|EMBL:CAP86026.1} OS=Penicillium chrysogenum (strain ATCC 28089 / DSM 1075 / Wisconsin PE=4 SV=1	Pc20g06970 [Penicillium rubens Wisconsin 54-1255]
Penicillium0G115710.1	--	--	--	--	Peptidase family M20/M25/M40	Carboxylic acid transporter protein homolog GN=JEN1 OS=Saccharomyces cerevisiae (strain ATCC 204508 / S288c) PE=1 SV=1	YALI0A02607p {ECO:0000313|EMBL:CAG83622.1} OS=Yarrowia lipolytica (strain CLIB 122 / E 150) PE=4 SV=1	YALI0A02607p [Yarrowia lipolytica]
Penicillium0G010690.1	Molecular Function: structural constituent of ribosome (GO:0003735); Cellular Component: mitochondrial small ribosomal subunit (GO:0005763); Molecular Function: rRNA binding (GO:0019843); Biological Process: positive regulation of translational fidelity (GO:0045903);	--	--	--	S4 domain	37S ribosomal protein NAM9, mitochondrial (Precursor) OS=Saccharomyces cerevisiae (strain ATCC 204508 / S288c) PE=1 SV=2	Pc22g11690 protein {ECO:0000313|EMBL:CAP98457.1} OS=Penicillium chrysogenum (strain ATCC 28089 / DSM 1075 / Wisconsin PE=4 SV=1	Pc22g11690 [Penicillium rubens Wisconsin 54-1255]
Penicillium0G056010.1	Cellular Component: integral component of membrane (GO:0016021);	--	--	--	--	--	Pc20g01140 protein {ECO:0000313|EMBL:CAP85443.1} (Precursor) OS=Penicillium chrysogenum (strain ATCC 28089 / DSM 1075 / Wisconsin PE=4 SV=1	hypothetical protein PEXP_016660 [Penicillium expansum]
Penicillium0G038360.1	Molecular Function: triglyceride lipase activity (GO:0004806); Cellular Component: integral component of membrane (GO:0016021);	K01046|3.26502e-180|pcs:Pc21g12110|Pc21g12110; K01046 triacylglycerol lipase [EC:3.1.1.3] (A)	--	--	--	Lipase 2 GN=TGL2 OS=Saccharomyces cerevisiae (strain ATCC 204508 / S288c) PE=1 SV=1	Pc21g12110 protein {ECO:0000313|EMBL:CAP96108.1} OS=Penicillium chrysogenum (strain ATCC 28089 / DSM 1075 / Wisconsin PE=4 SV=1	Pc21g12110 [Penicillium rubens Wisconsin 54-1255]
Penicillium0G008270.1	Biological Process: carbohydrate transport (GO:0008643); Cellular Component: integral component of membrane (GO:0016021); Biological Process: carboxylic acid transport (GO:0046942); Molecular Function: carboxylic acid transmembrane transporter activity (GO:0046943); Biological Process: transmembrane transport (GO:0055085);	K08178|0|pcs:Pc12g06700|Pc12g06700; K08178 MFS transporter, SHS family, lactate transporter (A)	--	--	Sugar (and other) transporter	Carboxylic acid transporter protein homolog GN=JEN1 OS=Saccharomyces cerevisiae (strain ATCC 204508 / S288c) PE=1 SV=1	Pc12g06700 protein {ECO:0000313|EMBL:CAP80297.1} OS=Penicillium chrysogenum (strain ATCC 28089 / DSM 1075 / Wisconsin PE=4 SV=1	Pc12g06700 [Penicillium rubens Wisconsin 54-1255]
Penicillium0G023800.1	--	--	--	--	--	--	Genomic scaffold, ProqFM164S03 {ECO:0000313|EMBL:CDM34371.1} OS=Penicillium roqueforti FM164 PE=4 SV=1	hypothetical protein PITC_059850 [Penicillium italicum]
Penicillium0G039980.1	Cellular Component: mitochondrial inner membrane peptidase complex (GO:0042720);	--	--	--	Mitochondrial export protein Som1	--	Mitochondrial export protein Som1 {ECO:0000313|EMBL:CDM28262.1} OS=Penicillium roqueforti FM164 PE=4 SV=1	Mitochondrial export protein Som1 [Penicillium italicum]
Penicillium0G064230.1	Biological Process: protein complex assembly (GO:0006461); Biological Process: ER to Golgi vesicle-mediated transport (GO:0006888); Molecular Function: identical protein binding (GO:0042802); Cellular Component: TRAPPI protein complex (GO:1990070); Cellular Component: TRAPPII protein complex (GO:1990071); Cellular Component: TRAPPIII protein complex (GO:1990072);	--	[U]	Intracellular trafficking, secretion, and vesicular transport	Sedlin, N-terminal conserved region	Transport protein particle 20 kDa subunit GN=trs20 OS=Schizosaccharomyces pombe (strain 972 / ATCC 24843) PE=3 SV=1	Pc13g03890 protein {ECO:0000313|EMBL:CAP91458.1} (Precursor) OS=Penicillium chrysogenum (strain ATCC 28089 / DSM 1075 / Wisconsin PE=4 SV=1	Pc13g03890 [Penicillium rubens Wisconsin 54-1255]
Penicillium0G042470.1	--	K18749|3.00051e-151|ang:ANI_1_732074|An08g05060; G2/M phase checkpoint control protein Sum2; K18749 protein LSM14 (A)	[U]	Intracellular trafficking, secretion, and vesicular transport	Scd6-like Sm domain	Protein SCD6 GN=SCD6 OS=Saccharomyces cerevisiae (strain ATCC 204508 / S288c) PE=1 SV=1	Uncharacterized protein {ECO:0000313|EMBL:EKV18459.1} OS=Penicillium digitatum (strain Pd1 / CECT 20795) PE=4 SV=1	hypothetical protein PDIP_27260 [Penicillium digitatum Pd1]
Penicillium0G112760.1	Biological Process: metabolic process (GO:0008152);	--	[Q]	Secondary metabolites biosynthesis, transport and catabolism	AMP-binding enzyme	N-(5-amino-5-carboxypentanoyl)-L-cysteinyl-D-valine synthase GN=PCBAB OS=Acremonium chrysogenum (Cephalosporium acremonium) PE=1 SV=1	Uncharacterized protein {ECO:0000313|EMBL:KFH62971.1} OS=Mortierella verticillata NRRL 6337 PE=4 SV=1	hypothetical protein MVEG_05915 [Mortierella verticillata NRRL 6337]
Penicillium0G123310.1	--	--	[CR]	--	Domain of unknown function (DUF3483)	NADPH dehydrogenase 2 GN=OYE2 OS=Saccharomyces cerevisiae (strain ATCC 204508 / S288c) PE=1 SV=3	Uncharacterized protein {ECO:0000313|EMBL:EHK24194.1} OS=Hypocrea virens (strain Gv29-8 / FGSC 10586) PE=4 SV=1	hypothetical protein AURANDRAFT_25630 [Aureococcus anophagefferens]
Penicillium0G026810.1	Cellular Component: cytoplasm (GO:0005737); Biological Process: tyrosine catabolic process (GO:0006572); Biological Process: melanin biosynthetic process from tyrosine (GO:0006583);	--	--	--	--	--	Pc12g09050 protein {ECO:0000313|EMBL:CAP80532.1} OS=Penicillium chrysogenum (strain ATCC 28089 / DSM 1075 / Wisconsin PE=4 SV=1	Pc12g09050 [Penicillium rubens Wisconsin 54-1255]
Penicillium0G028140.1	Molecular Function: tRNA binding (GO:0000049); Molecular Function: magnesium ion binding (GO:0000287); Molecular Function: phenylalanine-tRNA ligase activity (GO:0004826); Molecular Function: ATP binding (GO:0005524); Cellular Component: cytoplasm (GO:0005737); Biological Process: phenylalanyl-tRNA aminoacylation (GO:0006432); Biological Process: tRNA processing (GO:0008033);	K01889|0|pcs:Pc12g07420|Pc12g07420; K01889 phenylalanyl-tRNA synthetase alpha chain [EC:6.1.1.20] (A)	[J]	Translation, ribosomal structure and biogenesis	tRNA synthetases class II core domain (F)	Phenylalanine--tRNA ligase, mitochondrial (Precursor) GN=MSF1 OS=Saccharomyces cerevisiae (strain ATCC 204508 / S288c) PE=1 SV=3	Phenylalanyl-tRNA synthetase, mitochondrial {ECO:0000313|EMBL:CDM35362.1} OS=Penicillium roqueforti FM164 PE=3 SV=1	Phenylalanyl-tRNA synthetase [Penicillium expansum]
Penicillium0G026790.1	--	--	--	--	--	--	Uncharacterized protein {ECO:0000313|EMBL:CDM35214.1} OS=Penicillium roqueforti FM164 PE=4 SV=1	hypothetical protein PROQFM164_S04g000095 [Penicillium roqueforti FM164]
Penicillium0G096450.1	Cellular Component: incipient cellular bud site (GO:0000131); Cellular Component: 1,3-beta-D-glucan synthase complex (GO:0000148); Cellular Component: hyphal tip (GO:0001411); Molecular Function: GTPase activity (GO:0003924); Molecular Function: GTP binding (GO:0005525); Cellular Component: peroxisome (GO:0005777); Cellular Component: Golgi apparatus (GO:0005794); Cellular Component: cellular bud…	K04513|3.01619e-138|pcs:Pc14g01930|Pc14g01930; K04513 Ras homolog gene family, member A (A)	[R]	General function prediction only	Ras family	GTP-binding protein rhoA (Precursor) GN=rhoA OS=Emericella nidulans (strain FGSC A4 / ATCC 38163 / CBS 112.46 / NRRL PE=3 SV=1	Rho GTPase Rho1 {ECO:0000313|EMBL:EKV09855.1} OS=Penicillium digitatum (strain PHI26 / CECT 20796) PE=3 SV=1	Rho GTPase Rho1 [Penicillium digitatum Pd1]
Penicillium0G015860.1	Molecular Function: transaminase activity (GO:0008483); Molecular Function: pyridoxal phosphate binding (GO:0030170);	--	[E]	Amino acid transport and metabolism	Aminotransferase class-III	Uncharacterized aminotransferase C1771.03c GN=SPBC1773.03c OS=Schizosaccharomyces pombe (strain 972 / ATCC 24843) PE=3 SV=1	Pc21g23440 protein {ECO:0000313|EMBL:CAP97241.1} OS=Penicillium chrysogenum (strain ATCC 28089 / DSM 1075 / Wisconsin PE=3 SV=1	Pc21g23440 [Penicillium rubens Wisconsin 54-1255]
Penicillium0G062530.1	Molecular Function: oxidoreductase activity (GO:0016491); Biological Process: oxidation-reduction process (GO:0055114);	--	[GQ]	--	Oxidoreductase family, NAD-binding Rossmann fold	Uncharacterized oxidoreductase C26H5.09c GN=SPAC26H5.09c OS=Schizosaccharomyces pombe (strain 972 / ATCC 24843) PE=2 SV=3	Glucose-fructose oxidoreductase, bacterial {ECO:0000313|EMBL:CDM27216.1} OS=Penicillium roqueforti FM164 PE=4 SV=1	Glucose-fructose oxidoreductase, bacterial [Penicillium roqueforti FM164]
Penicillium0G053700.1	Molecular Function: binding (GO:0005488); Cellular Component: integral component of membrane (GO:0016021);	--	--	--	--	--	Integral membrane protein, putative {ECO:0000313|EMBL:EKV06545.1} OS=Penicillium digitatum (strain PHI26 / CECT 20796) PE=4 SV=1	hypothetical protein PITC_011620 [Penicillium italicum]
Penicillium0G056990.1	--	--	[Q]	Secondary metabolites biosynthesis, transport and catabolism	short chain dehydrogenase	Uncharacterized oxidoreductase C736.13 GN=SPCC736.13 OS=Schizosaccharomyces pombe (strain 972 / ATCC 24843) PE=3 SV=1	Short-chain dehydrogenase/reductase SDR {ECO:0000313|EMBL:CDM29515.1} OS=Penicillium roqueforti FM164 PE=4 SV=1	Short-chain dehydrogenase/reductase SDR [Penicillium italicum]
Penicillium0G004990.1	--	--	--	--	--	--	Uncharacterized protein {ECO:0000313|EMBL:CDM29306.1} OS=Penicillium roqueforti FM164 PE=4 SV=1	hypothetical protein PROQFM164_S01g003118 [Penicillium roqueforti FM164]
Penicillium0G054840.1	Molecular Function: nucleotide binding (GO:0000166); Biological Process: spliceosomal complex assembly (GO:0000245); Molecular Function: nucleic acid binding (GO:0003676); Cellular Component: Cajal body (GO:0015030);	K14573|0|pcs:Pc22g16890|Pc22g16890; K14573 nucleolar protein 4 (A)	[A]	RNA processing and modification	RNA recognition motif. (a.k.a. RRM, RBD, or RNP domain)	Uncharacterized RNA-binding protein C4F6.14 GN=SPBC4F6.14 OS=Schizosaccharomyces pombe (strain 972 / ATCC 24843) PE=1 SV=1	Ribosome biogenesis (Nop4), putative {ECO:0000313|EMBL:EKV19498.1} OS=Penicillium digitatum (strain PHI26 / CECT 20796) PE=4 SV=1	Nucleotide-binding, alpha-beta plait [Penicillium italicum]
Penicillium0G021350.1	Molecular Function: ATP binding (GO:0005524); Biological Process: mismatch repair (GO:0006298); Biological Process: GPI anchor biosynthetic process (GO:0006506); Cellular Component: integral component of membrane (GO:0016021); Molecular Function: phosphatidylinositol N-acetylglucosaminyltransferase activity (GO:0017176); Molecular Function: mismatched DNA binding (GO:0030983); Cellular Component:…	K08735|0|pcs:Pc12g15640|Pc12g15640; K08735 DNA mismatch repair protein MSH2 (A)	[L]	Replication, recombination and repair	MutS domain V	DNA mismatch repair protein msh-2 GN=msh-2 OS=Neurospora crassa (strain ATCC 24698 / 74-OR23-1A / CBS 708.71 / DSM PE=3 SV=1	DNA mismatch repair protein Msh2, putative {ECO:0000313|EMBL:EKV08842.1} OS=Penicillium digitatum (strain PHI26 / CECT 20796) PE=3 SV=1	DNA mismatch repair protein, MSH2 [Penicillium expansum]
Penicillium0G034890.1	Cellular Component: integral component of membrane (GO:0016021);	--	[S]	Function unknown	Lung seven transmembrane receptor	Membrane protein PTM1 (Precursor) GN=PTM1 OS=Saccharomyces cerevisiae (strain YJM789) PE=3 SV=1	Transmembrane receptor, eukaryota {ECO:0000313|EMBL:CDM30669.1} OS=Penicillium roqueforti FM164 PE=4 SV=1	Transmembrane receptor, eukaryota [Penicillium roqueforti FM164]
Penicillium0G047800.1	Molecular Function: argininosuccinate lyase activity (GO:0004056); Cellular Component: cytosol (GO:0005829); Biological Process: arginine biosynthetic process via ornithine (GO:0042450);	K01755|0|pcs:Pc20g06010|Pc20g06010; K01755 argininosuccinate lyase [EC:4.3.2.1] (A)	[E]	Amino acid transport and metabolism	Lyase	Probable argininosuccinate lyase GN=argx OS=Schizosaccharomyces pombe (strain 972 / ATCC 24843) PE=3 SV=1	Pc20g06010 protein {ECO:0000313|EMBL:CAP85930.1} OS=Penicillium chrysogenum (strain ATCC 28089 / DSM 1075 / Wisconsin PE=3 SV=1	Fumarate lyase [Penicillium expansum]
Penicillium0G082320.1	Cellular Component: integral component of membrane (GO:0016021); Cellular Component: viral capsid (GO:0019028); Molecular Function: metal ion binding (GO:0046872);	--	--	--	Chitin binding domain	--	Pc20g13600 protein {ECO:0000313|EMBL:CAP86689.1} (Precursor) OS=Penicillium chrysogenum (strain ATCC 28089 / DSM 1075 / Wisconsin PE=4 SV=1	Pc20g13600 [Penicillium rubens Wisconsin 54-1255]
Penicillium0G054680.1	Cellular Component: ESCRT III complex (GO:0000815); Biological Process: invasive growth in response to glucose limitation (GO:0001403); Cellular Component: nucleus (GO:0005634); Cellular Component: cytosol (GO:0005829); Biological Process: protein processing (GO:0016485); Biological Process: sporulation resulting in formation of a cellular spore (GO:0030435); Cellular Component: cell division sit…	K12200|0|pcs:Pc22g17100|Pc22g17100; K12200 programmed cell death 6-interacting protein (A)	[R]	General function prediction only	BRO1-like domain	pH-response regulator protein palA/RIM20 GN=palA OS=Emericella nidulans (strain FGSC A4 / ATCC 38163 / CBS 112.46 / NRRL PE=1 SV=3	Pc22g17100 protein {ECO:0000313|EMBL:CAP98998.1} OS=Penicillium chrysogenum (strain ATCC 28089 / DSM 1075 / Wisconsin PE=4 SV=1	hypothetical protein PITC_070150 [Penicillium italicum]
Penicillium0G047180.1	Molecular Function: DNA binding (GO:0003677); Biological Process: transcription elongation from RNA polymerase II promoter (GO:0006368); Biological Process: regulation of sterigmatocystin biosynthetic process (GO:0010913); Biological Process: histone modification (GO:0016570); Cellular Component: Cdc73/Paf1 complex (GO:0016593); Biological Process: hyphal growth (GO:0030448); Biological Process: …	K15178|0|pcs:Pc20g05030|Pc20g05030; K15178 RNA polymerase-associated protein RTF1 (A)	[K]	Transcription	Plus-3 domain	RNA polymerase-associated protein RTF1 GN=RTF1 OS=Saccharomyces cerevisiae (strain ATCC 204508 / S288c) PE=1 SV=2	Uncharacterized protein {ECO:0000313|EMBL:EKV04213.1} OS=Penicillium digitatum (strain PHI26 / CECT 20796) PE=4 SV=1	Plus-3 [Penicillium italicum]
Penicillium0G101700.1	Molecular Function: catalytic activity (GO:0003824);	K01784|2.69896e-62|spo:SPBC365.14c|uge1; UDP-glucose 4-epimerase Uge1; K01784 UDP-glucose 4-epimerase [EC:5.1.3.2] (A)	[M]	Cell wall/membrane/envelope biogenesis	NAD dependent epimerase/dehydratase family	UDP-glucose 4-epimerase uge1 GN=uge1 OS=Schizosaccharomyces pombe (strain 972 / ATCC 24843) PE=1 SV=1	Uncharacterized protein {ECO:0000313|EMBL:ESA04866.1} OS=Rhizophagus irregularis (strain DAOM 181602 / DAOM 197198 / MUCL PE=3 SV=1	hypothetical protein GLOINDRAFT_350278 [Rhizophagus irregularis DAOM 181602]
Penicillium0G127140.1	Molecular Function: catalytic activity (GO:0003824); Biological Process: translation (GO:0006412); Cellular Component: intracellular membrane-bounded organelle (GO:0043231); Cellular Component: cytoplasmic part (GO:0044444);	K01870|7.98335e-164|clu:CLUG_03964|hypothetical protein; K01870 isoleucyl-tRNA synthetase [EC:6.1.1.5] (A)	[J]	Translation, ribosomal structure and biogenesis	tRNA synthetases class I (I, L, M and V)	Isoleucine--tRNA ligase, mitochondrial GN=ism1 OS=Schizosaccharomyces pombe (strain 972 / ATCC 24843) PE=3 SV=1	Isoleucine--tRNA ligase ISM1 {ECO:0000313|EMBL:EXX50188.1} OS=Rhizophagus irregularis DAOM 197198w PE=3 SV=1	PREDICTED: isoleucine--tRNA ligase-like [Cucumis sativus]
Penicillium0G064000.1	--	--	--	--	--	--	Pc13g03630 protein {ECO:0000313|EMBL:CAP91432.1} OS=Penicillium chrysogenum (strain ATCC 28089 / DSM 1075 / Wisconsin PE=4 SV=1	Pc13g03630 [Penicillium rubens Wisconsin 54-1255]
Penicillium0G063530.1	--	--	[S]	Function unknown	PGAP1-like protein	--	Pc22g25590 protein {ECO:0000313|EMBL:CAP99847.1} OS=Penicillium chrysogenum (strain ATCC 28089 / DSM 1075 / Wisconsin PE=4 SV=1	Pc22g25590 [Penicillium rubens Wisconsin 54-1255]
Penicillium0G115700.1	--	--	[B]	Chromatin structure and dynamics	Histone deacetylase domain	Histone deacetylase HDA1 GN=HDA1 OS=Saccharomyces cerevisiae (strain ATCC 204508 / S288c) PE=1 SV=1	Uncharacterized protein {ECO:0000313|EMBL:ESA17932.1} OS=Rhizophagus irregularis (strain DAOM 181602 / DAOM 197198 / MUCL PE=4 SV=1	hypothetical protein GLOINDRAFT_344854 [Rhizophagus irregularis DAOM 181602]
Penicillium0G065110.1	--	--	[R]	General function prediction only	--	Multidrug resistance protein fnx1 GN=fnx1 OS=Schizosaccharomyces pombe (strain 972 / ATCC 24843) PE=2 SV=2	Putative L-asparaginase {ECO:0000313|EMBL:KFG81898.1} OS=Metarhizium anisopliae (Entomophthora anisopliae) PE=4 SV=1	Major facilitator superfamily domain, general substrate transporter, partial [Metarhizium brunneum ARSEF 3297]
Penicillium0G025540.1	Molecular Function: triglyceride lipase activity (GO:0004806); Biological Process: lipid catabolic process (GO:0016042);	--	--	--	Secretory lipase	Lipase 6 (Precursor) GN=LIP6 OS=Candida albicans (strain SC5314 / ATCC MYA-2876) PE=3 SV=1	Pc12g10920 protein {ECO:0000313|EMBL:CAP80719.1} (Precursor) OS=Penicillium chrysogenum (strain ATCC 28089 / DSM 1075 / Wisconsin PE=4 SV=1	Pc12g10920 [Penicillium rubens Wisconsin 54-1255]
Penicillium0G093620.1	--	--	--	--	--	--	Uncharacterized protein {ECO:0000313|EMBL:CDM33560.1} OS=Penicillium roqueforti FM164 PE=4 SV=1	hypothetical protein PROQFM164_S03g000284 [Penicillium roqueforti FM164]
Penicillium0G061560.1	Cellular Component: nucleus (GO:0005634); Cellular Component: mitochondrion (GO:0005739); Cellular Component: cytosol (GO:0005829); Biological Process: regulation of transcription, DNA-templated (GO:0006355); Molecular Function: zinc ion binding (GO:0008270);	--	[K]	Transcription	Putative zinc finger motif, C2HC5-type	Uncharacterized protein C1A6.01c OS=Schizosaccharomyces pombe (strain 972 / ATCC 24843) PE=1 SV=3	Pc22g23490 protein {ECO:0000313|EMBL:CAP99637.1} OS=Penicillium chrysogenum (strain ATCC 28089 / DSM 1075 / Wisconsin PE=4 SV=1	Zinc finger, C2HC5-type [Penicillium italicum]
Penicillium0G042870.1	--	K15206|0|pcs:Pc16g14730|Pc16g14730; K15206 transcription factor C subunit 7 (A)	--	--	Histidine phosphatase superfamily (branch 1)	Uncharacterized protein YNL108C GN=YNL108C OS=Saccharomyces cerevisiae (strain ATCC 204508 / S288c) PE=1 SV=1	Pc16g14730 protein {ECO:0000313|EMBL:CAP94143.1} OS=Penicillium chrysogenum (strain ATCC 28089 / DSM 1075 / Wisconsin PE=4 SV=1	Pc16g14730 [Penicillium rubens Wisconsin 54-1255]
Penicillium0G082130.1	--	--	--	--	Domain of unknown function (DUF3425)	--	Pc12g03590 protein {ECO:0000313|EMBL:CAP79986.1} OS=Penicillium chrysogenum (strain ATCC 28089 / DSM 1075 / Wisconsin PE=4 SV=1	Pc12g03590 [Penicillium rubens Wisconsin 54-1255]
Penicillium0G001530.1	Biological Process: autolysis (GO:0001896); Molecular Function: chitinase activity (GO:0004568); Biological Process: carbohydrate metabolic process (GO:0005975);	K01183|8.82671e-153|aor:AOR_1_928134|AO090102000563; class III chitinase; K01183 chitinase [EC:3.2.1.14] (A)	[M]	Cell wall/membrane/envelope biogenesis	Glycosyl hydrolases family 18	Endochitinase 33 (Precursor) GN=chit33 OS=Trichoderma harzianum (Hypocrea lixii) PE=1 SV=1	Class III chitinase, putative {ECO:0000313|EMBL:EKV10864.1} OS=Penicillium digitatum (strain PHI26 / CECT 20796) PE=3 SV=1	Glycoside hydrolase, superfamily [Penicillium expansum]
Penicillium0G018090.1	--	--	[G]	Carbohydrate transport and metabolism	--	Signal transduction protein MDG1 GN=MDG1 OS=Saccharomyces cerevisiae (strain YJM789) PE=3 SV=1	Pc13g10760 protein {ECO:0000313|EMBL:CAP92145.1} OS=Penicillium chrysogenum (strain ATCC 28089 / DSM 1075 / Wisconsin PE=4 SV=1	Pc13g10760 [Penicillium rubens Wisconsin 54-1255]
Penicillium0G006090.1	Molecular Function: methyltransferase activity (GO:0008168); Biological Process: methylation (GO:0032259);	K15190|8.58605e-149|pcs:Pc20g11280|Pc20g11280; K15190 7SK snRNA methylphosphate capping enzyme [EC:2.1.1.-] (A)	[R]	General function prediction only	Bicoid-interacting protein 3 (Bin3)	Probable RNA methyltransferase C2A9.10 GN=SPBC2A9.10 OS=Schizosaccharomyces pombe (strain 972 / ATCC 24843) PE=3 SV=1	Uncharacterized protein {ECO:0000313|EMBL:GAD95532.1} OS=Byssochlamys spectabilis (strain No. 5 / NBRC 109023) PE=4 SV=1	Bicoid-interacting 3 [Penicillium italicum]
Penicillium0G113620.1	--	--	[R]	General function prediction only	Enoyl-(Acyl carrier protein) reductase	Chitin deacetylase 1 GN=cda1 OS=Schizosaccharomyces pombe (strain 972 / ATCC 24843) PE=1 SV=1	Uncharacterized protein {ECO:0000313|EMBL:EXJ59801.1} OS=Cladophialophora yegresii CBS 114405 PE=4 SV=1	hypothetical protein PLICRDRAFT_248294 [Plicaturopsis crispa FD-325 SS-3]
Penicillium0G129830.1	--	K07223|4.32879e-27|maw:MAC_05940|hypothetical protein; K07223 putative iron-dependent peroxidase (A)	--	--	Dyp-type peroxidase family	--	Putative uncharacterized protein {ECO:0000313|EMBL:EFY87949.1} OS=Metarhizium acridum (strain CQMa 102) PE=4 SV=1	hypothetical protein MAC_05940 [Metarhizium acridum CQMa 102]
Penicillium0G110850.1	--	--	--	--	PspA/IM30 family	--	--	hypothetical protein THAOC_13240 [Thalassiosira oceanica]
Penicillium0G107430.1	Biological Process: multicellular organism development (GO:0007275); Biological Process: response to light stimulus (GO:0009416); Biological Process: auxin transport (GO:0060918);	--	[Q]	Secondary metabolites biosynthesis, transport and catabolism	FecCD transport family	Iron-sulfur clusters transporter atm1, mitochondrial (Precursor) GN=fes-4 OS=Neurospora crassa (strain ATCC 24698 / 74-OR23-1A / CBS 708.71 / DSM PE=3 SV=1	ATP-binding cassette, subfamily B (MDR/TAP), member 1 {ECO:0000313|EMBL:EXJ66047.1} OS=Cladophialophora psammophila CBS 110553 PE=3 SV=1	Hemin import ATP-binding protein HmuV [Beauveria bassiana D1-5]
Penicillium0G098930.1	Cellular Component: nucleus (GO:0005634); Cellular Component: endosome (GO:0005768); Cellular Component: Golgi apparatus (GO:0005794); Cellular Component: cytosol (GO:0005829); Biological Process: protein transport (GO:0015031); Biological Process: late endosome to vacuole transport via multivesicular body sorting pathway (GO:0032511);	--	[Z]	Cytoskeleton	Regulator of Vps4 activity in the MVB pathway	Vacuolar protein sorting-associated protein IST1 GN=IST1 OS=Saccharomyces cerevisiae (strain ATCC 204508 / S288c) PE=1 SV=1	Uncharacterized protein {ECO:0000313|EMBL:CDM34815.1} OS=Penicillium roqueforti FM164 PE=4 SV=1	Domain of unknown function DUF292, eukaryotic [Penicillium roqueforti FM164]
Penicillium0G129010.1	Biological Process: tryptophan biosynthetic process (GO:0000162); Molecular Function: tryptophan synthase activity (GO:0004834); Cellular Component: cytoplasm (GO:0005737); Molecular Function: pyridoxal phosphate binding (GO:0030170);	K01694|1.77186e-180|scm:SCHCODRAFT_75810|hypothetical protein; K01694 tryptophan synthase [EC:4.2.1.20] (A)	[E]	Amino acid transport and metabolism	Pyridoxal-phosphate dependent enzyme	Tryptophan synthase GN=TRP-1 OS=Coprinopsis cinerea (strain Okayama-7 / 130 / ATCC MYA-4618 / FGSC PE=3 SV=2	Tryptophan synthase beta chain {ECO:0000313|EMBL:EUC61697.1} (Fragment) OS=Rhizoctonia solani AG-3 Rhs1AP PE=3 SV=1	PREDICTED: tryptophan synthase beta chain 1 [Pyrus x bretschneideri]
Penicillium0G129430.1	--	K06966|2.93951e-10|cten:CANTEDRAFT_115838|hypothetical protein; K06966 (A)	--	--	Possible lysine decarboxylase	--	Uncharacterized protein {ECO:0000313|EMBL:CDS10773.1} OS=Absidia idahoensis var. thermophila PE=4 SV=1	conserved hypothetical protein [Ricinus communis]
Penicillium0G049160.1	Molecular Function: cytochrome-c oxidase activity (GO:0004129); Cellular Component: mitochondrial respiratory chain complex IV (GO:0005751); Cellular Component: integral component of membrane (GO:0016021); Biological Process: oxidation-reduction process (GO:0055114); Biological Process: hydrogen ion transmembrane transport (GO:1902600);	K02266|6.44688e-100|pcs:Pc20g07780|Pc20g07780; K02266 cytochrome c oxidase subunit 6a (A)	[C]	Energy production and conversion	Cytochrome c oxidase subunit VIa	Cytochrome c oxidase subunit 6A, mitochondrial (Precursor) GN=cox13 OS=Schizosaccharomyces pombe (strain 972 / ATCC 24843) PE=3 SV=1	Cytochrome c oxidase subunit 6A, mitochondrial {ECO:0000256|RuleBase:RU004397} OS=Penicillium chrysogenum (strain ATCC 28089 / DSM 1075 / Wisconsin PE=3 SV=1	Pc20g07780 [Penicillium rubens Wisconsin 54-1255]
Penicillium0G030090.1	Biological Process: microtubule cytoskeleton organization (GO:0000226); Biological Process: cytokinesis (GO:0000910); Molecular Function: microtubule binding (GO:0008017);	K16732|0|pcs:Pc21g01760|Pc21g01760; K16732 protein regulator of cytokinesis 1 (A)	[DZ]	--	Microtubule associated protein (MAP65/ASE1 family)	Anaphase spindle elongation protein 1 GN=ase1 OS=Schizosaccharomyces pombe (strain 972 / ATCC 24843) PE=1 SV=1	Pc21g01760 protein {ECO:0000313|EMBL:CAP95073.1} OS=Penicillium chrysogenum (strain ATCC 28089 / DSM 1075 / Wisconsin PE=4 SV=1	Microtubule-associated protein, MAP65/Ase1/PRC1 [Penicillium expansum]
Penicillium0G058400.1	--	--	--	--	NmrA-like family	--	Pc22g19530 protein {ECO:0000313|EMBL:CAP99241.1} OS=Penicillium chrysogenum (strain ATCC 28089 / DSM 1075 / Wisconsin PE=4 SV=1	hypothetical protein PITC_005750 [Penicillium italicum]
Penicillium0G059370.1	Molecular Function: DNA binding (GO:0003677); Molecular Function: zinc ion binding (GO:0008270);	--	[R]	General function prediction only	Zinc-finger double domain	Regulatory protein MIG2 GN=MIG2 OS=Saccharomyces cerevisiae (strain ATCC 204508 / S288c) PE=1 SV=1	Pc22g20920 protein {ECO:0000313|EMBL:CAP99380.1} OS=Penicillium chrysogenum (strain ATCC 28089 / DSM 1075 / Wisconsin PE=4 SV=1	Pc22g20920 [Penicillium rubens Wisconsin 54-1255]
Penicillium0G042650.1	Cellular Component: integral component of membrane (GO:0016021); Biological Process: transmembrane transport (GO:0055085);	--	[R]	General function prediction only	Major Facilitator Superfamily	Uncharacterized membrane protein YCR023C GN=YCR023C OS=Saccharomyces cerevisiae (strain ATCC 204508 / S288c) PE=1 SV=2	Major facilitator superfamily {ECO:0000313|EMBL:CDM38255.1} OS=Penicillium roqueforti FM164 PE=4 SV=1	Major facilitator superfamily domain, general substrate transporter [Penicillium italicum]
Penicillium0G026220.1	Molecular Function: phospholipid binding (GO:0005543); Cellular Component: cell cortex of cell tip (GO:0051285);	--	--	--	--	Cytoskeletal signaling protein slm1 GN=slm1 OS=Schizosaccharomyces pombe (strain 972 / ATCC 24843) PE=1 SV=1	Pc12g09800 protein {ECO:0000313|EMBL:CAP80607.1} OS=Penicillium chrysogenum (strain ATCC 28089 / DSM 1075 / Wisconsin PE=4 SV=1	hypothetical protein PEXP_085260 [Penicillium expansum]
Penicillium0G098690.1	--	--	--	--	--	UV-induced protein uvi15 GN=uvi15 OS=Schizosaccharomyces pombe (strain 972 / ATCC 24843) PE=1 SV=2	Uncharacterized protein {ECO:0000313|EMBL:EYE99101.1} OS=Aspergillus ruber CBS 135680 PE=4 SV=1	hypothetical protein EURHEDRAFT_399397 [Aspergillus ruber CBS 135680]
Penicillium0G034940.1	Molecular Function: ribonucleoside-diphosphate reductase activity, thioredoxin disulfide as acceptor (GO:0004748); Cellular Component: ribonucleoside-diphosphate reductase complex (GO:0005971); Biological Process: deoxyribonucleoside diphosphate metabolic process (GO:0009186); Biological Process: deoxyribonucleotide biosynthetic process (GO:0009263); Cellular Component: integral component of memb…	K10808|0|pcs:Pc21g07530|Pc21g07530; K10808 ribonucleoside-diphosphate reductase subunit M2 [EC:1.17.4.1] (A)	[F]	Nucleotide transport and metabolism	Ribonucleotide reductase, small chain	Ribonucleoside-diphosphate reductase small chain GN=rnr-2 OS=Neurospora crassa (strain ATCC 24698 / 74-OR23-1A / CBS 708.71 / DSM PE=3 SV=2	Ribonucleotide reductase small subunit RnrA, putative {ECO:0000313|EMBL:EKV15599.1} OS=Penicillium digitatum (strain PHI26 / CECT 20796) PE=4 SV=1	Ribonucleotide reductase small subunit [Penicillium expansum]
Penicillium0G068990.1	Molecular Function: structural constituent of ribosome (GO:0003735); Cellular Component: mitochondrial small ribosomal subunit (GO:0005763); Biological Process: mitochondrial translation (GO:0032543); Biological Process: mitochondrial respiratory chain complex assembly (GO:0033108);	--	--	--	--	37S ribosomal protein MRP10, mitochondrial GN=MRP10 OS=Saccharomyces cerevisiae (strain ATCC 204508 / S288c) PE=1 SV=1	37S ribosomal protein Mrp10, mitochondrial {ECO:0000313|EMBL:EKV11335.1} OS=Penicillium digitatum (strain PHI26 / CECT 20796) PE=4 SV=1	37S ribosomal protein Mrp10, mitochondrial [Penicillium digitatum PHI26]
Penicillium0G069780.1	Molecular Function: RNA polymerase II transcription factor activity, sequence-specific DNA binding (GO:0000981); Cellular Component: nucleus (GO:0005634); Biological Process: regulation of transcription from RNA polymerase II promoter (GO:0006357); Molecular Function: zinc ion binding (GO:0008270);	--	--	--	Fungal Zn(2)-Cys(6) binuclear cluster domain	Aflatoxin biosynthesis regulatory protein GN=aflR OS=Aspergillus flavus (strain ATCC 200026 / FGSC A1120 / NRRL 3357 / JCM PE=3 SV=2	Pc16g09740 protein {ECO:0000313|EMBL:CAP93644.1} OS=Penicillium chrysogenum (strain ATCC 28089 / DSM 1075 / Wisconsin PE=4 SV=1	Aflatoxin biosynthesis regulatory protein [Penicillium expansum]
Penicillium0G114890.1	Cellular Component: chloroplast thylakoid (GO:0009534); Cellular Component: chloroplast stroma (GO:0009570); Molecular Function: antioxidant activity (GO:0016209); Molecular Function: oxidoreductase activity, acting on peroxide as acceptor (GO:0016684); Cellular Component: thylakoid part (GO:0044436);	K03386|9.74684e-15|pco:PHACADRAFT_152057|hypothetical protein; K03386 peroxiredoxin (alkyl hydroperoxide reductase subunit C) [EC:1.11.1.15] (A)	[O]	Posttranslational modification, protein turnover, chaperones	AhpC/TSA family	Peroxiredoxin DOT5 GN=DOT5 OS=Saccharomyces cerevisiae (strain ATCC 204508 / S288c) PE=1 SV=1	Uncharacterized protein {ECO:0000313|EMBL:EKM51359.1} OS=Phanerochaete carnosa (strain HHB-10118-sp) PE=4 SV=1	bacterioferritin comigratory protein [Nannochloropsis gaditana]
Penicillium0G074940.1	Molecular Function: nucleotide binding (GO:0000166); Molecular Function: nucleic acid binding (GO:0003676);	--	[R]	General function prediction only	RNA recognition motif. (a.k.a. RRM, RBD, or RNP domain)	Uncharacterized RNA-binding protein C328.05 GN=SPAC328.05 OS=Schizosaccharomyces pombe (strain 972 / ATCC 24843) PE=3 SV=3	Uncharacterized protein {ECO:0000313|EMBL:KFY65190.1} OS=Pseudogymnoascus pannorum VKM F-4515 (FW-2607) PE=4 SV=1	Nucleotide-binding, alpha-beta plait [Penicillium italicum]
Penicillium0G000500.1	Biological Process: phosphate-containing compound metabolic process (GO:0006796);	--	--	--	Protein of unknown function (DUF3431)	--	Uncharacterized protein {ECO:0000313|EMBL:CDM29805.1} OS=Penicillium roqueforti FM164 PE=4 SV=1	Protein of unknown function DUF3431 [Penicillium roqueforti FM164]
Penicillium0G024430.1	Biological Process: maturation of SSU-rRNA from tricistronic rRNA transcript (SSU-rRNA, 5.8S rRNA, LSU-rRNA) (GO:0000462); Biological Process: endonucleolytic cleavage of tricistronic rRNA transcript (SSU-rRNA, 5.8S rRNA, LSU-rRNA) (GO:0000479); Molecular Function: GTPase activity (GO:0003924); Molecular Function: GTP binding (GO:0005525); Cellular Component: nucleus (GO:0005634); Cellular Compon…	K14569|0|pcs:Pc12g11970|Pc12g11970; K14569 ribosome biogenesis protein BMS1 (A)	[J]	Translation, ribosomal structure and biogenesis	Protein of unknown function (DUF663)	Ribosome biogenesis protein bms1 GN=bms1 OS=Schizosaccharomyces pombe (strain 972 / ATCC 24843) PE=1 SV=2	Pc12g11970 protein {ECO:0000313|EMBL:CAP80824.1} OS=Penicillium chrysogenum (strain ATCC 28089 / DSM 1075 / Wisconsin PE=4 SV=1	Ribosome biogenesis protein BMS1/TSR1, C-terminal [Penicillium italicum]
Penicillium0G120860.1	--	K01114|1.07083e-65|cmt:CCM_08323|non-hemolytic phospholipase C precursor, putative; K01114 phospholipase C [EC:3.1.4.3] (A)	--	--	Phosphoesterase family	--	Uncharacterized protein {ECO:0000313|EMBL:EPB87819.1} OS=Mucor circinelloides f. circinelloides (strain 1006PhL) PE=4 SV=1	hypothetical protein M422DRAFT_73905 [Sphaerobolus stellatus SS14]
Penicillium0G057460.1	Molecular Function: actin binding (GO:0003779); Cellular Component: actin cytoskeleton (GO:0015629); Biological Process: actin filament depolymerization (GO:0030042);	--	[Z]	Cytoskeleton	Cofilin/tropomyosin-type actin-binding protein	Cofilin GN=COF1 OS=Yarrowia lipolytica (strain CLIB 122 / E 150) PE=3 SV=1	Uncharacterized protein {ECO:0000313|EMBL:EKV19695.1} OS=Penicillium digitatum (strain PHI26 / CECT 20796) PE=4 SV=1	Actin-binding, cofilin/tropomyosin type [Penicillium expansum]
Penicillium0G044290.1	Molecular Function: protein kinase inhibitor activity (GO:0004860); Cellular Component: cytosol (GO:0005829); Biological Process: negative regulation of G2/M transition of mitotic cell cycle (GO:0010972); Cellular Component: cell division site (GO:0032153); Cellular Component: growing cell tip (GO:0035838); Biological Process: negative regulation of cyclin-dependent protein kinase activity (GO:19…	--	--	--	Sel1 repeat	Protein DSF2 GN=DSF2 OS=Saccharomyces cerevisiae (strain ATCC 204508 / S288c) PE=1 SV=2	Pc15g00870 protein {ECO:0000313|EMBL:CAP82973.1} OS=Penicillium chrysogenum (strain ATCC 28089 / DSM 1075 / Wisconsin PE=4 SV=1	Pc15g00870 [Penicillium rubens Wisconsin 54-1255]
Penicillium0G021990.1	--	--	--	--	--	--	Genomic scaffold, ProqFM164S03 {ECO:0000313|EMBL:CDM34157.1} OS=Penicillium roqueforti FM164 PE=4 SV=1	unnamed protein product [Penicillium roqueforti FM164]
Penicillium0G128180.1	--	--	--	--	HrpJ-like domain	--	--	Hypersensitivity response secretion protein hrpH [Beauveria bassiana D1-5]
Penicillium0G098200.1	Molecular Function: amidase activity (GO:0004040); Molecular Function: protein-arginine deiminase activity (GO:0004668); Biological Process: putrescine biosynthetic process (GO:0009446); Molecular Function: oxidoreductase activity (GO:0016491); Molecular Function: carbon-nitrogen ligase activity, with glutamine as amido-N-donor (GO:0016884); Biological Process: oxidation-reduction process (GO:005…	--	[JIT]	--	Amidase	Putative amidase C550.07 GN=SPCC550.07 OS=Schizosaccharomyces pombe (strain 972 / ATCC 24843) PE=3 SV=1	Pc16g14240 protein {ECO:0000313|EMBL:CAP94094.1} OS=Penicillium chrysogenum (strain ATCC 28089 / DSM 1075 / Wisconsin PE=4 SV=1	Pc16g14240 [Penicillium rubens Wisconsin 54-1255]
Penicillium0G005500.1	--	--	--	--	--	--	Pc22g15980 protein {ECO:0000313|EMBL:CAP98886.1} OS=Penicillium chrysogenum (strain ATCC 28089 / DSM 1075 / Wisconsin PE=4 SV=1	hypothetical protein PEXP_075520 [Penicillium expansum]
Penicillium0G090770.1	Molecular Function: fructose-bisphosphate aldolase activity (GO:0004332); Cellular Component: nucleus (GO:0005634); Cellular Component: mitochondrion (GO:0005739); Cellular Component: cytosol (GO:0005829); Cellular Component: plasma membrane (GO:0005886); Biological Process: gluconeogenesis (GO:0006094); Biological Process: glycolytic process (GO:0006096); Molecular Function: zinc ion binding (GO…	K01624|0|pcs:Pc18g01220|Pc18g01220; K01624 fructose-bisphosphate aldolase, class II [EC:4.1.2.13] (A)	[G]	Carbohydrate transport and metabolism	Fructose-bisphosphate aldolase class-II	Fructose-bisphosphate aldolase GN=fbaA OS=Aspergillus oryzae (strain ATCC 42149 / RIB 40) PE=2 SV=2	Fructose-bisphosphate aldolase {ECO:0000313|EMBL:CDM33889.1} OS=Penicillium roqueforti FM164 PE=4 SV=1	Ketose-bisphosphate aldolase, class-II [Penicillium expansum]
Penicillium0G086720.1	--	--	--	--	--	--	Genomic scaffold, ProqFM164S02 {ECO:0000313|EMBL:CDM31666.1} OS=Penicillium roqueforti FM164 PE=4 SV=1	hypothetical protein PEXP_108400 [Penicillium expansum]
Penicillium0G098530.1	Molecular Function: RNA polymerase II transcription factor activity, sequence-specific DNA binding (GO:0000981); Cellular Component: nucleus (GO:0005634); Biological Process: regulation of transcription from RNA polymerase II promoter (GO:0006357); Molecular Function: zinc ion binding (GO:0008270); Biological Process: cellular response to pH (GO:0071467);	--	--	--	--	--	Pc16g12850 protein {ECO:0000313|EMBL:CAP93955.1} OS=Penicillium chrysogenum (strain ATCC 28089 / DSM 1075 / Wisconsin PE=4 SV=1	Pc16g12850 [Penicillium rubens Wisconsin 54-1255]
Penicillium0G053580.1	--	--	--	--	--	--	Pc12g00930 protein {ECO:0000313|EMBL:CAP79720.1} OS=Penicillium chrysogenum (strain ATCC 28089 / DSM 1075 / Wisconsin PE=4 SV=1	Pc12g00930 [Penicillium rubens Wisconsin 54-1255]
Penicillium0G112450.1	Cellular Component: cytoplasm (GO:0005737); Biological Process: cellular metabolic process (GO:0044237); Biological Process: small molecule metabolic process (GO:0044281); Biological Process: single-organism cellular process (GO:0044763); Biological Process: organonitrogen compound metabolic process (GO:1901564);	K01940|1.8603e-81|ttt:THITE_2124533|hypothetical protein; K01940 argininosuccinate synthase [EC:6.3.4.5] (A)	[E]	Amino acid transport and metabolism	Arginosuccinate synthase	Argininosuccinate synthase GN=arg12 OS=Schizosaccharomyces pombe (strain 972 / ATCC 24843) PE=3 SV=1	Putative uncharacterized protein {ECO:0000313|EMBL:EGF82531.1} OS=Batrachochytrium dendrobatidis (strain JAM81 / FGSC 10211) PE=3 SV=1	hypothetical protein CHLNCDRAFT_52216 [Chlorella variabilis]
Penicillium0G003430.1	--	--	--	--	Protein of unknown function (DUF861)	--	Predicted protein {ECO:0000313|EMBL:EEU38875.1} OS=Nectria haematococca (strain 77-13-4 / ATCC MYA-4622 / FGSC 9596 / PE=4 SV=1	predicted protein [Nectria haematococca mpVI 77-13-4]
Penicillium0G024030.1	Molecular Function: N-acetyltransferase activity (GO:0008080);	--	--	--	Acetyltransferase (GNAT) domain	--	GNAT family acetyltransferase, putative {ECO:0000313|EMBL:EKV04511.1} OS=Penicillium digitatum (strain PHI26 / CECT 20796) PE=4 SV=1	Acyl-CoA N-acyltransferase [Penicillium expansum]
Penicillium0G059470.1	Molecular Function: DNA binding (GO:0003677); Molecular Function: metal ion binding (GO:0046872);	--	--	--	--	--	C2H2 transcription factor (Con7), putative {ECO:0000313|EMBL:EKV14868.1} OS=Penicillium digitatum (strain PHI26 / CECT 20796) PE=4 SV=1	C2H2 transcription factor (Con7), putative [Penicillium digitatum Pd1]
Penicillium0G036630.1	--	--	--	--	--	--	Uncharacterized protein {ECO:0000313|EMBL:CAP95864.1} OS=Penicillium chrysogenum (strain ATCC 28089 / DSM 1075 / Wisconsin PE=4 SV=1	hypothetical protein [Penicillium rubens Wisconsin 54-1255]
Penicillium0G131550.1	Molecular Function: transporter activity (GO:0005215); Biological Process: amino acid transport (GO:0006865); Cellular Component: membrane (GO:0016020);	K16261|1.36305e-59|ztr:MYCGRDRAFT_69847|hypothetical protein; K16261 yeast amino acid transporter (A)	[E]	Amino acid transport and metabolism	Amino acid permease	Probable amino-acid permease meu22 GN=meu22 OS=Schizosaccharomyces pombe (strain 972 / ATCC 24843) PE=2 SV=1	Uncharacterized protein {ECO:0000313|EMBL:EGP88815.1} OS=Mycosphaerella graminicola (strain CBS 115943 / IPO323) PE=4 SV=1	Phenylalanine-specific permease [Beauveria bassiana D1-5]
Penicillium0G058610.1	--	--	--	--	--	--	Pc22g19840 protein {ECO:0000313|EMBL:CAP99272.1} OS=Penicillium chrysogenum (strain ATCC 28089 / DSM 1075 / Wisconsin PE=4 SV=1	hypothetical protein PITC_005520 [Penicillium italicum]
Penicillium0G095240.1	Molecular Function: ferric iron binding (GO:0008199); Biological Process: catechol-containing compound metabolic process (GO:0009712); Molecular Function: catechol 1,2-dioxygenase activity (GO:0018576); Molecular Function: linoleate diol synthase activity (GO:0033751); Biological Process: oxidation-reduction process (GO:0055114);	K03381|0|pcs:Pc13g01500|Pc13g01500; K03381 catechol 1,2-dioxygenase [EC:1.13.11.1] (A)	--	--	Dioxygenase	Catechol 1,2-dioxygenase GN=HQD2 OS=Candida albicans (strain SC5314 / ATCC MYA-2876) PE=1 SV=1	Pc13g01500 protein {ECO:0000313|EMBL:CAP91219.1} OS=Penicillium chrysogenum (strain ATCC 28089 / DSM 1075 / Wisconsin PE=4 SV=1	Pc13g01500 [Penicillium rubens Wisconsin 54-1255]
Penicillium0G050000.1	Molecular Function: protein serine/threonine kinase activity (GO:0004674); Molecular Function: ATP binding (GO:0005524); Biological Process: protein phosphorylation (GO:0006468);	K02202|0|pcs:Pc20g09050|Pc20g09050; K02202 cyclin-dependent kinase 7 [EC:2.7.11.22 2.7.11.23] (A)	[DKL]	--	Protein kinase domain	Serine/threonine-protein kinase KIN28 GN=KIN28 OS=Saccharomyces cerevisiae (strain ATCC 204508 / S288c) PE=1 SV=1	Pc20g09050 protein {ECO:0000313|EMBL:CAP86234.1} OS=Penicillium chrysogenum (strain ATCC 28089 / DSM 1075 / Wisconsin PE=4 SV=1	hypothetical protein PEXP_019740 [Penicillium expansum]
Penicillium0G119680.1	--	--	--	--	Flagellar hook-basal body complex protein FliE	--	--	PREDICTED: uncharacterized protein LOC102669907 [Glycine max]
Penicillium0G002190.1	--	--	--	--	ACT domain	--	Pc21g16370 protein {ECO:0000313|EMBL:CAP96534.1} OS=Penicillium chrysogenum (strain ATCC 28089 / DSM 1075 / Wisconsin PE=4 SV=1	hypothetical protein PEXP_097100 [Penicillium expansum]
Penicillium0G027140.1	Cellular Component: integral component of membrane (GO:0016021); Molecular Function: substrate-specific transmembrane transporter activity (GO:0022891); Biological Process: transmembrane transport (GO:0055085);	--	[R]	General function prediction only	Sugar (and other) transporter	Sugar transporter STL1 GN=STL1 OS=Saccharomyces cerevisiae (strain ATCC 204508 / S288c) PE=1 SV=2	Uncharacterized protein {ECO:0000313|EMBL:EKV18488.1} OS=Penicillium digitatum (strain PHI26 / CECT 20796) PE=3 SV=1	Major facilitator superfamily domain, general substrate transporter [Penicillium italicum]
Penicillium0G006490.1	Molecular Function: binding (GO:0005488); Cellular Component: cell (GO:0005623);	--	--	--	--	Autophagy-related protein 11 GN=ATG11 OS=Vanderwaltozyma polyspora (strain ATCC 22028 / DSM 70294) PE=3 SV=1	Uncharacterized protein C2orf16 {ECO:0000313|EMBL:CCA37661.1} OS=Komagataella pastoris (strain ATCC 76273 / CBS 7435 / CECT 11047 / PE=4 SV=1	Uncharacterized protein C2orf16 [Komagataella pastoris CBS 7435]
Penicillium0G009270.1	Molecular Function: structural constituent of ribosome (GO:0003735); Molecular Function: calcium ion binding (GO:0005509); Biological Process: translation (GO:0006412); Cellular Component: integral component of membrane (GO:0016021); Biological Process: transmembrane transport (GO:0055085);	K15105|0|pcs:Pc12g05850|Pc12g05850; K15105 solute carrier family 25 (mitochondrial aspartate/glutamate transporter), member 12/13 (A)	[C]	Energy production and conversion	Mitochondrial carrier protein	Mitochondrial aspartate-glutamate transporter AGC1 GN=AGC1 OS=Saccharomyces cerevisiae (strain ATCC 204508 / S288c) PE=3 SV=1	Pc12g05850 protein {ECO:0000313|EMBL:CAP80212.1} OS=Penicillium chrysogenum (strain ATCC 28089 / DSM 1075 / Wisconsin PE=3 SV=1	Calcium-binding EF-hand [Penicillium italicum]
Penicillium0G021050.1	Molecular Function: nucleotide binding (GO:0000166); Molecular Function: DNA binding (GO:0003677); Molecular Function: DNA-directed DNA polymerase activity (GO:0003887); Biological Process: DNA replication (GO:0006260); Biological Process: DNA repair (GO:0006281); Molecular Function: zinc ion binding (GO:0008270); Molecular Function: 3'-5' exonuclease activity (GO:0008408); Cellular Component: ep…	K02324|0|pcs:Pc12g15980|Pc12g15980; K02324 DNA polymerase epsilon subunit 1 [EC:2.7.7.7] (A)	[L]	Replication, recombination and repair	Domain of unknown function (DUF1744)	DNA polymerase epsilon catalytic subunit A GN=pol2 OS=Neosartorya fumigata (strain ATCC MYA-4609 / Af293 / CBS 101355 / FGSC PE=3 SV=1	DNA polymerase {ECO:0000256|RuleBase:RU000442} OS=Penicillium chrysogenum (strain ATCC 28089 / DSM 1075 / Wisconsin PE=3 SV=1	DNA-directed DNA polymerase, family B [Penicillium italicum]
Penicillium0G101920.1	--	K03320|2.58442e-53|ela:UCREL1_4706|putative ammonium transporter mep2 protein; K03320 ammonium transporter, Amt family (A)	[P]	Inorganic ion transport and metabolism	Ammonium Transporter Family	Ammonium transporter MEP2 OS=Saccharomyces cerevisiae (strain ATCC 204508 / S288c) PE=1 SV=1	Putative ammonium transporter mep2 protein {ECO:0000313|EMBL:EMR68283.1} OS=Eutypa lata (strain UCR-EL1) PE=4 SV=1	Ammonia channel [Beauveria bassiana D1-5]
Penicillium0G064130.1	--	--	--	--	--	--	Genomic scaffold, ProqFM164S01 {ECO:0000313|EMBL:CDM27075.1} OS=Penicillium roqueforti FM164 PE=4 SV=1	hypothetical protein PEXP_048610 [Penicillium expansum]
Penicillium0G118160.1	--	--	[O]	Posttranslational modification, protein turnover, chaperones	P-loop ATPase protein family	--	WGS project CABT00000000 data, contig 2.462 {ECO:0000313|EMBL:CCC05756.1} OS=Sordaria macrospora (strain ATCC MYA-333 / DSM 997 / K(L3346) PE=4 SV=1	conserved hypothetical protein [Ricinus communis]
Penicillium0G109870.1	--	--	[S]	Function unknown	Cupin superfamily protein	--	--	Uncharacterized protein ycfD [Beauveria bassiana D1-5]
Penicillium0G039620.1	--	--	--	--	--	--	Uncharacterized protein {ECO:0000313|EMBL:CAP86917.1} OS=Penicillium chrysogenum (strain ATCC 28089 / DSM 1075 / Wisconsin PE=4 SV=1	hypothetical protein [Penicillium rubens Wisconsin 54-1255]
Penicillium0G064420.1	Cellular Component: nuclear envelope (GO:0005635);	K18719|0|pcs:Pc13g04080|Pc13g04080; K18719 nucleoporin NUP82 (A)	--	--	--	Nucleoporin nup82 {ECO:0000312|EMBL:CAB99395.1} OS=Schizosaccharomyces pombe (strain 972 / ATCC 24843) PE=3 SV=1	Pc13g04080 protein {ECO:0000313|EMBL:CAP91477.1} OS=Penicillium chrysogenum (strain ATCC 28089 / DSM 1075 / Wisconsin PE=4 SV=1	Pc13g04080 [Penicillium rubens Wisconsin 54-1255]
Penicillium0G098300.1	Biological Process: biosynthetic process (GO:0009058); Molecular Function: transferase activity (GO:0016740); Molecular Function: pyridoxal phosphate binding (GO:0030170);	--	[E]	Amino acid transport and metabolism	Aminotransferase class I and II	Uncharacterized protein YER152C GN=YER152C OS=Saccharomyces cerevisiae (strain ATCC 204508 / S288c) PE=1 SV=2	Pc16g13110 protein {ECO:0000313|EMBL:CAP93981.1} OS=Penicillium chrysogenum (strain ATCC 28089 / DSM 1075 / Wisconsin PE=4 SV=1	Pyridoxal phosphate-dependent transferase, major region, subdomain 1 [Penicillium expansum]
Penicillium0G026230.1	Molecular Function: protein binding (GO:0005515); Molecular Function: ligase activity (GO:0016874); Biological Process: regulation of protein ubiquitination (GO:0031396); Biological Process: response to drug (GO:0042493);	--	[R]	General function prediction only	Arrestin (or S-antigen), C-terminal domain	Probable HECT-type ubiquitin ligase-interacting protein creD GN=creD OS=Aspergillus flavus (strain ATCC 200026 / FGSC A1120 / NRRL 3357 / JCM PE=3 SV=1	HECT-type ubiquitin ligase-interacting protein creD {ECO:0000313|EMBL:EKV18576.1} OS=Penicillium digitatum (strain PHI26 / CECT 20796) PE=4 SV=1	Arrestin-like, N-terminal [Penicillium italicum]
Penicillium0G059690.1	Molecular Function: alcohol dehydrogenase (NAD) activity (GO:0004022); Molecular Function: zinc ion binding (GO:0008270); Biological Process: oxidation-reduction process (GO:0055114);	--	[Q]	Secondary metabolites biosynthesis, transport and catabolism	Zinc-binding dehydrogenase	Alcohol dehydrogenase 1 GN=adh-1 OS=Neurospora crassa (strain ATCC 24698 / 74-OR23-1A / CBS 708.71 / DSM PE=3 SV=1	Alcohol dehydrogenase superfamily, zinc-type {ECO:0000313|EMBL:CDM27518.1} OS=Penicillium roqueforti FM164 PE=4 SV=1	Alcohol dehydrogenase superfamily, zinc-type [Penicillium roqueforti FM164]
Penicillium0G064040.1	--	--	--	--	--	--	Genomic scaffold, ProqFM164S04 {ECO:0000313|EMBL:CDM36080.1} OS=Penicillium roqueforti FM164 PE=4 SV=1	hypothetical protein PITC_028930 [Penicillium italicum]
Penicillium0G034710.1	Biological Process: recombinational repair (GO:0000725); Cellular Component: chromosome, telomeric region (GO:0000781); Cellular Component: nucleus (GO:0005634); Biological Process: postreplication repair (GO:0006301); Biological Process: chromatin silencing at telomere (GO:0006348); Molecular Function: histone methyltransferase activity (H3-K79 specific) (GO:0031151); Molecular Function: nucleos…	K11427|0|pcs:Pc21g07230|Pc21g07230; K11427 histone-lysine N-methyltransferase, H3 lysine-79 specific [EC:2.1.1.43] (A)	[DK]	--	Histone methylation protein DOT1	Histone-lysine N-methyltransferase, H3 lysine-79 specific GN=dot1 OS=Neosartorya fumigata (strain ATCC MYA-4609 / Af293 / CBS 101355 / FGSC PE=3 SV=1	Histone-lysine N-methyltransferase, H3 lysine-79 specific {ECO:0000256|PIRNR:PIRNR017570} OS=Penicillium digitatum (strain PHI26 / CECT 20796) PE=3 SV=1	Histone methylation DOT1 [Penicillium italicum]
Penicillium0G005280.1	Molecular Function: structural constituent of ribosome (GO:0003735); Cellular Component: mitochondrial small ribosomal subunit (GO:0005763); Biological Process: mitochondrial translation (GO:0032543);	--	--	--	Eukaryotic mitochondrial regulator protein	37S ribosomal protein S35, mitochondrial (Precursor) GN=MRPS35 OS=Saccharomyces cerevisiae (strain ATCC 204508 / S288c) PE=1 SV=1	Pc22g16300 protein {ECO:0000313|EMBL:CAP98918.1} (Precursor) OS=Penicillium chrysogenum (strain ATCC 28089 / DSM 1075 / Wisconsin PE=4 SV=1	Pc22g16300 [Penicillium rubens Wisconsin 54-1255]
Penicillium0G088060.1	Molecular Function: ATP binding (GO:0005524); Cellular Component: membrane (GO:0016020); Molecular Function: phosphotransferase activity, alcohol group as acceptor (GO:0016773);	--	--	--	NmrA-like family	--	Pc21g07590 protein {ECO:0000313|EMBL:CAP95656.1} (Precursor; Fragment) OS=Penicillium chrysogenum (strain ATCC 28089 / DSM 1075 / Wisconsin PE=4 SV=1	Pc21g07590, partial [Penicillium rubens Wisconsin 54-1255]
Penicillium0G078890.1	Biological Process: lipid metabolic process (GO:0006629); Cellular Component: integral component of membrane (GO:0016021);	--	--	--	GPR1/FUN34/yaaH family	Protein alcS OS=Neosartorya fumigata (strain ATCC MYA-4609 / Af293 / CBS 101355 / FGSC PE=3 SV=1	GPR1/FUN34/yaaH {ECO:0000313|EMBL:CDM31639.1} OS=Penicillium roqueforti FM164 PE=4 SV=1	GPR1/FUN34/yaaH [Penicillium roqueforti FM164]
Penicillium0G043990.1	Biological Process: transport (GO:0006810); Molecular Function: zinc ion binding (GO:0008270);	K07117|0|pcs:Pc15g00570|Pc15g00570; K07117 (A)	[R]	General function prediction only	SET domain	SET domain-containing protein 3 GN=set3 OS=Schizosaccharomyces pombe (strain 972 / ATCC 24843) PE=1 SV=1	Pc15g00570 protein {ECO:0000313|EMBL:CAP82943.1} OS=Penicillium chrysogenum (strain ATCC 28089 / DSM 1075 / Wisconsin PE=4 SV=1	Zinc finger, FYVE/PHD-type [Penicillium expansum]
Penicillium0G113700.1	Cellular Component: mitochondrion (GO:0005739); Biological Process: response to salt stress (GO:0009651); Biological Process: cell redox homeostasis (GO:0045454); Molecular Function: cobalt ion binding (GO:0050897);	--	--	--	CBS domain	--	--	PREDICTED: CBS domain-containing protein CBSX3, mitochondrial-like [Musa acuminata subsp. malaccensis]
Penicillium0G016310.1	Cellular Component: condensed nuclear chromosome kinetochore (GO:0000778); Cellular Component: nuclear pore (GO:0005643); Cellular Component: nucleoplasm (GO:0005654); Biological Process: mitotic spindle assembly checkpoint (GO:0007094); Biological Process: protein localization to kinetochore (GO:0034501);	K06679|0|pcs:Pc13g12620|Pc13g12620; K06679 mitotic spindle assembly checkpoint protein MAD1 (A)	[D]	Cell cycle control, cell division, chromosome partitioning	Mitotic checkpoint protein	Spindle assembly checkpoint component MAD1 GN=MAD1 OS=Yarrowia lipolytica (strain CLIB 122 / E 150) PE=3 SV=1	Pc13g12620 protein {ECO:0000313|EMBL:CAP92331.1} OS=Penicillium chrysogenum (strain ATCC 28089 / DSM 1075 / Wisconsin PE=4 SV=1	Mitotic checkpoint [Penicillium expansum]
Penicillium0G044130.1	Cellular Component: intracellular (GO:0005622);	--	--	--	Beta-lactamase	Acyltransferase LovD GN=lovD OS=Aspergillus terreus PE=1 SV=1	Pc15g00720 protein {ECO:0000313|EMBL:CAP82958.1} OS=Penicillium chrysogenum (strain ATCC 28089 / DSM 1075 / Wisconsin PE=4 SV=1	Beta-lactamase-like protein [Penicillium expansum]
Penicillium0G107440.1	--	--	--	--	DSBA-like thioredoxin domain	--	Uncharacterized protein {ECO:0000313|EMBL:KEF62396.1} OS=Exophiala aquamarina CBS 119918 PE=4 SV=1	HTH-type transcriptional activator nahR [Beauveria bassiana D1-5]
Penicillium0G019120.1	--	--	[M]	Cell wall/membrane/envelope biogenesis	Ankyrin repeats (3 copies)	Ankyrin repeat-containing protein C6C3.08 GN=SPAC6C3.08 OS=Schizosaccharomyces pombe (strain 972 / ATCC 24843) PE=3 SV=1	Pc20g13640 protein {ECO:0000313|EMBL:CAP86693.1} OS=Penicillium chrysogenum (strain ATCC 28089 / DSM 1075 / Wisconsin PE=4 SV=1	Pc20g13640 [Penicillium rubens Wisconsin 54-1255]
Penicillium0G089730.1	Biological Process: sulfate assimilation (GO:0000103); Molecular Function: adenylylsulfate kinase activity (GO:0004020); Molecular Function: ATP binding (GO:0005524); Cellular Component: integral component of membrane (GO:0016021); Biological Process: phosphorylation (GO:0016310);	--	[S]	Function unknown	Thioesterase superfamily	Uncharacterized protein CAWG_04269, mitochondrial (Precursor) GN=CAWG_04269 OS=Candida albicans (strain WO-1) PE=2 SV=2	Thioesterase superfamily {ECO:0000313|EMBL:CDM30450.1} OS=Penicillium roqueforti FM164 PE=4 SV=1	Thioesterase superfamily [Penicillium expansum]
Penicillium0G124980.1	--	--	--	--	Universal stress protein family	--	--	conserved hypothetical protein [Ricinus communis]
Penicillium0G026820.1	Molecular Function: homogentisate 1,2-dioxygenase activity (GO:0004411); Biological Process: L-phenylalanine catabolic process (GO:0006559); Biological Process: tyrosine catabolic process (GO:0006572); Biological Process: aromatic amino acid family biosynthetic process (GO:0009073); Molecular Function: metal ion binding (GO:0046872); Biological Process: oxidation-reduction process (GO:0055114);	K00451|0|pcs:Pc12g09040|Pc12g09040; K00451 homogentisate 1,2-dioxygenase [EC:1.13.11.5] (A)	[E]	Amino acid transport and metabolism	homogentisate 1,2-dioxygenase	Homogentisate 1,2-dioxygenase GN=hmgA OS=Emericella nidulans (strain FGSC A4 / ATCC 38163 / CBS 112.46 / NRRL PE=2 SV=1	Pc12g09040 protein {ECO:0000313|EMBL:CAP80531.1} OS=Penicillium chrysogenum (strain ATCC 28089 / DSM 1075 / Wisconsin PE=4 SV=1	Pc12g09040 [Penicillium rubens Wisconsin 54-1255]
Penicillium0G068770.1	Molecular Function: protein kinase activity (GO:0004672); Molecular Function: ATP binding (GO:0005524); Biological Process: protein phosphorylation (GO:0006468);	--	--	--	Protein kinase domain	--	Tyrosine-protein kinase, receptor SEA {ECO:0000313|EMBL:CDM26526.1} OS=Penicillium roqueforti FM164 PE=4 SV=1	Tyrosine-protein kinase, receptor SEA [Penicillium roqueforti FM164]
Penicillium0G040890.1	Molecular Function: transferase activity (GO:0016740);	--	--	--	Phosphotransferase enzyme family	Altered inheritance of mitochondria protein 9, mitochondrial (Precursor) GN=AIM9 OS=Yarrowia lipolytica (strain CLIB 122 / E 150) PE=3 SV=1	Putative uncharacterized protein {ECO:0000313|EMBL:EAT87739.1} OS=Phaeosphaeria nodorum (strain SN15 / ATCC MYA-4574 / FGSC 10173) PE=4 SV=1	Aminoglycoside phosphotransferase [Penicillium italicum]
Penicillium0G024080.1	Molecular Function: protein-arginine deiminase activity (GO:0004668); Biological Process: putrescine biosynthetic process (GO:0009446);	--	--	--	Porphyromonas-type peptidyl-arginine deiminase	--	Pc12g12450 protein {ECO:0000313|EMBL:CAP80872.1} OS=Penicillium chrysogenum (strain ATCC 28089 / DSM 1075 / Wisconsin PE=4 SV=1	Pc12g12450 [Penicillium rubens Wisconsin 54-1255]
Penicillium0G118850.1	--	K01887|3.02323e-32|sce:YDR341C|RRS1; arginine--tRNA ligase (EC:6.1.1.19); K01887 arginyl-tRNA synthetase [EC:6.1.1.19] (A)	[J]	Translation, ribosomal structure and biogenesis	tRNA synthetases class I (R)	Arginine--tRNA ligase, cytoplasmic GN=YDR341C OS=Saccharomyces cerevisiae (strain ATCC 204508 / S288c) PE=1 SV=1	Arginyl-tRNA synthetase {ECO:0000313|EMBL:EGE84389.1} OS=Ajellomyces dermatitidis (strain ATCC 18188 / CBS 674.68) PE=3 SV=1	PREDICTED: probable arginine--tRNA ligase, cytoplasmic [Elaeis guineensis]
Penicillium0G084280.1	Cellular Component: integral component of membrane (GO:0016021); Biological Process: transmembrane transport (GO:0055085);	--	[R]	General function prediction only	Major Facilitator Superfamily	Uncharacterized MFS-type transporter C1271.10c GN=SPBC1271.10c OS=Schizosaccharomyces pombe (strain 972 / ATCC 24843) PE=1 SV=1	Predicted protein {ECO:0000313|EMBL:EAU39542.1} OS=Aspergillus terreus (strain NIH 2624 / FGSC A1156) PE=4 SV=1	predicted protein [Aspergillus terreus NIH2624]
Penicillium0G005040.1	Molecular Function: homoserine O-acetyltransferase activity (GO:0004414); Cellular Component: cytoplasm (GO:0005737); Biological Process: cysteine metabolic process (GO:0006534); Molecular Function: serine O-acetyltransferase activity (GO:0009001); Biological Process: methionine biosynthetic process (GO:0009086);	K00641|0|pcs:Pc22g16570|Pc22g16570; K00641 homoserine O-acetyltransferase [EC:2.3.1.31] (A)	--	--	alpha/beta hydrolase fold	Probable serine-O-acetyltransferase cys2 GN=cys2 OS=Schizosaccharomyces pombe (strain 972 / ATCC 24843) PE=1 SV=1	Pc22g16570 protein {ECO:0000313|EMBL:CAP98945.1} OS=Penicillium chrysogenum (strain ATCC 28089 / DSM 1075 / Wisconsin PE=4 SV=1	Pc22g16570 [Penicillium rubens Wisconsin 54-1255]
Penicillium0G061430.1	--	--	--	--	--	--	Pc22g23380 protein {ECO:0000313|EMBL:CAP99626.1} (Precursor) OS=Penicillium chrysogenum (strain ATCC 28089 / DSM 1075 / Wisconsin PE=4 SV=1	Pc22g23380 [Penicillium rubens Wisconsin 54-1255]
Penicillium0G086050.1	Biological Process: cristae formation (GO:0042407); Cellular Component: mitochondrial crista junction (GO:0044284); Cellular Component: MICOS complex (GO:0061617);	K17787|1.1566e-45|afm:AFUA_1G09420|hypothetical protein; K17787 altered inheritance of mitochondria protein 5 (A)	--	--	--	--	Genomic scaffold, ProqFM164S02 {ECO:0000313|EMBL:CDM30104.1} OS=Penicillium roqueforti FM164 PE=4 SV=1	hypothetical protein PITC_052830 [Penicillium italicum]
Penicillium0G050990.1	Molecular Function: RNA polymerase II transcription factor activity, sequence-specific DNA binding (GO:0000981); Molecular Function: catalytic activity (GO:0003824); Cellular Component: nucleus (GO:0005634); Biological Process: regulation of transcription from RNA polymerase II promoter (GO:0006357); Molecular Function: zinc ion binding (GO:0008270); Molecular Function: flavin adenine dinucleotid…	--	--	--	Fungal specific transcription factor domain	Uncharacterized transcriptional regulatory protein C3C7.04 GN=SPAC3C7.04 OS=Schizosaccharomyces pombe (strain 972 / ATCC 24843) PE=3 SV=1	Fungal specific transcription factor, putative {ECO:0000313|EMBL:GAD92009.1} OS=Byssochlamys spectabilis (strain No. 5 / NBRC 109023) PE=4 SV=1	fungal specific transcription factor, putative [Byssochlamys spectabilis No. 5]
Penicillium0G121430.1	--	--	--	--	Intracellular multiplication and human macrophage-killing	--	--	conserved hypothetical protein [Ricinus communis]
Penicillium0G124140.1	Molecular Function: catalytic activity (GO:0003824); Biological Process: cellular process (GO:0009987);	--	--	--	Cyclic nucleotide-binding domain	--	Uncharacterized protein {ECO:0000313|EMBL:EXX77611.1} OS=Rhizophagus irregularis DAOM 197198w PE=4 SV=1	PREDICTED: sensor kinase CusS-like [Cucumis sativus]
Penicillium0G059330.1	Cellular Component: mitochondrial inner membrane (GO:0005743); Molecular Function: NADH dehydrogenase (ubiquinone) activity (GO:0008137); Biological Process: respiratory electron transport chain (GO:0022904); Biological Process: cellular response to drug (GO:0035690);	K03949|4.60506e-166|pcs:Pc22g20850|Pc22g20850; K03949 NADH dehydrogenase (ubiquinone) 1 alpha subcomplex subunit 5 (A)	[C]	Energy production and conversion	ETC complex I subunit conserved region	NADH-ubiquinone oxidoreductase 29.9 kDa subunit, mitochondrial (Precursor) GN=nuo-32 OS=Neurospora crassa (strain ATCC 24698 / 74-OR23-1A / CBS 708.71 / DSM PE=1 SV=1	Pc22g20850 protein {ECO:0000313|EMBL:CAP99373.1} OS=Penicillium chrysogenum (strain ATCC 28089 / DSM 1075 / Wisconsin PE=4 SV=1	ETC complex I subunit [Penicillium expansum]
Penicillium0G057370.1	Molecular Function: monooxygenase activity (GO:0004497); Biological Process: regulation of transcription, DNA-templated (GO:0006355); Molecular Function: metal ion binding (GO:0046872); Biological Process: oxidation-reduction process (GO:0055114); Molecular Function: FAD binding (GO:0071949);	--	[CR]	--	Protein of unknown function (DUF3984)	Kynurenine 3-monooxygenase {ECO:0000255|HAMAP-Rule:MF_03018} OS=Candida albicans (strain SC5314 / ATCC MYA-2876) PE=3 SV=1	Aromatic-ring hydroxylase-like {ECO:0000313|EMBL:CDM27871.1} OS=Penicillium roqueforti FM164 PE=4 SV=1	Monooxygenase, FAD-binding [Penicillium italicum]
Penicillium0G006940.1	Molecular Function: binding (GO:0005488); Biological Process: transcription, DNA-templated (GO:0006351);	--	--	--	Beta-lactamase	--	Beta-lactamase/transpeptidase-like {ECO:0000313|EMBL:CDM30445.1} OS=Penicillium roqueforti FM164 PE=4 SV=1	Beta-lactamase/transpeptidase-like [Penicillium roqueforti FM164]
Penicillium0G084860.1	Molecular Function: ATP binding (GO:0005524); Cellular Component: integral component of membrane (GO:0016021); Molecular Function: ATPase activity, coupled to transmembrane movement of substances (GO:0042626); Biological Process: transmembrane transport (GO:0055085);	--	[Q]	Secondary metabolites biosynthesis, transport and catabolism	ABC-2 type transporter	Multidrug resistance protein CDR2 GN=CDR2 OS=Candida albicans (strain SC5314 / ATCC MYA-2876) PE=3 SV=2	Pc16g00800 protein {ECO:0000313|EMBL:CAP92750.1} OS=Penicillium chrysogenum (strain ATCC 28089 / DSM 1075 / Wisconsin PE=3 SV=1	Pc16g00800 [Penicillium rubens Wisconsin 54-1255]
Penicillium0G016210.1	Cellular Component: integral component of membrane (GO:0016021);	--	[R]	General function prediction only	Mpv17 / PMP22 family	Protein sym1 GN=sym1 OS=Schizosaccharomyces pombe (strain 972 / ATCC 24843) PE=3 SV=1	Putative integral membrane protein, Mpv17/PMP22 family {ECO:0000313|EMBL:EYE96729.1} OS=Aspergillus ruber CBS 135680 PE=4 SV=1	putative integral membrane protein, Mpv17/PMP22 family [Aspergillus ruber CBS 135680]
Penicillium0G128960.1	Biological Process: sulfur amino acid metabolic process (GO:0000096); Molecular Function: lyase activity (GO:0016829); Biological Process: alpha-amino acid metabolic process (GO:1901605);	K17069|1.95158e-82|psq:PUNSTDRAFT_128290|O-acetylhomoserine ami; K17069 O-acetylhomoserine/O-acetylserine sulfhydrylase [EC:2.5.1.49 2.5.1.47] (A)	[E]	Amino acid transport and metabolism	Cys/Met metabolism PLP-dependent enzyme	O-acetylhomoserine (thiol)-lyase GN=SPBC428.11 OS=Schizosaccharomyces pombe (strain 972 / ATCC 24843) PE=2 SV=1	Uncharacterized protein {ECO:0000313|EMBL:CDS13559.1} OS=Absidia idahoensis var. thermophila PE=3 SV=1	hypothetical protein LRAMOSA05735 [Absidia idahoensis var. thermophila]
Penicillium0G066030.1	Cellular Component: endoplasmic reticulum (GO:0005783); Biological Process: nucleoside metabolic process (GO:0009116); Cellular Component: integral component of membrane (GO:0016021); Molecular Function: guanine phosphoribosyltransferase activity (GO:0052657);	K07101|4.84848e-92|pcs:Pc13g05890|Pc13g05890; K07101 (A)	--	--	Phosphoribosyl transferase domain	Xanthine phosphoribosyltransferase 1 GN=XPT1 OS=Saccharomyces cerevisiae (strain ATCC 204508 / S288c) PE=1 SV=1	Xanthine-guanine phosphoribosyl transferase Xpt1, putative {ECO:0000313|EMBL:EKV15909.1} OS=Penicillium digitatum (strain PHI26 / CECT 20796) PE=4 SV=1	hypothetical protein PITC_066170 [Penicillium italicum]
Penicillium0G071850.1	Molecular Function: nucleotide binding (GO:0000166); Molecular Function: 5'-nucleotidase activity (GO:0008253); Biological Process: nucleotide catabolic process (GO:0009166); Biological Process: dephosphorylation (GO:0016311); Molecular Function: carbon-sulfur lyase activity (GO:0016846);	--	[F]	Nucleotide transport and metabolism	5'-nucleotidase, C-terminal domain	--	5&apos;-nucleotidase, putative {ECO:0000313|EMBL:EKV06944.1} OS=Penicillium digitatum (strain PHI26 / CECT 20796) PE=3 SV=1	5&apos;-Nucleotidase/apyrase [Penicillium expansum]
Penicillium0G035970.1	Molecular Function: protein kinase activity (GO:0004672); Molecular Function: ATP binding (GO:0005524); Biological Process: protein phosphorylation (GO:0006468);	--	[D]	Cell cycle control, cell division, chromosome partitioning	Protein kinase domain	Serine/threonine-protein kinase hal4 GN=hal4 OS=Schizosaccharomyces pombe (strain 972 / ATCC 24843) PE=1 SV=1	Pc21g08770 protein {ECO:0000313|EMBL:CAP95774.1} OS=Penicillium chrysogenum (strain ATCC 28089 / DSM 1075 / Wisconsin PE=4 SV=1	Pc21g08770 [Penicillium rubens Wisconsin 54-1255]
Penicillium0G129650.1	--	K03857|4.57258e-09|zro:ZYRO0F11836g|hypothetical protein; K03857 phosphatidylinositol glycan, class A [EC:2.4.1.198] (A)	[MOI]	--	Glycosyl transferases group 1	--	ZYRO0F11836p {ECO:0000313|EMBL:CAR28781.1} OS=Zygosaccharomyces rouxii (strain ATCC 2623 / CBS 732 / NBRC 1130 / PE=4 SV=1	PREDICTED: lipopolysaccharide core biosynthesis glycosyltransferase LpsE-like [Cucumis sativus]
Penicillium0G110900.1	Biological Process: response to oxidative stress (GO:0006979); Molecular Function: antioxidant activity (GO:0016209); Molecular Function: oxidoreductase activity (GO:0016491); Biological Process: cellular response to stress (GO:0033554); Biological Process: cellular macromolecule metabolic process (GO:0044260); Cellular Component: intracellular part (GO:0044424); Biological Process: single-organi…	K03386|4.39718e-34|tml:GSTUM_00008248001|hypothetical protein; K03386 peroxiredoxin (alkyl hydroperoxide reductase subunit C) [EC:1.11.1.15] (A)	[O]	Posttranslational modification, protein turnover, chaperones	AhpC/TSA family	Peroxiredoxin TSA1 GN=TSA1 OS=Saccharomyces cerevisiae (strain ATCC 204508 / S288c) PE=1 SV=3	Peroxiredoxin {ECO:0000313|EMBL:EPB89343.1} OS=Mucor circinelloides f. circinelloides (strain 1006PhL) PE=4 SV=1	thioredoxin peroxidase [Paulinella chromatophora]
Penicillium0G102770.1	Molecular Function: phosphorelay sensor kinase activity (GO:0000155); Biological Process: phosphorelay signal transduction system (GO:0000160); Molecular Function: DNA binding (GO:0003677); Molecular Function: transporter activity (GO:0005215); Cellular Component: intracellular (GO:0005622); Biological Process: regulation of transcription, DNA-templated (GO:0006355); Biological Process: transport…	--	--	--	AcrB/AcrD/AcrF family	--	Putative uncharacterized protein {ECO:0000313|EMBL:EFP89734.2} OS=Puccinia graminis f. sp. tritici (strain CRL 75-36-700-3 / race SCCL) PE=4 SV=2	PREDICTED: probable aminoglycoside efflux pump-like, partial [Cucumis sativus]
Penicillium0G091590.1	Cellular Component: integral component of membrane (GO:0016021); Molecular Function: transferase activity (GO:0016740);	--	[R]	General function prediction only	Glycosyl transferase family 90	Beta-1,2-xylosyltransferase 1 GN=CXT1 OS=Cryptococcus neoformans var. neoformans serotype D (strain JEC21 / PE=1 SV=1	Pc18g02140 protein {ECO:0000313|EMBL:CAP94438.1} (Precursor) OS=Penicillium chrysogenum (strain ATCC 28089 / DSM 1075 / Wisconsin PE=4 SV=1	Pc18g02140 [Penicillium rubens Wisconsin 54-1255]
Penicillium0G027680.1	Molecular Function: FMN binding (GO:0010181); Molecular Function: oxidoreductase activity (GO:0016491); Biological Process: oxidation-reduction process (GO:0055114);	K07005|7.43937e-169|pcs:Pc12g08070|Pc12g08070; K07005 (A)	--	--	Pyridoxamine 5'-phosphate oxidase	--	FMN-binding split barrel-related {ECO:0000313|EMBL:CDM35303.1} OS=Penicillium roqueforti FM164 PE=4 SV=1	FMN-binding split barrel-like protein [Penicillium expansum]
Penicillium0G015790.1	--	--	--	--	Uncharacterized conserved protein (DUF2293)	--	Pc21g23360 protein {ECO:0000313|EMBL:CAP97233.1} OS=Penicillium chrysogenum (strain ATCC 28089 / DSM 1075 / Wisconsin PE=4 SV=1	protein of unknown function DUF2293 [Penicillium italicum]
Penicillium0G060160.1	--	--	--	--	--	--	WW/Rsp5/WWP {ECO:0000313|EMBL:CDM27463.1} OS=Penicillium roqueforti FM164 PE=4 SV=1	WW/Rsp5/WWP [Penicillium roqueforti FM164]
Penicillium0G075790.1	Molecular Function: monooxygenase activity (GO:0004497); Molecular Function: iron ion binding (GO:0005506); Cellular Component: integral component of membrane (GO:0016021); Molecular Function: oxidoreductase activity, acting on paired donors, with incorporation or reduction of molecular oxygen (GO:0016705); Molecular Function: heme binding (GO:0020037); Biological Process: oxidation-reduction pro…	K07824|0|pcs:Pc22g07440|Pc22g07440; K07824 benzoate 4-monooxygenase [EC:1.14.13.12] (A)	[QI]	--	Cytochrome P450	Benzoate 4-monooxygenase GN=bphA OS=Aspergillus niger PE=1 SV=1	Cytochrome P450 {ECO:0000313|EMBL:CDM36475.1} OS=Penicillium roqueforti FM164 PE=3 SV=1	Cytochrome P450 [Penicillium roqueforti FM164]
Penicillium0G022670.1	Biological Process: DNA repair (GO:0006281); Molecular Function: dioxygenase activity (GO:0051213); Biological Process: oxidation-reduction process (GO:0055114);	--	--	--	2OG-Fe(II) oxygenase superfamily	--	DNA repair family protein {ECO:0000313|EMBL:EKV08406.1} OS=Penicillium digitatum (strain PHI26 / CECT 20796) PE=4 SV=1	Oxoglutarate/iron-dependent dioxygenase [Penicillium expansum]
Penicillium0G012070.1	Molecular Function: malate dehydrogenase (decarboxylating) (NAD+) activity (GO:0004471); Biological Process: malate metabolic process (GO:0006108); Molecular Function: metal ion binding (GO:0046872); Molecular Function: NAD binding (GO:0051287); Biological Process: oxidation-reduction process (GO:0055114);	K00027|0|pcs:Pc21g20250|Pc21g20250; K00027 malate dehydrogenase (oxaloacetate-decarboxylating) [EC:1.1.1.38] (A)	[C]	Energy production and conversion	Malic enzyme, NAD binding domain	NAD-dependent malic enzyme, mitochondrial (Precursor) GN=MAE1 OS=Saccharomyces cerevisiae (strain ATCC 204508 / S288c) PE=1 SV=1	Malic enzyme {ECO:0000256|RuleBase:RU003426} OS=Penicillium digitatum (strain PHI26 / CECT 20796) PE=3 SV=1	Malic enzyme, NAD-binding [Penicillium expansum]
Penicillium0G051780.1	Biological Process: amino acid transmembrane transport (GO:0003333); Cellular Component: integral component of plasma membrane (GO:0005887); Molecular Function: L-amino acid transmembrane transporter activity (GO:0015179); Molecular Function: antiporter activity (GO:0015297); Biological Process: L-amino acid transport (GO:0015807);	--	[E]	Amino acid transport and metabolism	Amino acid permease	Choline transport protein GN=HNM1 OS=Saccharomyces cerevisiae (strain ATCC 204508 / S288c) PE=1 SV=1	Pc20g11180 protein {ECO:0000313|EMBL:CAP86447.1} OS=Penicillium chrysogenum (strain ATCC 28089 / DSM 1075 / Wisconsin PE=4 SV=1	Pc20g11180 [Penicillium rubens Wisconsin 54-1255]
Penicillium0G072660.1	Molecular Function: monooxygenase activity (GO:0004497); Molecular Function: oxidoreductase activity, acting on paired donors, with incorporation or reduction of molecular oxygen (GO:0016705); Biological Process: oxidation-reduction process (GO:0055114);	--	--	--	Luciferase-like monooxygenase	--	Pc22g01120 protein {ECO:0000313|EMBL:CAP97400.1} OS=Penicillium chrysogenum (strain ATCC 28089 / DSM 1075 / Wisconsin PE=4 SV=1	Pc22g01120 [Penicillium rubens Wisconsin 54-1255]
Penicillium0G052450.1	Cellular Component: cytoplasm (GO:0005737); Biological Process: lipid metabolic process (GO:0006629); Cellular Component: integral component of membrane (GO:0016021); Molecular Function: oxidoreductase activity, acting on the CH-CH group of donors (GO:0016627); Biological Process: oxidation-reduction process (GO:0055114);	--	[R]	General function prediction only	Protein of unknown function (DUF1295)	--	Pc12g02290 protein {ECO:0000313|EMBL:CAP79856.1} OS=Penicillium chrysogenum (strain ATCC 28089 / DSM 1075 / Wisconsin PE=4 SV=1	Pc12g02290 [Penicillium rubens Wisconsin 54-1255]
Penicillium0G030360.1	Molecular Function: ATP binding (GO:0005524); Cellular Component: nucleus (GO:0005634); Cellular Component: chaperonin-containing T-complex (GO:0005832); Biological Process: protein folding (GO:0006457); Biological Process: cellular protein metabolic process (GO:0044267); Molecular Function: unfolded protein binding (GO:0051082);	K09493|0|pcs:Pc21g02040|Pc21g02040; K09493 T-complex protein 1 subunit alpha (A)	[O]	Posttranslational modification, protein turnover, chaperones	TCP-1/cpn60 chaperonin family	T-complex protein 1 subunit alpha GN=cct1 OS=Schizosaccharomyces pombe (strain 972 / ATCC 24843) PE=3 SV=1	T-complex protein 1 subunit alpha {ECO:0000256|RuleBase:RU004191} OS=Penicillium chrysogenum (strain ATCC 28089 / DSM 1075 / Wisconsin PE=3 SV=1	Pc21g02040 [Penicillium rubens Wisconsin 54-1255]
Penicillium0G053620.1	Cellular Component: membrane (GO:0016020);	--	[E]	Amino acid transport and metabolism	Amino acid permease	Choline transport protein GN=HNM1 OS=Saccharomyces cerevisiae (strain ATCC 204508 / S288c) PE=1 SV=1	Pc12g00890 protein {ECO:0000313|EMBL:CAP79716.1} OS=Penicillium chrysogenum (strain ATCC 28089 / DSM 1075 / Wisconsin PE=4 SV=1	Pc12g00890 [Penicillium rubens Wisconsin 54-1255]
Penicillium0G129420.1	Molecular Function: DNA binding (GO:0003677); Molecular Function: DNA-directed DNA polymerase activity (GO:0003887); Biological Process: DNA-dependent DNA replication (GO:0006261); Molecular Function: 3'-5' exonuclease activity (GO:0008408); Biological Process: DNA biosynthetic process (GO:0071897); Biological Process: nucleic acid phosphodiester bond hydrolysis (GO:0090305);	K03885|4.51298e-25|fpu:FPSE_01117|hypothetical protein; K03885 NADH dehydrogenase [EC:1.6.99.3] (A)	[R]	General function prediction only	DNA polymerase family A	Probable NADH-ubiquinone oxidoreductase C947.15c, mitochondrial (Precursor) GN=SPBC947.15c OS=Schizosaccharomyces pombe (strain 972 / ATCC 24843) PE=3 SV=1	Pyridine nucleotide-disulfide oxidoreductase-like protein 2 {ECO:0000313|EMBL:EPZ35141.1} OS=Rozella allomycis CSF55 PE=4 SV=1	DNA polymerase I [Beauveria bassiana D1-5]
Penicillium0G119330.1	--	--	--	--	Gram-negative porin	--	--	conserved hypothetical protein [Ricinus communis]
Penicillium0G126390.1	--	--	--	--	X-Pro dipeptidyl-peptidase (S15 family)	--	Hydrolases of the alpha/beta superfamily {ECO:0000313|EMBL:BAE64831.1} OS=Aspergillus oryzae (strain ATCC 42149 / RIB 40) PE=4 SV=1	hypothetical protein EMIHUDRAFT_98033 [Emiliania huxleyi CCMP1516]
Penicillium0G043490.1	Cellular Component: endoplasmic reticulum membrane (GO:0005789); Cellular Component: integral component of membrane (GO:0016021); Biological Process: fatty acid elongation (GO:0030497); Molecular Function: ketoreductase activity (GO:0045703); Biological Process: oxidation-reduction process (GO:0055114);	K10251|0|pcs:Pc15g00160|Pc15g00160; K10251 17beta-estradiol 17-dehydrogenase / very-long-chain 3-oxoacyl-CoA reductase [EC:1.1.1.62 1.1.1.330] (A)	[I]	Lipid transport and metabolism	short chain dehydrogenase	Very-long-chain 3-oxoacyl-CoA reductase {ECO:0000255|HAMAP-Rule:MF_03107} GN=An02g03570 OS=Aspergillus niger (strain CBS 513.88 / FGSC A1513) PE=3 SV=1	Very-long-chain 3-oxoacyl-CoA reductase {ECO:0000256|HAMAP-Rule:MF_03107} OS=Penicillium roqueforti FM164 PE=3 SV=1	3-ketoacyl-CoA reductase [Penicillium roqueforti FM164]
Penicillium0G043730.1	Cellular Component: nucleolus (GO:0005730); Molecular Function: methyltransferase activity (GO:0008168); Biological Process: methylation (GO:0032259);	K14850|0|pcs:Pc15g00330|Pc15g00330; K14850 ribosomal RNA-processing protein 8 [EC:2.1.1.287] (A)	[A]	RNA processing and modification	Hypothetical methyltransferase	25S rRNA (adenine(645)-N(1))-methyltransferase GN=rrp8 OS=Schizosaccharomyces pombe (strain 972 / ATCC 24843) PE=3 SV=1	RRNA processing protein Rrp8, putative {ECO:0000313|EMBL:EKV19129.1} OS=Penicillium digitatum (strain PHI26 / CECT 20796) PE=4 SV=1	Methyltransferase-like protein [Penicillium italicum]
Penicillium0G088620.1	Molecular Function: catalase activity (GO:0004096); Biological Process: response to oxidative stress (GO:0006979); Molecular Function: heme binding (GO:0020037); Biological Process: hydrogen peroxide catabolic process (GO:0042744); Molecular Function: metal ion binding (GO:0046872); Biological Process: oxidation-reduction process (GO:0055114); Biological Process: cellular oxidant detoxification (…	K03781|0|pcs:Pc16g07060|Pc16g07060; K03781 catalase [EC:1.11.1.6] (A)	[P]	Inorganic ion transport and metabolism	Catalase	Peroxisomal catalase GN=PXP9 OS=Pichia angusta (Yeast) PE=1 SV=1	Catalase {ECO:0000256|RuleBase:RU000498} OS=Penicillium chrysogenum (strain ATCC 28089 / DSM 1075 / Wisconsin PE=3 SV=1	Catalase, mono-functional, heme-containing [Penicillium expansum]
Penicillium0G100320.1	--	--	--	--	PLD-like domain	--	Uncharacterized protein {ECO:0000313|EMBL:CDS07828.1} OS=Absidia idahoensis var. thermophila PE=4 SV=1	Phospholipase D [Beauveria bassiana D1-5]
Penicillium0G049230.1	Cellular Component: SAGA complex (GO:0000124); Molecular Function: RNA polymerase II activating transcription factor binding (GO:0001102); Molecular Function: chromatin binding (GO:0003682); Molecular Function: translation initiation factor activity (GO:0003743); Cellular Component: transcription factor TFIID complex (GO:0005669); Biological Process: translational initiation (GO:0006413); Biologi…	K03126|0|pcs:Pc20g07870|Pc20g07870; K03126 transcription initiation factor TFIID subunit 12 (A)	[K]	Transcription	Transcription initiation factor TFIID subunit A	Transcription initiation factor TFIID subunit 12 GN=YD8358.02 OS=Saccharomyces cerevisiae (strain ATCC 204508 / S288c) PE=1 SV=1	Pc20g07870 protein {ECO:0000313|EMBL:CAP86116.1} OS=Penicillium chrysogenum (strain ATCC 28089 / DSM 1075 / Wisconsin PE=4 SV=1	Pc20g07870 [Penicillium rubens Wisconsin 54-1255]
Penicillium0G076050.1	Biological Process: prostaglandin biosynthetic process (GO:0001516); Molecular Function: iron ion binding (GO:0005506); Biological Process: response to oxidative stress (GO:0006979); Molecular Function: electron carrier activity (GO:0009055); Biological Process: pathogenesis (GO:0009405); Biological Process: regulation of sterigmatocystin biosynthetic process (GO:0010913); Molecular Function: oxi…	K17863|0|pcs:Pc22g06980|Pc22g06980; K17863 linoleate 8R-lipoxygenase / 9,12-octadecadienoate 8-hydroperoxide 8R-isomerase [EC:1.13.11.60 5.4.4.5] (A)	[R]	General function prediction only	Animal haem peroxidase	9,12-octadecadienoate 8-hydroperoxide 8R-isomerase GN=ppoA OS=Neosartorya fumigata (strain CEA10 / CBS 144.89 / FGSC A1163) PE=3 SV=1	Pc22g06980 protein {ECO:0000313|EMBL:CAP97986.1} OS=Penicillium chrysogenum (strain ATCC 28089 / DSM 1075 / Wisconsin PE=4 SV=1	Cytochrome P450 [Penicillium expansum]
Penicillium0G072280.1	Cellular Component: integral component of membrane (GO:0016021);	--	--	--	Protein of unknown function (DUF3405)	--	Uncharacterized protein {ECO:0000313|EMBL:CDM37703.1} OS=Penicillium roqueforti FM164 PE=4 SV=1	Protein of unknown function DUF3405 [Penicillium expansum]
Penicillium0G087840.1	Biological Process: transport (GO:0006810); Cellular Component: integral component of membrane (GO:0016021); Molecular Function: oxidoreductase activity (GO:0016491); Molecular Function: hydrolase activity, acting on ester bonds (GO:0016788); Biological Process: oxidation-reduction process (GO:0055114);	K17218|0|pcs:Pc16g05560|Pc16g05560; K17218 sulfide:quinone oxidoreductase [EC:1.8.5.-] (A)	[C]	Energy production and conversion	--	Sulfide:quinone oxidoreductase, mitochondrial (Precursor) GN=hmt2 OS=Schizosaccharomyces pombe (strain 972 / ATCC 24843) PE=3 SV=1	Sulfide:quinone oxidoreductase, mitochondrial {ECO:0000313|EMBL:CDM30273.1} OS=Penicillium roqueforti FM164 PE=4 SV=1	sulfide quinone-reductase [Penicillium expansum]
Penicillium0G122430.1	--	K06911|7.14555e-31|pno:SNOG_16526|hypothetical protein; K06911 (A)	--	--	Domain of unknown function (DUF1857)	--	Putative uncharacterized protein {ECO:0000313|EMBL:EGF80128.1} OS=Batrachochytrium dendrobatidis (strain JAM81 / FGSC 10211) PE=3 SV=1	hypothetical protein BATDEDRAFT_19562 [Batrachochytrium dendrobatidis JAM81]
Penicillium0G096480.1	Molecular Function: protein serine/threonine kinase activity (GO:0004674); Molecular Function: ATP binding (GO:0005524); Cellular Component: nucleus (GO:0005634); Cellular Component: cytoplasm (GO:0005737); Biological Process: regulation of cell shape (GO:0008360); Cellular Component: integral component of membrane (GO:0016021); Biological Process: peptidyl-serine phosphorylation (GO:0018105);	K02218|0|pcs:Pc14g01890|Pc14g01890; K02218 casein kinase 1 [EC:2.7.11.1] (A)	[T]	Signal transduction mechanisms	Protein kinase domain	Casein kinase I homolog 1 GN=cki1 OS=Schizosaccharomyces pombe (strain 972 / ATCC 24843) PE=1 SV=2	Pc14g01890 protein {ECO:0000313|EMBL:CAP74330.1} OS=Penicillium chrysogenum (strain ATCC 28089 / DSM 1075 / Wisconsin PE=3 SV=1	hypothetical protein PITC_089590 [Penicillium italicum]
Penicillium0G007460.1	Molecular Function: chitinase activity (GO:0004568); Biological Process: carbohydrate metabolic process (GO:0005975);	--	--	--	Glycosyl hydrolases family 18	Chitinase 1 (Precursor) GN=CHI1 OS=Rhizopus niveus PE=3 SV=1	Class III chitinase, putative {ECO:0000313|EMBL:EKV14133.1} OS=Penicillium digitatum (strain PHI26 / CECT 20796) PE=3 SV=1	Class III chitinase, putative [Penicillium digitatum Pd1]
Penicillium0G039310.1	Cellular Component: endoplasmic reticulum (GO:0005783); Biological Process: GPI anchor biosynthetic process (GO:0006506); Cellular Component: integral component of membrane (GO:0016021); Molecular Function: transferase activity, transferring hexosyl groups (GO:0016758);	K05284|0|pcs:Pc21g13840|Pc21g13840; K05284 phosphatidylinositol glycan, class M [EC:2.4.1.-] (A)	[G]	Carbohydrate transport and metabolism	Mannosyltransferase (PIG-M)	GPI mannosyltransferase 1 GN=gpi14 OS=Neosartorya fumigata (strain ATCC MYA-4609 / Af293 / CBS 101355 / FGSC PE=3 SV=1	Pc21g13840 protein {ECO:0000313|EMBL:CAP96281.1} (Precursor) OS=Penicillium chrysogenum (strain ATCC 28089 / DSM 1075 / Wisconsin PE=4 SV=1	Pc21g13840 [Penicillium rubens Wisconsin 54-1255]
Penicillium0G083920.1	Cellular Component: integral component of membrane (GO:0016021); Biological Process: transmembrane transport (GO:0055085);	--	[T]	Signal transduction mechanisms	OPT oligopeptide transporter protein	Glutathione transporter 1 GN=pgt1 OS=Schizosaccharomyces pombe (strain 972 / ATCC 24843) PE=1 SV=1	Oligopeptide transporter OPT superfamily {ECO:0000313|EMBL:CDM37058.1} OS=Penicillium roqueforti FM164 PE=4 SV=1	Tetrapeptide transporter, OPT1/isp4 [Penicillium expansum]
Penicillium0G076790.1	Biological Process: chronological cell aging (GO:0001300); Molecular Function: ATP-dependent peptidase activity (GO:0004176); Molecular Function: metalloendopeptidase activity (GO:0004222); Molecular Function: ATP binding (GO:0005524); Biological Process: protein folding (GO:0006457); Biological Process: misfolded or incompletely synthesized protein catabolic process (GO:0006515); Cellular Compon…	K08955|0|pcs:Pc22g06060|Pc22g06060; K08955 ATP-dependent metalloprotease [EC:3.4.24.-] (A)	[O]	Posttranslational modification, protein turnover, chaperones	Peptidase family M41	Mitochondrial inner membrane i-AAA protease supercomplex subunit YME1 GN=YP9367.04 OS=Saccharomyces cerevisiae (strain ATCC 204508 / S288c) PE=1 SV=1	Pc22g06060 protein {ECO:0000313|EMBL:CAP97894.1} OS=Penicillium chrysogenum (strain ATCC 28089 / DSM 1075 / Wisconsin PE=3 SV=1	ATPase, AAA-type, core [Penicillium expansum]
Penicillium0G050870.1	Molecular Function: actin binding (GO:0003779);	K05768|0|pcs:Pc20g10120|Pc20g10120; K05768 gelsolin (A)	[Z]	Cytoskeleton	Gelsolin repeat	--	Pc20g10120 protein {ECO:0000313|EMBL:CAP86341.1} OS=Penicillium chrysogenum (strain ATCC 28089 / DSM 1075 / Wisconsin PE=4 SV=1	Gelsolin [Penicillium expansum]
Penicillium0G024020.1	Cellular Component: integral component of membrane (GO:0016021);	--	--	--	Domain of unknown function (DUF3328)	--	Uncharacterized protein {ECO:0000313|EMBL:CDM33103.1} OS=Penicillium roqueforti FM164 PE=4 SV=1	Protein of unknown function DUF3328 [Penicillium roqueforti FM164]
Penicillium0G110600.1	Cellular Component: mitochondrion (GO:0005739); Molecular Function: acyl-[acyl-carrier-protein]-UDP-N-acetylglucosamine O-acyltransferase activity (GO:0008780); Biological Process: lipid X metabolic process (GO:2001289);	--	--	--	FabA-like domain	--	Uncharacterized protein {ECO:0000313|EMBL:EHK45628.1} OS=Hypocrea atroviridis (strain ATCC 20476 / IMI 206040) PE=4 SV=1	hypothetical protein OsI_20542 [Oryza sativa Indica Group]
Penicillium0G115960.1	Cellular Component: intracellular (GO:0005622); Biological Process: transcription, DNA-templated (GO:0006351); Biological Process: signal transduction (GO:0007165); Molecular Function: transferase activity (GO:0016740);	--	[T]	Signal transduction mechanisms	Response regulator receiver domain	Transcription factor SKN7 GN=SKN7 OS=Candida albicans (strain SC5314 / ATCC MYA-2876) PE=3 SV=1	Putative uncharacterized protein {ECO:0000313|EMBL:EFP89734.2} OS=Puccinia graminis f. sp. tritici (strain CRL 75-36-700-3 / race SCCL) PE=4 SV=2	Transcriptional regulatory protein OmpR [Beauveria bassiana D1-5]
Penicillium0G037460.1	Cellular Component: integral component of membrane (GO:0016021);	--	--	--	--	--	Uncharacterized protein {ECO:0000313|EMBL:EKV11763.1} OS=Penicillium digitatum (strain PHI26 / CECT 20796) PE=4 SV=1	hypothetical protein PDIG_47770 [Penicillium digitatum PHI26]
Penicillium0G069800.1	--	--	--	--	--	--	Genomic scaffold, ProqFM164S01 {ECO:0000313|EMBL:CDM26413.1} OS=Penicillium roqueforti FM164 PE=4 SV=1	unnamed protein product [Penicillium roqueforti FM164]
Penicillium0G125370.1	--	--	[A]	RNA processing and modification	Reverse transcriptase (RNA-dependent DNA polymerase)	Putative COX1/OXI3 intron 2 protein GN=aI2 OS=Saccharomyces cerevisiae (strain ATCC 204508 / S288c) PE=1 SV=2	Reverse transcriptase homologue COI iA grp II protein {ECO:0000313|EMBL:CAA38781.1} (Fragment) OS=Podospora anserina (strain S / ATCC MYA-4624 / DSM 980 / FGSC 10383) PE=4 SV=1	reverse transcriptase homologue COI iA grp II protein [Podospora anserina]
Penicillium0G068890.1	Cellular Component: nucleus (GO:0005634); Biological Process: asexual sporulation (GO:0030436); Biological Process: regulation of cell cycle (GO:0051726);	--	[R]	General function prediction only	Cyclin, N-terminal domain	PHO85 cyclin-2 GN=PCL2 OS=Saccharomyces cerevisiae (strain ATCC 204508 / S288c) PE=1 SV=2	Cyclin (Pcl1), putative {ECO:0000313|EMBL:EKV11342.1} OS=Penicillium digitatum (strain PHI26 / CECT 20796) PE=4 SV=1	Cyclin, N-terminal [Penicillium italicum]
Penicillium0G000530.1	Biological Process: phosphate ion transport (GO:0006817); Cellular Component: integral component of membrane (GO:0016021); Biological Process: protein maturation (GO:0051604);	--	[P]	Inorganic ion transport and metabolism	Phosphate transport (Pho88)	Inorganic phosphate transport protein PHO88 GN=PHO88 OS=Saccharomyces cerevisiae (strain ATCC 204508 / S288c) PE=1 SV=1	Phosphate transporter (Pho88), putative {ECO:0000313|EMBL:EKV11120.1} OS=Penicillium digitatum (strain PHI26 / CECT 20796) PE=4 SV=1	Inorganic phosphate transporter Pho88 [Penicillium expansum]
Penicillium0G024820.1	Cellular Component: integral component of nuclear inner membrane (GO:0005639); Cellular Component: mitotic spindle pole body (GO:0044732); Biological Process: meiotic attachment of telomere to nuclear envelope (GO:0070197); Biological Process: nuclear inner membrane organization (GO:0071765); Biological Process: centromere clustering at the nuclear envelope (GO:0072766);	--	--	--	Man1-Src1p-C-terminal domain	Inner nuclear membrane protein SRC1 GN=SRC1 OS=Saccharomyces cerevisiae (strain ATCC 204508 / S288c) PE=1 SV=2	Pc12g11470 protein {ECO:0000313|EMBL:CAP80774.1} OS=Penicillium chrysogenum (strain ATCC 28089 / DSM 1075 / Wisconsin PE=4 SV=1	Inner nuclear membrane protein MAN1 [Penicillium expansum]
Penicillium0G072810.1	Biological Process: ribosomal subunit export from nucleus (GO:0000054); Molecular Function: GTPase activity (GO:0003924); Molecular Function: GTP binding (GO:0005525); Cellular Component: nuclear pore (GO:0005643); Cellular Component: cytosol (GO:0005829); Biological Process: protein import into nucleus (GO:0006606); Biological Process: small GTPase mediated signal transduction (GO:0007264); Biol…	K07936|2.13575e-157|pcs:Pc22g01260|Pc22g01260; K07936 GTP-binding nuclear protein Ran (A)	[U]	Intracellular trafficking, secretion, and vesicular transport	Ras family	GTP-binding nuclear protein GSP1/Ran GN=GSP1 OS=Candida albicans (strain WO-1) PE=3 SV=2	Pc22g01260 protein {ECO:0000313|EMBL:CAP97414.1} OS=Penicillium chrysogenum (strain ATCC 28089 / DSM 1075 / Wisconsin PE=4 SV=1	Pc22g01260 [Penicillium rubens Wisconsin 54-1255]
Penicillium0G041150.1	--	--	--	--	--	--	Basic-leucine zipper domain {ECO:0000313|EMBL:CDM37419.1} OS=Penicillium roqueforti FM164 PE=4 SV=1	Basic-leucine zipper domain [Penicillium roqueforti FM164]
Penicillium0G116250.1	--	--	[S]	Function unknown	EVE domain	Uncharacterized protein C21.03c GN=SPBC21.03c OS=Schizosaccharomyces pombe (strain 972 / ATCC 24843) PE=4 SV=3	Uncharacterized protein {ECO:0000313|EMBL:ESA16517.1} OS=Rhizophagus irregularis (strain DAOM 181602 / DAOM 197198 / MUCL PE=4 SV=1	conserved hypothetical protein [Ricinus communis]
Penicillium0G021960.1	Molecular Function: GTPase activity (GO:0003924); Molecular Function: GTP binding (GO:0005525); Cellular Component: endoplasmic reticulum membrane (GO:0005789); Biological Process: endoplasmic reticulum organization (GO:0007029); Cellular Component: integral component of membrane (GO:0016021);	--	[R]	General function prediction only	Root hair defective 3 GTP-binding protein (RHD3)	Protein sey1 {ECO:0000255|HAMAP-Rule:MF_03109} GN=sey1 OS=Penicillium chrysogenum (strain ATCC 28089 / DSM 1075 / Wisconsin PE=3 SV=1	Protein SEY1 {ECO:0000256|HAMAP-Rule:MF_03109} OS=Penicillium digitatum (strain PHI26 / CECT 20796) PE=3 SV=1	Root hair defective 3 GTP-binding [Penicillium expansum]
Penicillium0G089330.1	Cellular Component: nucleus (GO:0005634); Biological Process: regulation of transcription, DNA-templated (GO:0006355); Molecular Function: sequence-specific DNA binding (GO:0043565);	--	[K]	Transcription	Homeobox domain	Homeobox protein HD-10 GN=HD-10 OS=Encephalitozoon cuniculi (strain GB-M1) PE=3 SV=1	Pc16g04210 protein {ECO:0000313|EMBL:CAP93091.1} OS=Penicillium chrysogenum (strain ATCC 28089 / DSM 1075 / Wisconsin PE=4 SV=1	Pc16g04210 [Penicillium rubens Wisconsin 54-1255]
Penicillium0G088180.1	Cellular Component: integral component of membrane (GO:0016021);	--	--	--	--	--	Uncharacterized protein {ECO:0000313|EMBL:EKV12739.1} OS=Penicillium digitatum (strain PHI26 / CECT 20796) PE=4 SV=1	hypothetical protein PDIG_41750 [Penicillium digitatum PHI26]
Penicillium0G099980.1	--	--	--	--	TonB dependent receptor	--	--	putative TonB-dependent receptor YncD [Beauveria bassiana D1-5]
Penicillium0G049280.1	Molecular Function: glutaryl-CoA dehydrogenase activity (GO:0004361); Molecular Function: flavin adenine dinucleotide binding (GO:0050660); Biological Process: oxidation-reduction process (GO:0055114);	K00252|0|pcs:Pc20g07920|Pc20g07920; K00252 glutaryl-CoA dehydrogenase [EC:1.3.8.6] (A)	[E]	Amino acid transport and metabolism	Acyl-CoA dehydrogenase, N-terminal domain	Acyl-coenzyme A oxidase GN=POX1 OS=Ashbya gossypii (strain ATCC 10895 / CBS 109.51 / FGSC 9923 / NRRL PE=3 SV=2	Pc20g07920 protein {ECO:0000313|EMBL:CAP86121.1} OS=Penicillium chrysogenum (strain ATCC 28089 / DSM 1075 / Wisconsin PE=3 SV=1	Pc20g07920 [Penicillium rubens Wisconsin 54-1255]
Penicillium0G064860.1	Molecular Function: malate dehydrogenase (decarboxylating) (NAD+) activity (GO:0004471); Biological Process: malate metabolic process (GO:0006108); Molecular Function: metal ion binding (GO:0046872); Molecular Function: NAD binding (GO:0051287); Biological Process: oxidation-reduction process (GO:0055114);	K00029|0|pcs:Pc13g04510|Pc13g04510; K00029 malate dehydrogenase (oxaloacetate-decarboxylating)(NADP+) [EC:1.1.1.40] (A)	[C]	Energy production and conversion	Malic enzyme, NAD binding domain	Malic enzyme, hydrogenosomal (Precursor) OS=Neocallimastix frontalis (Rumen fungus) PE=1 SV=1	Malic enzyme {ECO:0000256|RuleBase:RU003426} OS=Penicillium digitatum (strain PHI26 / CECT 20796) PE=3 SV=1	Malic enzyme, NAD-binding [Penicillium expansum]
Penicillium0G096720.1	--	--	--	--	CFEM domain	Cell wall protein 1 (Precursor) GN=CSA1 OS=Candida albicans (strain SC5314 / ATCC MYA-2876) PE=1 SV=1	Uncharacterized protein {ECO:0000313|EMBL:EKV09955.1} OS=Penicillium digitatum (strain PHI26 / CECT 20796) PE=4 SV=1	hypothetical protein PDIP_68510 [Penicillium digitatum Pd1]
Penicillium0G120650.1	--	--	--	--	Transcriptional regulator PadR-like family	--	--	NADPH-dependent ferric-chelate reductase [Beauveria bassiana D1-5]
Penicillium0G008370.1	Molecular Function: translation elongation factor activity (GO:0003746); Molecular Function: ATP binding (GO:0005524); Biological Process: translational elongation (GO:0006414); Molecular Function: ATPase activity (GO:0016887);	K03235|0|pcs:Pc12g06650|Pc12g06650; K03235 elongation factor 3 (A)	[EJ]	--	ABC transporter	Elongation factor 3 GN=tef3 OS=Schizosaccharomyces pombe (strain 972 / ATCC 24843) PE=1 SV=1	Translation elongation factor eEF-3, putative {ECO:0000313|EMBL:EKV13995.1} OS=Penicillium digitatum (strain PHI26 / CECT 20796) PE=3 SV=1	HEAT, type 2 [Penicillium italicum]
Penicillium0G036350.1	--	--	--	--	--	--	Pc21g09230 protein {ECO:0000313|EMBL:CAP95820.1} (Precursor) OS=Penicillium chrysogenum (strain ATCC 28089 / DSM 1075 / Wisconsin PE=4 SV=1	Pc21g09230 [Penicillium rubens Wisconsin 54-1255]
Penicillium0G000140.1	--	--	--	--	--	--	Genomic scaffold, ProqFM164S02 {ECO:0000313|EMBL:CDM30829.1} OS=Penicillium roqueforti FM164 PE=4 SV=1	unnamed protein product [Penicillium roqueforti FM164]
Penicillium0G048740.1	Biological Process: transport (GO:0006810); Cellular Component: integral component of membrane (GO:0016021);	--	--	--	Protein of unknown function (DUF3602)	--	Pc20g07290 protein {ECO:0000313|EMBL:CAP86058.1} OS=Penicillium chrysogenum (strain ATCC 28089 / DSM 1075 / Wisconsin PE=4 SV=1	Protein of unknown function DUF3602 [Penicillium expansum]
Penicillium0G015370.1	Biological Process: negative regulation of transcription from RNA polymerase II promoter (GO:0000122); Molecular Function: RNA polymerase II transcription factor activity, sequence-specific DNA binding (GO:0000981); Molecular Function: DNA binding (GO:0003677); Cellular Component: membrane (GO:0016020); Cellular Component: intracellular part (GO:0044424); Biological Process: positive regulation o…	--	--	--	--	Glucose starvation modulator protein 1 GN=GSM1 OS=Scheffersomyces stipitis (strain ATCC 58785 / CBS 6054 / NBRC 10063 / PE=3 SV=2	Pc21g22840 protein {ECO:0000313|EMBL:CAP97181.1} OS=Penicillium chrysogenum (strain ATCC 28089 / DSM 1075 / Wisconsin PE=4 SV=1	Pc21g22840 [Penicillium rubens Wisconsin 54-1255]
Penicillium0G004790.1	Molecular Function: cis-stilbene-oxide hydrolase activity (GO:0033961);	--	[I]	Lipid transport and metabolism	Alpha/beta hydrolase family	--	Pc21g00850 protein {ECO:0000313|EMBL:CAP94982.1} OS=Penicillium chrysogenum (strain ATCC 28089 / DSM 1075 / Wisconsin PE=4 SV=1	Pc21g00850 [Penicillium rubens Wisconsin 54-1255]
Penicillium0G088380.1	Biological Process: mRNA export from nucleus (GO:0006406); Cellular Component: proteasome regulatory particle, lid subcomplex (GO:0008541); Biological Process: proteasome assembly (GO:0043248);	K10881|1.10094e-42|pcs:Pc16g04720|Pc16g04720; K10881 26 proteasome complex subunit DSS1 (A)	[S]	Function unknown	DSS1/SEM1 family	Putative 26S proteasome complex subunit sem-1 GN=sem-1 OS=Neurospora crassa (strain ATCC 24698 / 74-OR23-1A / CBS 708.71 / DSM PE=3 SV=1	DSS1/SEM1 {ECO:0000313|EMBL:CDM30328.1} OS=Penicillium roqueforti FM164 PE=4 SV=1	DSS1/SEM1 [Penicillium roqueforti FM164]
Penicillium0G033310.1	Biological Process: anion transport (GO:0006820); Cellular Component: integral component of membrane (GO:0016021); Molecular Function: transmembrane transporter activity (GO:0022857); Biological Process: transmembrane transport (GO:0055085);	--	[G]	Carbohydrate transport and metabolism	Major Facilitator Superfamily	Uncharacterized transporter C757.13 GN=SPCC757.13 OS=Schizosaccharomyces pombe (strain 972 / ATCC 24843) PE=3 SV=1	Major facilitator superfamily {ECO:0000313|EMBL:CDM31527.1} OS=Penicillium roqueforti FM164 PE=4 SV=1	Major facilitator superfamily [Penicillium roqueforti FM164]
Penicillium0G019680.1	--	--	--	--	ChAPs (Chs5p-Arf1p-binding proteins)	Uncharacterized protein C31F10.16 GN=SPBC31F10.16 OS=Schizosaccharomyces pombe (strain 972 / ATCC 24843) PE=4 SV=2	Pc18g01110 protein {ECO:0000313|EMBL:CAP94335.1} OS=Penicillium chrysogenum (strain ATCC 28089 / DSM 1075 / Wisconsin PE=4 SV=1	Tetratricopeptide-like helical [Penicillium expansum]
Penicillium0G089160.1	Cellular Component: integral component of membrane (GO:0016021); Biological Process: transmembrane transport (GO:0055085);	--	[R]	General function prediction only	Major Facilitator Superfamily	Siderophore iron transporter mirB GN=mirB OS=Emericella nidulans (strain FGSC A4 / ATCC 38163 / CBS 112.46 / NRRL PE=3 SV=1	Pc16g03910 protein {ECO:0000313|EMBL:CAP93061.1} OS=Penicillium chrysogenum (strain ATCC 28089 / DSM 1075 / Wisconsin PE=4 SV=1	Pc16g03910 [Penicillium rubens Wisconsin 54-1255]
Penicillium0G020000.1	Cellular Component: integral component of membrane (GO:0016021); Molecular Function: oxidoreductase activity (GO:0016491); Biological Process: oxidation-reduction process (GO:0055114);	--	[PQ]	--	Ferric reductase NAD binding domain	Ferric reductase transmembrane component 3 (Precursor) GN=FRE3 OS=Saccharomyces cerevisiae (strain ATCC 204508 / S288c) PE=1 SV=1	Pc18g00760 protein {ECO:0000313|EMBL:CAP94300.1} (Precursor) OS=Penicillium chrysogenum (strain ATCC 28089 / DSM 1075 / Wisconsin PE=4 SV=1	Pc18g00760 [Penicillium rubens Wisconsin 54-1255]
Penicillium0G047170.1	Molecular Function: Y-form DNA binding (GO:0000403); Cellular Component: nuclear chromatin (GO:0000790); Biological Process: intra-S DNA damage checkpoint (GO:0031573); Biological Process: mitotic DNA replication checkpoint (GO:0033314);	K11272|0|pcs:Pc20g05020|Pc20g05020; K11272 mediator of replication checkpoint protein 1 (A)	--	--	MRC1-like domain	Mediator of replication checkpoint protein 1 GN=mrc1 OS=Schizosaccharomyces pombe (strain 972 / ATCC 24843) PE=1 SV=1	Pc20g05020 protein {ECO:0000313|EMBL:CAP85831.1} OS=Penicillium chrysogenum (strain ATCC 28089 / DSM 1075 / Wisconsin PE=4 SV=1	Pc20g05020 [Penicillium rubens Wisconsin 54-1255]
Penicillium0G103210.1	Molecular Function: DNA binding (GO:0003677); Molecular Function: DNA-directed DNA polymerase activity (GO:0003887); Molecular Function: [acyl-carrier-protein] S-malonyltransferase activity (GO:0004314); Molecular Function: 3-oxoacyl-[acyl-carrier-protein] reductase (NADPH) activity (GO:0004316); Molecular Function: thymidylate kinase activity (GO:0004798); Molecular Function: ATP binding (GO:000…	K09458|1.40871e-134|nhe:NECHADRAFT_38302|hypothetical protein; K09458 3-oxoacyl-[acyl-carrier-protein] synthase II [EC:2.3.1.179] (A)	[IQ]	--	Beta-ketoacyl synthase, N-terminal domain	Putative 3-oxoacyl-[acyl-carrier-protein] synthase, mitochondrial (Precursor) GN=SPBC887.13c OS=Schizosaccharomyces pombe (strain 972 / ATCC 24843) PE=3 SV=1	3-oxoacyl-[acyl-carrier-protein] synthase {ECO:0000256|PIRNR:PIRNR000447} OS=Absidia idahoensis var. thermophila PE=3 SV=1	PREDICTED: LOW QUALITY PROTEIN: 3-oxoacyl-[acyl-carrier-protein] synthase 2-like [Cucumis sativus]
Penicillium0G083640.1	Biological Process: metabolic process (GO:0008152); Cellular Component: integral component of membrane (GO:0016021); Molecular Function: hydrolase activity (GO:0016787);	--	[V]	Defense mechanisms	alpha/beta hydrolase fold	AB hydrolase superfamily protein C4A8.06c GN=SPAC4A8.06c OS=Schizosaccharomyces pombe (strain 972 / ATCC 24843) PE=3 SV=1	Pc20g15210 protein {ECO:0000313|EMBL:CAP86850.1} (Precursor) OS=Penicillium chrysogenum (strain ATCC 28089 / DSM 1075 / Wisconsin PE=4 SV=1	Pc20g15210 [Penicillium rubens Wisconsin 54-1255]
Penicillium0G006230.1	Molecular Function: zinc ion binding (GO:0008270); Molecular Function: oxidoreductase activity (GO:0016491); Biological Process: oxidation-reduction process (GO:0055114);	--	[Q]	Secondary metabolites biosynthesis, transport and catabolism	Zinc-binding dehydrogenase	Alcohol dehydrogenase 2 GN=YM9952.05C OS=Saccharomyces cerevisiae (strain ATCC 204508 / S288c) PE=1 SV=3	Alcohol dehydrogenase {ECO:0000313|EMBL:EKV14395.1} OS=Penicillium digitatum (strain PHI26 / CECT 20796) PE=4 SV=1	Alcohol dehydrogenase [Penicillium digitatum Pd1]
Penicillium0G123730.1	--	--	--	--	N-terminal domain of (some) glycogen debranching enzymes	--	--	conserved hypothetical protein [Ricinus communis]
Penicillium0G111150.1	--	K07119|1.62006e-70|yli:YALI0C06171g|YALI0C06171p; K07119 (A)	[R]	General function prediction only	alpha/beta hydrolase fold	Zinc-type alcohol dehydrogenase-like protein PB24D3.08c GN=SPAPB24D3.08c OS=Schizosaccharomyces pombe (strain 972 / ATCC 24843) PE=3 SV=1	Uncharacterized protein {ECO:0000313|EMBL:ESA20742.1} OS=Rhizophagus irregularis (strain DAOM 181602 / DAOM 197198 / MUCL PE=3 SV=1	hypothetical protein MVEG_08850 [Mortierella verticillata NRRL 6337]
Penicillium0G096290.1	--	--	--	--	--	--	Pc13g03070 protein {ECO:0000313|EMBL:CAP91376.1} OS=Penicillium chrysogenum (strain ATCC 28089 / DSM 1075 / Wisconsin PE=4 SV=1	Pc13g03070 [Penicillium rubens Wisconsin 54-1255]
Penicillium0G102920.1	Molecular Function: catalytic activity (GO:0003824); Biological Process: nucleobase-containing compound metabolic process (GO:0006139);	K00566|2.76333e-38|abv:AGABI2DRAFT215705|AGABI2DRAFT_215705; hypothetical protein; K00566 tRNA-specific 2-thiouridylase [EC:2.8.1.-] (A)	[J]	Translation, ribosomal structure and biogenesis	tRNA methyl transferase	Mitochondrial tRNA-specific 2-thiouridylase 1 GN=D2761 OS=Saccharomyces cerevisiae (strain ATCC 204508 / S288c) PE=1 SV=1	Related to trna methyltransferase {ECO:0000313|EMBL:CCA68463.1} OS=Piriformospora indica (strain DSM 11827) PE=3 SV=1	tRNA (5-methylaminomethyl-2-thiouridylate)- methyltransferase [Paulinella chromatophora]
Penicillium0G038740.1	Cellular Component: integral component of membrane (GO:0016021); Biological Process: transmembrane transport (GO:0055085);	--	[R]	General function prediction only	Major Facilitator Superfamily	Uncharacterized MFS-type transporter C1271.10c GN=SPBC1271.10c OS=Schizosaccharomyces pombe (strain 972 / ATCC 24843) PE=1 SV=1	Pc16g05960 protein {ECO:0000313|EMBL:CAP93266.1} OS=Penicillium chrysogenum (strain ATCC 28089 / DSM 1075 / Wisconsin PE=4 SV=1	Pc16g05960 [Penicillium rubens Wisconsin 54-1255]
Penicillium0G099040.1	Biological Process: pseudouridine synthesis (GO:0001522); Molecular Function: translation initiation factor activity (GO:0003743); Biological Process: translational initiation (GO:0006413); Cellular Component: viral nucleocapsid (GO:0019013); Cellular Component: intracellular ribonucleoprotein complex (GO:0030529); Biological Process: ribosome biogenesis (GO:0042254);	K14763|0|pcs:Pc16g12330|Pc16g12330; K14763 H/ACA ribonucleoprotein complex non-core subunit NAF1 (A)	[S]	Function unknown	Gar1/Naf1 RNA binding region	H/ACA ribonucleoprotein complex non-core subunit NAF1 GN=naf1 OS=Schizosaccharomyces pombe (strain 972 / ATCC 24843) PE=1 SV=1	Pc16g12330 protein {ECO:0000313|EMBL:CAP93903.1} OS=Penicillium chrysogenum (strain ATCC 28089 / DSM 1075 / Wisconsin PE=4 SV=1	Translation elongation/initiation factor/Ribosomal, beta-barrel [Penicillium expansum]
Penicillium0G094910.1	--	K11563|0|pcs:Pc18g06200|Pc18g06200; K11563 kinetochore protein Spc7/SPC105 (A)	--	--	N-terminus of kinetochore NMS complex subunit Spc7	Kinetochore protein spc7 GN=spc7 OS=Schizosaccharomyces pombe (strain 972 / ATCC 24843) PE=1 SV=1	Kinetochore Spc7 {ECO:0000313|EMBL:CDM33410.1} OS=Penicillium roqueforti FM164 PE=4 SV=1	Kinetochore Spc7 [Penicillium italicum]
Penicillium0G040780.1	--	--	--	--	Kinetochore complex Sim4 subunit Fta1	--	Pc13g14990 protein {ECO:0000313|EMBL:CAP92568.1} OS=Penicillium chrysogenum (strain ATCC 28089 / DSM 1075 / Wisconsin PE=4 SV=1	CENP-A-nucleosome distal centromere subunit CENP-L [Penicillium italicum]
Penicillium0G071980.1	Molecular Function: N,N-dimethylaniline monooxygenase activity (GO:0004499); Cellular Component: integral component of membrane (GO:0016021); Cellular Component: intrinsic component of endoplasmic reticulum membrane (GO:0031227); Molecular Function: flavin adenine dinucleotide binding (GO:0050660); Molecular Function: NADP binding (GO:0050661); Biological Process: oxidation-reduction process (GO:…	--	[Q]	Secondary metabolites biosynthesis, transport and catabolism	Flavin-binding monooxygenase-like	Ketocytochalasin monooxygenase {ECO:0000305} OS=Aspergillus clavatus (strain ATCC 1007 / CBS 513.65 / DSM 816 / NCTC PE=1 SV=1	Flavin-binding monooxygenase-like protein {ECO:0000313|EMBL:EKV06941.1} OS=Penicillium digitatum (strain PHI26 / CECT 20796) PE=4 SV=1	Flavin monooxygenase FMO [Penicillium expansum]
Penicillium0G078870.1	Biological Process: tryptophan biosynthetic process (GO:0000162); Molecular Function: tryptophan synthase activity (GO:0004834); Cellular Component: integral component of membrane (GO:0016021); Biological Process: transmembrane transport (GO:0055085);	--	[E]	Amino acid transport and metabolism	Tryptophan synthase alpha chain	Tryptophan synthase GN=trp-3 OS=Neurospora crassa (strain ATCC 24698 / 74-OR23-1A / CBS 708.71 / DSM PE=1 SV=1	Pc22g09280 protein {ECO:0000313|EMBL:CAP98216.1} OS=Penicillium chrysogenum (strain ATCC 28089 / DSM 1075 / Wisconsin PE=4 SV=1	Major facilitator superfamily domain, general substrate transporter [Penicillium expansum]
Penicillium0G052650.1	Molecular Function: methyltransferase activity (GO:0008168); Biological Process: methylation (GO:0032259);	--	[E]	Amino acid transport and metabolism	Homocysteine S-methyltransferase	--	5-methyltetrahydrofolate--homocysteine methyltransferase {ECO:0000313|EMBL:CDM33111.1} OS=Penicillium roqueforti FM164 PE=4 SV=1	5-methyltetrahydrofolate--homocysteine methyltransferase [Penicillium roqueforti FM164]
Penicillium0G041620.1	--	--	--	--	Zinc-binding dehydrogenase	Zinc-type alcohol dehydrogenase-like protein C2E1P3.01 GN=SPAC2E1P3.01 OS=Schizosaccharomyces pombe (strain 972 / ATCC 24843) PE=3 SV=1	BTB/POZ fold {ECO:0000313|EMBL:CDM28428.1} OS=Penicillium roqueforti FM164 PE=4 SV=1	BTB/POZ fold [Penicillium roqueforti FM164]
Penicillium0G077990.1	Molecular Function: RNA polymerase II transcription factor activity, sequence-specific DNA binding (GO:0000981); Molecular Function: DNA binding (GO:0003677); Cellular Component: nucleus (GO:0005634); Biological Process: regulation of transcription from RNA polymerase II promoter (GO:0006357); Molecular Function: zinc ion binding (GO:0008270);	--	--	--	Fungal specific transcription factor domain	Positive regulator of purine utilization GN=uaY OS=Emericella nidulans (strain FGSC A4 / ATCC 38163 / CBS 112.46 / NRRL PE=3 SV=2	Pc22g04590 protein {ECO:0000313|EMBL:CAP97747.1} OS=Penicillium chrysogenum (strain ATCC 28089 / DSM 1075 / Wisconsin PE=4 SV=1	Pc22g04590 [Penicillium rubens Wisconsin 54-1255]
Penicillium0G039370.1	Cellular Component: integral component of membrane (GO:0016021);	--	--	--	Membrane-associating domain	--	Pc21g13910 protein {ECO:0000313|EMBL:CAP96288.1} (Precursor) OS=Penicillium chrysogenum (strain ATCC 28089 / DSM 1075 / Wisconsin PE=4 SV=1	hypothetical protein PEXP_040520 [Penicillium expansum]
Penicillium0G096030.1	Cellular Component: nucleus (GO:0005634); Biological Process: mRNA export from nucleus (GO:0006406); Biological Process: peptidyl-arginine methylation, to asymmetrical-dimethyl arginine (GO:0019919); Biological Process: positive regulation of transcription elongation from RNA polymerase II promoter (GO:0032968); Molecular Function: protein-arginine omega-N monomethyltransferase activity (GO:00352…	K11434|0|pcs:Pc13g02720|Pc13g02720; K11434 protein arginine N-methyltransferase 1 [EC:2.1.1.-] (A)	[OKT]	--	Methyltransferase domain	Protein arginine N-methyltransferase 1 {ECO:0000303|PubMed:17213188} OS=Schizosaccharomyces pombe (strain 972 / ATCC 24843) PE=1 SV=2	Probable protein arginine N-methyltransferase {ECO:0000313|EMBL:CDM35093.1} OS=Penicillium roqueforti FM164 PE=4 SV=1	Protein arginine N-methyltransferase [Penicillium italicum]
Penicillium0G038070.1	Cellular Component: endoplasmic reticulum (GO:0005783);	--	--	--	Munc13 (mammalian uncoordinated) homology domain	Uncharacterized protein C11E3.02c GN=SPAC11E3.02c OS=Schizosaccharomyces pombe (strain 972 / ATCC 24843) PE=3 SV=1	Pc21g11720 protein {ECO:0000313|EMBL:CAP96069.1} OS=Penicillium chrysogenum (strain ATCC 28089 / DSM 1075 / Wisconsin PE=4 SV=1	Pc21g11720 [Penicillium rubens Wisconsin 54-1255]
Penicillium0G026050.1	--	--	--	--	NmrA-like family	--	Isoflavone reductase family protein {ECO:0000313|EMBL:EAW20269.1} OS=Neosartorya fischeri (strain ATCC 1020 / DSM 3700 / FGSC A1164 / NRRL PE=4 SV=1	isoflavone reductase family protein [Neosartorya fischeri NRRL 181]
Penicillium0G080850.1	Cellular Component: membrane (GO:0016020); Molecular Function: transferase activity (GO:0016740);	--	--	--	--	--	BTB/POZ-like {ECO:0000313|EMBL:CDM37512.1} OS=Penicillium roqueforti FM164 PE=4 SV=1	BTB/POZ-like [Penicillium roqueforti FM164]
Penicillium0G027050.1	Molecular Function: nucleotide binding (GO:0000166); Biological Process: protein polyubiquitination (GO:0000209); Biological Process: nuclear-transcribed mRNA poly(A) tail shortening (GO:0000289); Biological Process: conjugation with cellular fusion (GO:0000747); Molecular Function: RNA binding (GO:0003723); Molecular Function: ubiquitin-protein transferase activity (GO:0004842); Cellular Compone…	K10643|0|pcs:Pc12g08810|Pc12g08810; K10643 CCR4-NOT transcription complex subunit 4 [EC:6.3.2.19] (A)	[K]	Transcription	RING/Ubox like zinc-binding domain	General negative regulator of transcription subunit 4 GN=MOT2 OS=Saccharomyces cerevisiae (strain ATCC 204508 / S288c) PE=1 SV=1	CCR4-NOT core complex subunit Not4, putative {ECO:0000313|EMBL:EKV18497.1} OS=Penicillium digitatum (strain PHI26 / CECT 20796) PE=4 SV=1	RNA recognition motif domain, eukaryote [Penicillium expansum]
Penicillium0G070190.1	Cellular Component: endoplasmic reticulum (GO:0005783); Biological Process: polyphosphate metabolic process (GO:0006797); Biological Process: vacuolar transport (GO:0007034); Molecular Function: polyphosphate kinase activity (GO:0008976); Cellular Component: integral component of membrane (GO:0016021); Biological Process: lysosomal microautophagy (GO:0016237); Biological Process: phosphorylation …	--	[P]	Inorganic ion transport and metabolism	VTC domain	Vacuolar transporter chaperone 4 GN=vtc4 OS=Schizosaccharomyces pombe (strain 972 / ATCC 24843) PE=1 SV=2	Pc16g10440 protein {ECO:0000313|EMBL:CAP93714.1} OS=Penicillium chrysogenum (strain ATCC 28089 / DSM 1075 / Wisconsin PE=4 SV=1	protein of unknown function DUF202 [Penicillium expansum]
Penicillium0G126040.1	--	--	--	--	Transposase	--	Transposase subfamily {ECO:0000313|EMBL:GAK68568.1} OS=Pseudozyma antarctica PE=4 SV=1	Low calcium response locus protein S [Beauveria bassiana D1-5]
Penicillium0G072910.1	Molecular Function: arylformamidase activity (GO:0004061); Biological Process: tryptophan catabolic process to kynurenine (GO:0019441); Molecular Function: mannitol 2-dehydrogenase (NADP+) activity (GO:0050085); Biological Process: oxidation-reduction process (GO:0055114);	--	[R]	General function prediction only	Enoyl-(Acyl carrier protein) reductase	Probable NADP-dependent mannitol dehydrogenase OS=Davidiella tassiana (Mycosphaerella tassiana) PE=1 SV=1	Uncharacterized protein {ECO:0000313|EMBL:EKV07004.1} OS=Penicillium digitatum (strain PHI26 / CECT 20796) PE=4 SV=1	putative cyclase [Penicillium expansum]
Penicillium0G130850.1	Biological Process: dicarboxylic acid transport (GO:0006835);	--	[E]	Amino acid transport and metabolism	Sodium:dicarboxylate symporter family	--	Amino acid transporter {ECO:0000256|RuleBase:RU361216} OS=Lichtheimia corymbifera JMRC:FSU:9682 PE=3 SV=1	C4-dicarboxylate transport protein [Beauveria bassiana D1-5]
Penicillium0G081870.1	Molecular Function: aldehyde dehydrogenase (NAD) activity (GO:0004029); Biological Process: reciprocal meiotic recombination (GO:0007131); Molecular Function: succinate-semialdehyde dehydrogenase [NAD(P)+] activity (GO:0009013); Cellular Component: integral component of membrane (GO:0016021); Biological Process: oxidation-reduction process (GO:0055114);	--	[C]	Energy production and conversion	Aldehyde dehydrogenase family	Putative aldehyde dehydrogenase-like protein C21C3 GN=SPBC21C3.15c OS=Schizosaccharomyces pombe (strain 972 / ATCC 24843) PE=3 SV=1	Pc20g13310 protein {ECO:0000313|EMBL:CAP86660.1} OS=Penicillium chrysogenum (strain ATCC 28089 / DSM 1075 / Wisconsin PE=3 SV=1	Pc20g13310 [Penicillium rubens Wisconsin 54-1255]
Penicillium0G069420.1	--	--	--	--	--	--	BTB/POZ fold {ECO:0000313|EMBL:CDM26449.1} OS=Penicillium roqueforti FM164 PE=4 SV=1	BTB/POZ fold [Penicillium roqueforti FM164]
Penicillium0G016280.1	Molecular Function: iron ion binding (GO:0005506); Molecular Function: dioxygenase activity (GO:0051213); Biological Process: oxidation-reduction process (GO:0055114);	--	[QR]	--	2OG-Fe(II) oxygenase superfamily	UPF0676 protein C1494.01 GN=SPCC1494.01 OS=Schizosaccharomyces pombe (strain 972 / ATCC 24843) PE=3 SV=2	Pc21g17690 protein {ECO:0000313|EMBL:CAP96666.1} OS=Penicillium chrysogenum (strain ATCC 28089 / DSM 1075 / Wisconsin PE=3 SV=1	Pc21g17690 [Penicillium rubens Wisconsin 54-1255]
Penicillium0G096190.1	Molecular Function: translation initiation factor activity (GO:0003743); Molecular Function: translation elongation factor activity (GO:0003746); Molecular Function: GTPase activity (GO:0003924); Molecular Function: GTP binding (GO:0005525); Cellular Component: extracellular region (GO:0005576); Cellular Component: cytoplasm (GO:0005737); Biological Process: translational initiation (GO:0006413);…	K03231|0|pcs:Pc13g02940|Pc13g02940; K03231 elongation factor 1-alpha (A)	[J]	Translation, ribosomal structure and biogenesis	Elongation factor Tu GTP binding domain	Elongation factor 1-alpha GN=tef1 OS=Aspergillus oryzae (strain ATCC 42149 / RIB 40) PE=3 SV=1	Elongation factor 1-alpha {ECO:0000256|RuleBase:RU004060} OS=Penicillium digitatum (strain PHI26 / CECT 20796) PE=3 SV=1	Translation elongation/initiation factor/Ribosomal, beta-barrel [Penicillium italicum]
Penicillium0G008090.1	--	--	--	--	Protein of unknown function (DUF4246)	--	Uncharacterized protein {ECO:0000313|EMBL:EKV17754.1} OS=Penicillium digitatum (strain PHI26 / CECT 20796) PE=4 SV=1	Protein of unknown function DUF4246 [Penicillium italicum]
Penicillium0G071350.1	Molecular Function: fatty-acyl-CoA binding (GO:0000062); Molecular Function: acyl-CoA dehydrogenase activity (GO:0003995); Molecular Function: butyryl-CoA dehydrogenase activity (GO:0004085); Cellular Component: mitochondrion (GO:0005739); Molecular Function: electron carrier activity (GO:0009055); Biological Process: fatty acid beta-oxidation using acyl-CoA dehydrogenase (GO:0033539); Biological…	--	[I]	Lipid transport and metabolism	Acyl-CoA dehydrogenase, C-terminal domain	--	Pc14g00140 protein {ECO:0000313|EMBL:CAP74155.1} OS=Penicillium chrysogenum (strain ATCC 28089 / DSM 1075 / Wisconsin PE=3 SV=1	Pc14g00140 [Penicillium rubens Wisconsin 54-1255]
Penicillium0G030920.1	Cellular Component: intracellular (GO:0005622); Biological Process: RNA metabolic process (GO:0016070); Molecular Function: ligase activity (GO:0016874);	--	--	--	--	--	Uncharacterized protein {ECO:0000313|EMBL:EKV07626.1} OS=Penicillium digitatum (strain PHI26 / CECT 20796) PE=4 SV=1	RNA ligase/cyclic nucleotide phosphodiesterase [Penicillium italicum]
Penicillium0G060440.1	Molecular Function: aspartic-type endopeptidase activity (GO:0004190); Biological Process: proteolysis (GO:0006508);	--	[O]	Posttranslational modification, protein turnover, chaperones	Eukaryotic aspartyl protease	Probable aspartic-type endopeptidase AFUA_3G01220 (Precursor) GN=AFUA_3G01220 OS=Neosartorya fumigata (strain ATCC MYA-4609 / Af293 / CBS 101355 / FGSC PE=3 SV=2	Pc21g10910 protein {ECO:0000313|EMBL:CAP95988.1} (Precursor) OS=Penicillium chrysogenum (strain ATCC 28089 / DSM 1075 / Wisconsin PE=3 SV=1	Peptidase aspartic, catalytic [Penicillium expansum]
Penicillium0G053100.1	Molecular Function: spermine transmembrane transporter activity (GO:0000297); Cellular Component: fungal-type vacuole membrane (GO:0000329); Cellular Component: plasma membrane (GO:0005886); Molecular Function: protein disulfide oxidoreductase activity (GO:0015035); Molecular Function: spermidine transmembrane transporter activity (GO:0015606); Cellular Component: integral component of membrane (…	--	[R]	General function prediction only	Major Facilitator Superfamily	Polyamine transporter 4 GN=TPO4 OS=Saccharomyces cerevisiae (strain ATCC 204508 / S288c) PE=1 SV=1	Major facilitator superfamily transporter {ECO:0000313|EMBL:EQB57074.1} OS=Colletotrichum gloeosporioides (strain Cg-14) PE=4 SV=1	Major facilitator superfamily domain, general substrate transporter [Penicillium italicum]
Penicillium0G037750.1	Molecular Function: ornithine decarboxylase inhibitor activity (GO:0008073); Molecular Function: transferase activity, transferring acyl groups (GO:0016746); Biological Process: negative regulation of catalytic activity (GO:0043086);	--	[R]	General function prediction only	Yippee zinc-binding/DNA-binding /Mis18, centromere assembly	Protein yippee-like MOH1 GN=MOH1 OS=Saccharomyces cerevisiae (strain ATCC 204508 / S288c) PE=3 SV=1	Yippee-domain-containing protein {ECO:0000313|EMBL:EYE93834.1} OS=Aspergillus ruber CBS 135680 PE=4 SV=1	Yippee-like protein [Penicillium expansum]
Penicillium0G079170.1	Cellular Component: integral component of endoplasmic reticulum membrane (GO:0030176); Biological Process: vacuolar proton-transporting V-type ATPase complex assembly (GO:0070072);	--	--	--	ER protein Pkr1	V-type ATPase assembly factor PKR1 GN=PKR1 OS=Saccharomyces cerevisiae (strain ATCC 204508 / S288c) PE=1 SV=1	Pc22g09730 protein {ECO:0000313|EMBL:CAP98261.1} OS=Penicillium chrysogenum (strain ATCC 28089 / DSM 1075 / Wisconsin PE=4 SV=1	Pc22g09730 [Penicillium rubens Wisconsin 54-1255]
Penicillium0G119780.1	--	--	[I]	Lipid transport and metabolism	Phytanoyl-CoA dioxygenase (PhyH)	--	Uncharacterized protein {ECO:0000313|EMBL:EXJ88779.1} OS=Capronia epimyces CBS 606.96 PE=4 SV=1	hypothetical protein EMIHUDRAFT_70397 [Emiliania huxleyi CCMP1516]
Penicillium0G075180.1	Cellular Component: integral component of membrane (GO:0016021);	--	--	--	--	--	Uncharacterized protein {ECO:0000313|EMBL:AIG62147.1} OS=Penicillium expansum (Blue mold rot fungus) PE=4 SV=1	hypothetical protein [Penicillium expansum]
Penicillium0G115120.1	Cellular Component: mitochondrial respiratory chain complex I (GO:0005747); Biological Process: mitochondrial electron transport, NADH to ubiquinone (GO:0006120); Molecular Function: NADH dehydrogenase (ubiquinone) activity (GO:0008137); Molecular Function: zinc ion binding (GO:0008270); Molecular Function: quinone binding (GO:0048038); Molecular Function: 4 iron, 4 sulfur cluster binding (GO:005…	K03940|9.80324e-86|pgr:PGTG_00582|NADH dehydrogenase (ubiquinone) Fe-S protein 7; K03940 NADH dehydrogenase (ubiquinone) Fe-S protein 7 [EC:1.6.5.3 1.6.99.3] (A)	[C]	Energy production and conversion	Respiratory-chain NADH dehydrogenase, 30 Kd subunit	NADH-ubiquinone oxidoreductase 19.3 kDa subunit, mitochondrial (Precursor) OS=Neurospora crassa (strain ATCC 24698 / 74-OR23-1A / CBS 708.71 / DSM PE=2 SV=1	NADH dehydrogenase (Ubiquinone) Fe-S protein 7 {ECO:0000313|EMBL:EFP74626.2} OS=Puccinia graminis f. sp. tritici (strain CRL 75-36-700-3 / race SCCL) PE=3 SV=2	NADH-quinone oxidoreductase [Coccomyxa subellipsoidea C-169]
Penicillium0G036050.1	Cellular Component: cytoplasm (GO:0005737); Biological Process: signal transduction (GO:0007165); Biological Process: regulation of GTPase activity (GO:0043087);	--	[T]	Signal transduction mechanisms	RhoGAP domain	Probable Rho-type GTPase-activating protein 2 GN=rga2 OS=Schizosaccharomyces pombe (strain 972 / ATCC 24843) PE=1 SV=1	Pc21g08890 protein {ECO:0000313|EMBL:CAP95786.1} OS=Penicillium chrysogenum (strain ATCC 28089 / DSM 1075 / Wisconsin PE=4 SV=1	Pc21g08890 [Penicillium rubens Wisconsin 54-1255]
Penicillium0G061210.1	Molecular Function: zinc ion binding (GO:0008270); Molecular Function: oxidoreductase activity (GO:0016491); Molecular Function: hydrolase activity (GO:0016787); Biological Process: oxidation-reduction process (GO:0055114);	--	[CR]	--	Zinc-binding dehydrogenase	Zinc-type alcohol dehydrogenase-like protein C16A3.02c GN=SPBC16A3.02c OS=Schizosaccharomyces pombe (strain 972 / ATCC 24843) PE=3 SV=1	Pc13g09840 protein {ECO:0000313|EMBL:CAP92053.1} OS=Penicillium chrysogenum (strain ATCC 28089 / DSM 1075 / Wisconsin PE=4 SV=1	Polyketide synthase, enoylreductase [Penicillium expansum]
Penicillium0G067400.1	Cellular Component: nucleus (GO:0005634); Cellular Component: cytosol (GO:0005829); Molecular Function: methyltransferase activity (GO:0008168); Biological Process: methylation (GO:0032259);	--	[A]	RNA processing and modification	Putative methyltransferase	UPF0665 family protein C23C4.06c GN=SPAC23C4.06c OS=Schizosaccharomyces pombe (strain 972 / ATCC 24843) PE=3 SV=1	Nicotinamide N-methyltransferase-like {ECO:0000313|EMBL:CDM26896.1} OS=Penicillium roqueforti FM164 PE=4 SV=1	hypothetical protein PITC_030750 [Penicillium italicum]
Penicillium0G101450.1	Cellular Component: nucleus (GO:0005634); Cellular Component: cytoplasm (GO:0005737); Biological Process: phosphate-containing compound metabolic process (GO:0006796); Molecular Function: hydrolase activity, hydrolyzing N-glycosyl compounds (GO:0016799); Biological Process: cellular biosynthetic process (GO:0044249); Biological Process: single-organism biosynthetic process (GO:0044711); Biologica…	--	[F]	Nucleotide transport and metabolism	Inosine-uridine preferring nucleoside hydrolase	Uncharacterized protein C1683.06c GN=SPBC1683.06c OS=Schizosaccharomyces pombe (strain 972 / ATCC 24843) PE=3 SV=1	Uridine ribohydrolase {ECO:0000313|EMBL:EPY51839.1} OS=Schizosaccharomyces cryophilus (strain OY26 / ATCC MYA-4695 / CBS PE=4 SV=1	PREDICTED: pyrimidine-specific ribonucleoside hydrolase RihA-like [Cucumis sativus]
Penicillium0G020540.1	Molecular Function: nucleic acid binding (GO:0003676); Molecular Function: aspartate-tRNA ligase activity (GO:0004815); Molecular Function: asparagine-tRNA ligase activity (GO:0004816); Molecular Function: ATP binding (GO:0005524); Cellular Component: cytoplasm (GO:0005737); Biological Process: aspartyl-tRNA aminoacylation (GO:0006422);	K01876|0|pcs:Pc18g00060|Pc18g00060; K01876 aspartyl-tRNA synthetase [EC:6.1.1.12] (A)	[J]	Translation, ribosomal structure and biogenesis	tRNA synthetases class II (D, K and N)	Aspartate--tRNA ligase, cytoplasmic GN=L1295 OS=Saccharomyces cerevisiae (strain ATCC 204508 / S288c) PE=1 SV=3	Aspartyl-tRNA synthetase, cytoplasmic {ECO:0000313|EMBL:CDM33998.1} OS=Penicillium roqueforti FM164 PE=3 SV=1	Aspartyl-tRNA synthetase, cytoplasmic [Penicillium roqueforti FM164]
Penicillium0G124470.1	Molecular Function: hydrolase activity (GO:0016787);	--	--	--	Secretory lipase	Lipase 5 (Precursor) GN=LIP5 OS=Candida albicans (strain SC5314 / ATCC MYA-2876) PE=3 SV=2	Uncharacterized protein {ECO:0000313|EMBL:ERT00445.1} OS=Sporothrix schenckii (strain ATCC 58251 / de Perez 2211183) PE=4 SV=1	hypothetical protein SPBR_01792 [Sporothrix brasiliensis 5110]
Penicillium0G073330.1	--	--	[R]	General function prediction only	short chain dehydrogenase	Uncharacterized oxidoreductase C663.08c GN=SPCC663.08c OS=Schizosaccharomyces pombe (strain 972 / ATCC 24843) PE=3 SV=1	Uncharacterized protein {ECO:0000313|EMBL:GAD93583.1} OS=Byssochlamys spectabilis (strain No. 5 / NBRC 109023) PE=4 SV=1	hypothetical protein TRV_02338 [Byssochlamys spectabilis No. 5]
Penicillium0G058620.1	Cellular Component: plasma membrane (GO:0005886); Biological Process: purine nucleobase transport (GO:0006863); Molecular Function: nucleobase transmembrane transporter activity (GO:0015205); Cellular Component: integral component of membrane (GO:0016021); Biological Process: transmembrane transport (GO:0055085);	--	--	--	Permease for cytosine/purines, uracil, thiamine, allantoin	Purine-cytosine permease fcyB GN=fcyB OS=Emericella nidulans (strain FGSC A4 / ATCC 38163 / CBS 112.46 / NRRL PE=1 SV=1	Pc22g19850 protein {ECO:0000313|EMBL:CAP99273.1} OS=Penicillium chrysogenum (strain ATCC 28089 / DSM 1075 / Wisconsin PE=3 SV=1	Pc22g19850 [Penicillium rubens Wisconsin 54-1255]
Penicillium0G087580.1	Molecular Function: transferase activity, transferring glycosyl groups (GO:0016757);	--	--	--	--	--	Uncharacterized protein {ECO:0000313|EMBL:ETS73576.1} OS=Pestalotiopsis fici W106-1 PE=4 SV=1	hypothetical protein PFICI_14522 [Pestalotiopsis fici W106-1]
Penicillium0G010480.1	Molecular Function: 6-phosphofructo-2-kinase activity (GO:0003873); Molecular Function: fructose-2,6-bisphosphate 2-phosphatase activity (GO:0004331); Molecular Function: ATP binding (GO:0005524); Biological Process: fructose metabolic process (GO:0006000); Biological Process: fructose 2,6-bisphosphate metabolic process (GO:0006003); Biological Process: dephosphorylation (GO:0016311); Biological …	K00900|0|pcs:Pc22g11450|Pc22g11450; K00900 6-phosphofructo-2-kinase [EC:2.7.1.105] (A)	[G]	Carbohydrate transport and metabolism	6-phosphofructo-2-kinase	Probable 6-phosphofructo-2-kinase PB17E12.14c GN=SPAPB17E12.14c OS=Schizosaccharomyces pombe (strain 972 / ATCC 24843) PE=1 SV=2	Pc22g11450 protein {ECO:0000313|EMBL:CAP98433.1} OS=Penicillium chrysogenum (strain ATCC 28089 / DSM 1075 / Wisconsin PE=4 SV=1	Bifunctional 6-phosphofructo-2-kinase/fructose-2, 6-bisphosphate 2-phosphatase [Penicillium italicum]
Penicillium0G022100.1	Molecular Function: acid phosphatase activity (GO:0003993); Cellular Component: extracellular region (GO:0005576); Cellular Component: fungal-type cell wall (GO:0009277); Biological Process: dephosphorylation (GO:0016311); Biological Process: D-gluconate metabolic process (GO:0019521);	K01078|0|pcs:Pc12g14860|extracellular acid phosphatase PhoA-Penicillium chrysogenum; K01078 acid phosphatase [EC:3.1.3.2] (A)	--	--	Phosphoesterase family	Phosphate-repressible acid phosphatase (Precursor) GN=PHOA OS=Penicillium chrysogenum (Penicillium notatum) PE=1 SV=1	Extracellular acid phosphatase PhoA-Penicillium chrysogenum {ECO:0000313|EMBL:CAP81113.1} (Precursor) OS=Penicillium chrysogenum (strain ATCC 28089 / DSM 1075 / Wisconsin PE=4 SV=1	Phosphoesterase [Penicillium expansum]
Penicillium0G012180.1	Cellular Component: nucleus (GO:0005634); Cellular Component: cytosol (GO:0005829); Molecular Function: NEDD8 activating enzyme activity (GO:0019781); Biological Process: protein neddylation (GO:0045116);	K04532|0|pcs:Pc21g20430|Pc21g20430; K04532 amyloid beta precursor protein binding protein 1 (A)	[O]	Posttranslational modification, protein turnover, chaperones	ThiF family	NEDD8-activating enzyme E1 regulatory subunit GN=uba5 OS=Schizosaccharomyces pombe (strain 972 / ATCC 24843) PE=3 SV=2	NAD(P)-binding domain {ECO:0000313|EMBL:CDM31378.1} OS=Penicillium roqueforti FM164 PE=4 SV=1	NAD(P)-binding domain [Penicillium roqueforti FM164]
Penicillium0G078570.1	--	--	--	--	--	--	Pc22g08810 protein {ECO:0000313|EMBL:CAP98169.1} OS=Penicillium chrysogenum (strain ATCC 28089 / DSM 1075 / Wisconsin PE=4 SV=1	Pc22g08810 [Penicillium rubens Wisconsin 54-1255]
Penicillium0G101150.1	Molecular Function: metalloendopeptidase activity (GO:0004222); Cellular Component: cytosol (GO:0005829); Biological Process: proteolysis (GO:0006508); Molecular Function: rRNA (guanine-N2-)-methyltransferase activity (GO:0008990); Cellular Component: chloroplast (GO:0009507); Biological Process: rRNA methylation (GO:0031167); Biological Process: response to cadmium ion (GO:0046686); Molecular Fu…	K01405|3.81276e-90|kla:KLLA0C00572g|hypothetical protein; K01405 saccharolysin [EC:3.4.24.37] (A)	[O]	Posttranslational modification, protein turnover, chaperones	Peptidase family M3	Saccharolysin GN=PRD1 OS=Saccharomyces cerevisiae (strain ATCC 204508 / S288c) PE=1 SV=1	Uncharacterized protein {ECO:0000313|EMBL:CDS09860.1} OS=Absidia idahoensis var. thermophila PE=3 SV=1	Oligopeptidase A [Beauveria bassiana D1-5]
Penicillium0G127620.1	Molecular Function: catalytic activity (GO:0003824);	K00100|1.39334e-70|afm:AFUA_1G14210|nucleoside-diphosphate-sugar epimerase (EC:1.1.1.-); K00100 [EC:1.1.1.-] (A)	[G]	Carbohydrate transport and metabolism	Xylose isomerase-like TIM barrel	Aldose 1-epimerase GN=GAL10 OS=Saccharomyces cerevisiae (strain ATCC 204508 / S288c) PE=1 SV=2	Nucleoside-diphosphate-sugar epimerase, putative {ECO:0000313|EMBL:EDP56658.1} OS=Neosartorya fumigata (strain CEA10 / CBS 144.89 / FGSC A1163) PE=4 SV=1	hypothetical protein AURANDRAFT_27131 [Aureococcus anophagefferens]
Penicillium0G042230.1	Biological Process: activation of MAPKK activity involved in osmosensory signaling pathway (GO:0000168); Molecular Function: MAP kinase kinase kinase activity (GO:0004709); Molecular Function: ATP binding (GO:0005524); Cellular Component: cytoplasm (GO:0005737); Biological Process: stress-activated MAPK cascade (GO:0051403); Biological Process: cellular response to osmotic stress (GO:0071470);	K11230|0|pcs:Pc13g13500|Pc13g13500; K11230 mitogen-activated protein kinase kinase kinase [EC:2.7.11.25] (A)	[T]	Signal transduction mechanisms	Protein kinase domain	MAP kinase kinase kinase wis4 GN=wis4 OS=Schizosaccharomyces pombe (strain 972 / ATCC 24843) PE=3 SV=1	MAP kinase kinase kinase SskB, putative {ECO:0000313|EMBL:EKV06126.1} OS=Penicillium digitatum (strain PHI26 / CECT 20796) PE=4 SV=1	Mitogen-activated protein (MAP) kinase kinase kinase, SSK22 [Penicillium italicum]
Penicillium0G011850.1	Molecular Function: protein kinase activity (GO:0004672); Molecular Function: ATP binding (GO:0005524); Biological Process: protein phosphorylation (GO:0006468); Molecular Function: oxidoreductase activity (GO:0016491); Biological Process: oxidation-reduction process (GO:0055114);	--	[T]	Signal transduction mechanisms	FAD dependent oxidoreductase	Serine/threonine-protein kinase ppk15 GN=ppk15 OS=Schizosaccharomyces pombe (strain 972 / ATCC 24843) PE=1 SV=1	Pc21g20040 protein {ECO:0000313|EMBL:CAP96901.1} OS=Penicillium chrysogenum (strain ATCC 28089 / DSM 1075 / Wisconsin PE=4 SV=1	FAD dependent oxidoreductase [Penicillium expansum]
Penicillium0G036530.1	Molecular Function: metal ion binding (GO:0046872);	--	--	--	--	--	Zinc finger, CCCH-type {ECO:0000313|EMBL:CDM28964.1} OS=Penicillium roqueforti FM164 PE=4 SV=1	Zinc finger, CCCH-type [Penicillium expansum]
Penicillium0G112200.1	Biological Process: transport (GO:0006810);	--	--	--	Bacterial extracellular solute-binding protein	--	--	Spermidine/putrescine import ATP-binding protein Po tA [Beauveria bassiana D1-5]
Penicillium0G025670.1	Molecular Function: binding (GO:0005488);	--	--	--	Domain of unknown function (DUF4470)	--	Zinc finger, MYND-type {ECO:0000313|EMBL:CDM34603.1} OS=Penicillium roqueforti FM164 PE=4 SV=1	Zinc finger, MYND-type [Penicillium roqueforti FM164]
Penicillium0G024150.1	Molecular Function: DNA binding (GO:0003677);	K18732|5.02305e-150|pcs:Pc12g12300|Pc12g12300; K18732 SAP domain-containing ribonucleoprotein (A)	[D]	Cell cycle control, cell division, chromosome partitioning	SAP domain	Uncharacterized protein C31H12.03c GN=SPCC31H12.03c OS=Schizosaccharomyces pombe (strain 972 / ATCC 24843) PE=1 SV=1	Uncharacterized protein {ECO:0000313|EMBL:EKV08184.1} OS=Penicillium digitatum (strain PHI26 / CECT 20796) PE=4 SV=1	DNA-binding SAP [Penicillium italicum]
Penicillium0G076260.1	Molecular Function: NADH dehydrogenase (ubiquinone) activity (GO:0008137); Molecular Function: FMN binding (GO:0010181); Biological Process: aerobic electron transport chain (GO:0019646); Cellular Component: mitochondrial respiratory chain complex I, peripheral segment (GO:0042652); Molecular Function: metal ion binding (GO:0046872); Molecular Function: NAD binding (GO:0051287); Molecular Functio…	K03942|0|pcs:Pc22g06720|Pc22g06720; K03942 NADH dehydrogenase (ubiquinone) flavoprotein 1 [EC:1.6.5.3 1.6.99.3] (A)	[C]	Energy production and conversion	Respiratory-chain NADH dehydrogenase 51 Kd subunit	NADH-ubiquinone oxidoreductase 51 kDa subunit, mitochondrial (Precursor) GN=NUO51 OS=Aspergillus niger PE=3 SV=1	Pc22g06720 protein {ECO:0000313|EMBL:CAP97960.1} OS=Penicillium chrysogenum (strain ATCC 28089 / DSM 1075 / Wisconsin PE=4 SV=1	NADH ubiquinone oxidoreductase, F subunit [Penicillium italicum]
Penicillium0G077550.1	Cellular Component: nucleus (GO:0005634); Cellular Component: cytosol (GO:0005829); Cellular Component: membrane (GO:0016020); Biological Process: iron-sulfur cluster assembly (GO:0016226); Molecular Function: oxidoreductase activity (GO:0016491); Molecular Function: metal ion binding (GO:0046872); Molecular Function: 4 iron, 4 sulfur cluster binding (GO:0051539); Biological Process: oxidation-re…	--	[Y]	Nuclear structure	Iron only hydrogenase large subunit, C-terminal domain	Cytosolic Fe-S cluster assembly factor nar1 GN=nar1 OS=Penicillium chrysogenum (strain ATCC 28089 / DSM 1075 / Wisconsin PE=3 SV=1	Cytosolic Fe-S cluster assembly factor nar1 {ECO:0000313|EMBL:CDM36827.1} OS=Penicillium roqueforti FM164 PE=4 SV=1	Pc22g05110 [Penicillium rubens Wisconsin 54-1255]
Penicillium0G029310.1	Molecular Function: ATP binding (GO:0005524); Cellular Component: mitochondrial inner membrane (GO:0005743); Cellular Component: integral component of membrane (GO:0016021); Molecular Function: ATPase activity, coupled to transmembrane movement of substances (GO:0042626); Biological Process: oligopeptide export from mitochondrion (GO:0090374);	K02021|0|pcs:Pc22g12120|Pc22g12120; K02021 putative ABC transport system ATP-binding protein (A)	[U]	Intracellular trafficking, secretion, and vesicular transport	ABC transporter transmembrane region	ATP-dependent permease MDL1, mitochondrial (Precursor) GN=MDL1 OS=Saccharomyces cerevisiae (strain ATCC 204508 / S288c) PE=1 SV=2	ATP-dependent permease MDL1, mitochondrial {ECO:0000313|EMBL:CDM35495.1} OS=Penicillium roqueforti FM164 PE=3 SV=1	ABC transporter, integral membrane type 1 [Penicillium expansum]
Penicillium0G070030.1	Biological Process: ribosomal large subunit export from nucleus (GO:0000055); Biological Process: ribosomal small subunit export from nucleus (GO:0000056); Cellular Component: nuclear pore (GO:0005643); Cellular Component: nucleolus (GO:0005730); Cellular Component: cytosol (GO:0005829); Biological Process: poly(A)+ mRNA export from nucleus (GO:0016973); Molecular Function: structural constituent…	K14284|0|pcs:Pc16g10160|Pc16g10160; K14284 nuclear RNA export factor (A)	[A]	RNA processing and modification	TAP C-terminal domain	mRNA export factor MEX67 GN=MEX67 OS=Saccharomyces cerevisiae (strain ATCC 204508 / S288c) PE=1 SV=1	Nuclear transport factor 2 {ECO:0000313|EMBL:CDM26381.1} OS=Penicillium roqueforti FM164 PE=4 SV=1	Nuclear transport factor 2, Eukaryote [Penicillium expansum]
Penicillium0G069700.1	Molecular Function: catalytic activity (GO:0003824); Biological Process: cellular aromatic compound metabolic process (GO:0006725); Biological Process: cellular nitrogen compound metabolic process (GO:0034641); Biological Process: primary metabolic process (GO:0044238); Biological Process: small molecule metabolic process (GO:0044281); Biological Process: single-organism cellular process (GO:0044…	--	--	--	alpha/beta hydrolase fold	--	Putative uncharacterized protein {ECO:0000313|EMBL:EGS18459.1} OS=Chaetomium thermophilum (strain DSM 1495 / CBS 144.50 / IMI 039719) PE=4 SV=1	hypothetical protein CTHT_0050600 [Chaetomium thermophilum var. thermophilum DSM 1495]
Penicillium0G026170.1	Cellular Component: nucleus (GO:0005634); Cellular Component: cytosol (GO:0005829); Biological Process: DNA dealkylation involved in DNA repair (GO:0006307); Molecular Function: dioxygenase activity (GO:0051213); Biological Process: oxidation-reduction process (GO:0055114);	--	[A]	RNA processing and modification	2OG-Fe(II) oxygenase superfamily	Alpha-ketoglutarate-dependent dioxygenase abh1 GN=abh1 OS=Schizosaccharomyces pombe (strain 972 / ATCC 24843) PE=2 SV=3	Oxoglutarate/iron-dependent dioxygenase {ECO:0000313|EMBL:CDM35178.1} OS=Penicillium roqueforti FM164 PE=4 SV=1	Oxoglutarate/iron-dependent dioxygenase [Penicillium expansum]
Penicillium0G009130.1	Cellular Component: integral component of membrane (GO:0016021);	--	--	--	Cortical protein marker for cell polarity	Polarized growth protein rax2 (Precursor) GN=rax2 OS=Schizosaccharomyces pombe (strain 972 / ATCC 24843) PE=1 SV=1	Pc12g06000 protein {ECO:0000313|EMBL:CAP80227.1} (Precursor) OS=Penicillium chrysogenum (strain ATCC 28089 / DSM 1075 / Wisconsin PE=4 SV=1	Pc12g06000 [Penicillium rubens Wisconsin 54-1255]
Penicillium0G033730.1	Molecular Function: phosphoprotein phosphatase activity (GO:0004721); Biological Process: protein dephosphorylation (GO:0006470);	K17615|0|pcs:Pc21g06210|Pc21g06210; K17615 serine/threonine-protein phosphatase PPG1 [EC:3.1.3.16] (A)	[GT]	--	Calcineurin-like phosphoesterase	Putative serine/threonine-protein phosphatase C22H10.04 GN=SPAC22H10.04 OS=Schizosaccharomyces pombe (strain 972 / ATCC 24843) PE=3 SV=1	Serine/threonine-protein phosphatase {ECO:0000256|RuleBase:RU004273} OS=Penicillium chrysogenum (strain ATCC 28089 / DSM 1075 / Wisconsin PE=3 SV=1	Pc21g06210 [Penicillium rubens Wisconsin 54-1255]
Penicillium0G025820.1	Cellular Component: cytoplasm (GO:0005737);	--	[R]	General function prediction only	Domain of unknown function (DUF4110)	Kelch repeat-containing protein 3 GN=KEL3 OS=Saccharomyces cerevisiae (strain ATCC 204508 / S288c) PE=1 SV=1	Kelch repeats protein, putative {ECO:0000313|EMBL:EKV18614.1} OS=Penicillium digitatum (strain PHI26 / CECT 20796) PE=4 SV=1	protein of unknown function DUF4110 [Penicillium italicum]
Penicillium0G056550.1	Biological Process: metabolic process (GO:0008152); Molecular Function: sulfuric ester hydrolase activity (GO:0008484); Cellular Component: integral component of membrane (GO:0016021);	--	--	--	Sulfatase	--	Pc20g01710 protein {ECO:0000313|EMBL:CAP85500.1} OS=Penicillium chrysogenum (strain ATCC 28089 / DSM 1075 / Wisconsin PE=4 SV=1	Alkaline phosphatase-like, alpha/beta/alpha [Penicillium expansum]
Penicillium0G024650.1	Cellular Component: BLOC-1 complex (GO:0031083);	--	[K]	Transcription	GCN5-like protein 1 (GCN5L1)	--	Pc12g11640 protein {ECO:0000313|EMBL:CAP80791.1} OS=Penicillium chrysogenum (strain ATCC 28089 / DSM 1075 / Wisconsin PE=4 SV=1	GCN5-like 1 [Penicillium italicum]
Penicillium0G009530.1	--	--	[R]	General function prediction only	Ankyrin repeats (3 copies)	Palmitoyltransferase AKR1 GN=AKR1 OS=Ashbya gossypii (strain ATCC 10895 / CBS 109.51 / FGSC 9923 / NRRL PE=3 SV=1	Uncharacterized protein {ECO:0000313|EMBL:EKG09375.1} OS=Macrophomina phaseolina (strain MS6) PE=4 SV=1	hypothetical protein MPH_13603 [Macrophomina phaseolina MS6]
Penicillium0G080230.1	--	--	--	--	--	--	Putative uncharacterized protein {ECO:0000313|EMBL:EED48433.1} OS=Aspergillus flavus (strain ATCC 200026 / FGSC A1120 / NRRL 3357 / JCM PE=4 SV=1	conserved hypothetical protein [Aspergillus flavus NRRL3357]
Penicillium0G096270.1	Molecular Function: structural constituent of ribosome (GO:0003735); Cellular Component: ribosome (GO:0005840); Biological Process: translational elongation (GO:0006414);	K02942|1.18449e-40|pcs:Pc13g03050|Pc13g03050; K02942 large subunit ribosomal protein LP1 (A)	[J]	Translation, ribosomal structure and biogenesis	60s Acidic ribosomal protein	60S acidic ribosomal protein P1 GN=AFUA_1G06830 OS=Neosartorya fumigata (strain ATCC MYA-4609 / Af293 / CBS 101355 / FGSC PE=3 SV=1	60S acidic ribosomal protein P1 {ECO:0000313|EMBL:EKV09874.1} OS=Penicillium digitatum (strain PHI26 / CECT 20796) PE=3 SV=1	Ribosomal protein 60S [Penicillium expansum]
Penicillium0G123740.1	--	--	--	--	Terpene synthase family, metal binding domain	Presilphiperfolan-8-beta-ol synthase GN=BOT2 OS=Botryotinia fuckeliana (Noble rot fungus) PE=1 SV=1	Uncharacterized protein {ECO:0000313|EMBL:CCA72799.1} OS=Piriformospora indica (strain DSM 11827) PE=4 SV=1	terpenoid synthase [Punctularia strigosozonata HHB-11173 SS5]
Penicillium0G074560.1	--	--	--	--	--	--	Uncharacterized protein {ECO:0000313|EMBL:EKV07282.1} OS=Penicillium digitatum (strain PHI26 / CECT 20796) PE=4 SV=1	Zinc finger, CCCH-type [Penicillium italicum]
Penicillium0G085940.1	Molecular Function: DNA binding (GO:0003677);	--	--	--	--	--	Similarity is only in the hydroxyproline-rich region {ECO:0000313|EMBL:CAK43925.1} OS=Aspergillus niger (strain CBS 513.88 / FGSC A1513) PE=4 SV=1	unnamed protein product [Aspergillus niger]
Penicillium0G092430.1	--	--	--	--	--	--	Genomic scaffold, ProqFM164S08 {ECO:0000313|EMBL:CDM38019.1} OS=Penicillium roqueforti FM164 PE=4 SV=1	hypothetical protein PITC_038740 [Penicillium italicum]
Penicillium0G078170.1	Molecular Function: serine-type endopeptidase activity (GO:0004252); Cellular Component: intracellular (GO:0005622); Biological Process: proteolysis (GO:0006508); Biological Process: retrograde vesicle-mediated transport, Golgi to ER (GO:0006890); Cellular Component: integral component of membrane (GO:0016021);	--	[S]	Function unknown	Eukaryotic integral membrane protein (DUF1751)	Transmembrane protein 115 homolog {ECO:0000305} GN=YOL107W OS=Saccharomyces cerevisiae (strain ATCC 204508 / S288c) PE=1 SV=1	Pc22g04360 protein {ECO:0000313|EMBL:CAP97724.1} (Precursor) OS=Penicillium chrysogenum (strain ATCC 28089 / DSM 1075 / Wisconsin PE=4 SV=1	Protein of unknown function DUF1751, integral membrane, eukaryotic [Penicillium expansum]
Penicillium0G098040.1	Cellular Component: integral component of membrane (GO:0016021);	--	--	--	Fibronectin type III domain	--	Immunoglobulin-like fold {ECO:0000313|EMBL:CDM34705.1} OS=Penicillium roqueforti FM164 PE=4 SV=1	Fibronectin, type III [Penicillium expansum]
Penicillium0G013910.1	Molecular Function: RNA polymerase II transcription factor activity, sequence-specific DNA binding (GO:0000981); Molecular Function: DNA binding (GO:0003677); Molecular Function: structural constituent of cell wall (GO:0005199); Cellular Component: nucleus (GO:0005634); Biological Process: regulation of transcription from RNA polymerase II promoter (GO:0006357); Molecular Function: zinc ion bindi…	--	--	--	--	--	Pc21g23800 protein {ECO:0000313|EMBL:CAP97277.1} OS=Penicillium chrysogenum (strain ATCC 28089 / DSM 1075 / Wisconsin PE=4 SV=1	Transcription factor, fungi [Penicillium expansum]
Penicillium0G029960.1	Cellular Component: integral component of membrane (GO:0016021); Molecular Function: transferase activity, transferring glycosyl groups (GO:0016757);	--	[G]	Carbohydrate transport and metabolism	Fringe-like	--	Fringe-like {ECO:0000313|EMBL:CDM31200.1} OS=Penicillium roqueforti FM164 PE=4 SV=1	Fringe-like [Penicillium roqueforti FM164]
Penicillium0G060120.1	Molecular Function: DNA binding (GO:0003677); Cellular Component: nucleus (GO:0005634); Biological Process: transcription, DNA-templated (GO:0006351); Molecular Function: zinc ion binding (GO:0008270); Cellular Component: integral component of membrane (GO:0016021);	--	[R]	General function prediction only	Zinc finger, C2H2 type	Transcriptional regulator ADR1 GN=ADR1 OS=Candida albicans (strain SC5314 / ATCC MYA-2876) PE=2 SV=1	Transcription factor, fungi {ECO:0000313|EMBL:CDM27468.1} OS=Penicillium roqueforti FM164 PE=4 SV=1	Transcription factor, fungi [Penicillium roqueforti FM164]
Penicillium0G104640.1	Molecular Function: transferase activity (GO:0016740);	--	--	--	3-demethylubiquinone-9 3-methyltransferase	--	3-demethylubiquinone-9 3-methyltransferase, putative {ECO:0000313|EMBL:EAL91595.1} OS=Neosartorya fumigata (strain ATCC MYA-4609 / Af293 / CBS 101355 / FGSC PE=4 SV=1	3-demethylubiquinone-9 3-methyltransferase [Aspergillus fumigatus Af293]
Penicillium0G069900.1	Molecular Function: nucleotide binding (GO:0000166); Molecular Function: RNA binding (GO:0003723); Cellular Component: cytoplasm (GO:0005737); Biological Process: protein transport (GO:0015031);	--	[JT]	--	SAM domain (Sterile alpha motif)	Protein vts1 GN=vts1 OS=Neosartorya fumigata (strain ATCC MYA-4609 / Af293 / CBS 101355 / FGSC PE=3 SV=2	Pc16g09980 protein {ECO:0000313|EMBL:CAP93668.1} OS=Penicillium chrysogenum (strain ATCC 28089 / DSM 1075 / Wisconsin PE=4 SV=1	Sterile alpha motif, type 2 [Penicillium expansum]
Penicillium0G038810.1	--	--	--	--	--	--	Pc21g12940 protein {ECO:0000313|EMBL:CAP96191.1} OS=Penicillium chrysogenum (strain ATCC 28089 / DSM 1075 / Wisconsin PE=4 SV=1	Pc21g12940 [Penicillium rubens Wisconsin 54-1255]
Penicillium0G047770.1	--	--	--	--	--	--	Genomic scaffold, ProqFM164S02 {ECO:0000313|EMBL:CDM32177.1} OS=Penicillium roqueforti FM164 PE=4 SV=1	unnamed protein product [Penicillium roqueforti FM164]
Penicillium0G090600.1	Cellular Component: condensed chromosome kinetochore (GO:0000777); Cellular Component: nucleus (GO:0005634); Biological Process: chromosome segregation (GO:0007059); Molecular Function: kinetochore binding (GO:0043515); Cellular Component: spindle midzone (GO:0051233); Biological Process: cell division (GO:0051301); Biological Process: kinetochore assembly (GO:0051382);	--	--	--	Centromere protein H (CENP-H)	--	Pc13g09030 protein {ECO:0000313|EMBL:CAP91972.1} OS=Penicillium chrysogenum (strain ATCC 28089 / DSM 1075 / Wisconsin PE=4 SV=1	Pc13g09030 [Penicillium rubens Wisconsin 54-1255]
Penicillium0G018990.1	--	--	--	--	--	--	Genomic scaffold, ProqFM164S03 {ECO:0000313|EMBL:CDM34557.1} OS=Penicillium roqueforti FM164 PE=4 SV=1	unnamed protein product [Penicillium roqueforti FM164]
Penicillium0G043880.1	Cellular Component: integral component of membrane (GO:0016021);	--	--	--	--	--	Pc15g00470 protein {ECO:0000313|EMBL:CAP82933.1} OS=Penicillium chrysogenum (strain ATCC 28089 / DSM 1075 / Wisconsin PE=4 SV=1	hypothetical protein PEX1_045160 [Penicillium expansum]
Penicillium0G015700.1	Biological Process: ribosomal large subunit export from nucleus (GO:0000055); Molecular Function: DNA binding (GO:0003677); Cellular Component: cell (GO:0005623); Biological Process: actin cytoskeleton organization (GO:0030036); Biological Process: ribosomal large subunit biogenesis (GO:0042273);	K14856|0|pcs:Pc21g23280|Pc21g23280; K14856 protein SDA1 (A)	[DZ]	--	SDA1	Protein sda1 GN=sda1 OS=Schizosaccharomyces pombe (strain 972 / ATCC 24843) PE=3 SV=2	SDA1 {ECO:0000313|EMBL:CDM31570.1} OS=Penicillium roqueforti FM164 PE=4 SV=1	putative domain NUC130/133, N-terminal [Penicillium expansum]
Penicillium0G127670.1	--	--	--	--	Helix-turn-helix domain	--	--	conserved hypothetical protein [Ricinus communis]
Penicillium0G054880.1	--	--	--	--	--	--	Pc22g16850 protein {ECO:0000313|EMBL:CAP98973.1} (Precursor) OS=Penicillium chrysogenum (strain ATCC 28089 / DSM 1075 / Wisconsin PE=4 SV=1	hypothetical protein PEX1_100910 [Penicillium expansum]
Penicillium0G040140.1	--	--	--	--	--	--	Pc13g15620 protein {ECO:0000313|EMBL:CAP92631.1} OS=Penicillium chrysogenum (strain ATCC 28089 / DSM 1075 / Wisconsin PE=4 SV=1	Pc13g15620 [Penicillium rubens Wisconsin 54-1255]
Penicillium0G075530.1	Molecular Function: ATP binding (GO:0005524); Biological Process: DNA repair (GO:0006281); Biological Process: chromatin remodeling (GO:0006338); Biological Process: regulation of transcription, DNA-templated (GO:0006355); Molecular Function: transferase activity (GO:0016740); Cellular Component: Ino80 complex (GO:0031011); Cellular Component: NuA4 histone acetyltransferase complex (GO:0035267);	K11400|0|pcs:Pc22g07840|Pc22g07840; K11400 actin-related protein 4 (A)	[Z]	Cytoskeleton	Actin	Actin-related protein 4 GN=arp4 OS=Emericella nidulans (strain FGSC A4 / ATCC 38163 / CBS 112.46 / NRRL PE=3 SV=1	Actin-related protein 4 {ECO:0000313|EMBL:CDM36426.1} OS=Penicillium roqueforti FM164 PE=3 SV=1	Actin-related protein 4 [Penicillium roqueforti FM164]
Penicillium0G057960.1	Cellular Component: cytoplasm (GO:0005737); Biological Process: proteolysis (GO:0006508); Molecular Function: metallopeptidase activity (GO:0008237); Molecular Function: metal ion binding (GO:0046872);	--	[O]	Posttranslational modification, protein turnover, chaperones	Peptidase M16 inactive domain	Uncharacterized protein C3H1.02c GN=SPAC3H1.02c OS=Schizosaccharomyces pombe (strain 972 / ATCC 24843) PE=4 SV=1	Pc22g19020 protein {ECO:0000313|EMBL:CAP99190.1} OS=Penicillium chrysogenum (strain ATCC 28089 / DSM 1075 / Wisconsin PE=3 SV=1	Peptidase M16, core [Penicillium expansum]
Penicillium0G075150.1	Cellular Component: integral component of membrane (GO:0016021);	--	--	--	Protein of unknown function (DUF1212)	Uncharacterized UPF0442 protein C7D4.12c GN=SPAC7D4.12c OS=Schizosaccharomyces pombe (strain 972 / ATCC 24843) PE=3 SV=1	Pc22g08280 protein {ECO:0000313|EMBL:CAP98116.1} OS=Penicillium chrysogenum (strain ATCC 28089 / DSM 1075 / Wisconsin PE=4 SV=1	protein of unknown function DUF1212 [Penicillium expansum]
Penicillium0G043420.1	Molecular Function: sugar:proton symporter activity (GO:0005351); Molecular Function: glucose transmembrane transporter activity (GO:0005355); Cellular Component: vacuole (GO:0005773); Cellular Component: integral component of plasma membrane (GO:0005887); Molecular Function: mannose transmembrane transporter activity (GO:0015578); Biological Process: mannose transport (GO:0015761); Biological Pr…	K08139|0|pcs:Pc15g00090|Pc15g00090; K08139 MFS transporter, SP family, sugar:H+ symporter (A)	[R]	General function prediction only	Sugar (and other) transporter	Hexose transporter 2 GN=KHT2 OS=Kluyveromyces lactis (Yeast) PE=3 SV=1	Pc15g00090 protein {ECO:0000313|EMBL:CAP82895.1} OS=Penicillium chrysogenum (strain ATCC 28089 / DSM 1075 / Wisconsin PE=3 SV=1	Major facilitator superfamily domain, general substrate transporter [Penicillium expansum]
Penicillium0G056770.1	Cellular Component: integral component of membrane (GO:0016021); Molecular Function: transferase activity (GO:0016740);	--	--	--	--	--	Pc22g17710 protein {ECO:0000313|EMBL:CAP99059.1} OS=Penicillium chrysogenum (strain ATCC 28089 / DSM 1075 / Wisconsin PE=4 SV=1	Pc22g17710 [Penicillium rubens Wisconsin 54-1255]
Penicillium0G101320.1	Molecular Function: ATP binding (GO:0005524); Biological Process: cysteine metabolic process (GO:0006534); Biological Process: transport (GO:0006810); Cellular Component: plastid (GO:0009536); Biological Process: iron-sulfur cluster assembly (GO:0016226); Molecular Function: ATPase activity (GO:0016887); Molecular Function: pyridoxal phosphate binding (GO:0030170); Molecular Function: cysteine de…	--	--	--	Uncharacterized protein family (UPF0051)	--	Uncharacterized protein {ECO:0000313|EMBL:EQB54221.1} OS=Colletotrichum gloeosporioides (strain Cg-14) PE=4 SV=1	FeS cluster assembly protein sufB [Beauveria bassiana D1-5]
Penicillium0G071870.1	Cellular Component: integral component of membrane (GO:0016021); Molecular Function: oxidoreductase activity, acting on CH-OH group of donors (GO:0016614); Molecular Function: flavin adenine dinucleotide binding (GO:0050660); Biological Process: oxidation-reduction process (GO:0055114);	--	[D]	Cell cycle control, cell division, chromosome partitioning	--	Protein CSN12 homolog GN=csn12 OS=Neosartorya fumigata (strain ATCC MYA-4609 / Af293 / CBS 101355 / FGSC PE=3 SV=1	PCI/PINT associated module {ECO:0000313|EMBL:CDM37671.1} OS=Penicillium roqueforti FM164 PE=4 SV=1	PCI/PINT associated module [Penicillium roqueforti FM164]
Penicillium0G091610.1	Molecular Function: magnesium ion binding (GO:0000287); Molecular Function: RNA binding (GO:0003723); Molecular Function: phenylalanine-tRNA ligase activity (GO:0004826); Molecular Function: ATP binding (GO:0005524); Cellular Component: nucleus (GO:0005634); Cellular Component: cytosol (GO:0005829); Biological Process: phenylalanyl-tRNA aminoacylation (GO:0006432); Cellular Component: phenylalani…	K01890|0|pcs:Pc18g02170|Pc18g02170; K01890 phenylalanyl-tRNA synthetase beta chain [EC:6.1.1.20] (A)	[J]	Translation, ribosomal structure and biogenesis	B3/4 domain	Phenylalanine--tRNA ligase beta subunit GN=FRS1 OS=Candida albicans (Yeast) PE=2 SV=3	Phenylalanyl-tRNA synthetase, beta subunit {ECO:0000313|EMBL:EKV09056.1} OS=Penicillium digitatum (strain PHI26 / CECT 20796) PE=4 SV=1	tRNA synthetase, B5-domain [Penicillium expansum]
Penicillium0G001760.1	Biological Process: histone deacetylation (GO:0016575); Cellular Component: HDA1 complex (GO:0070823);	--	--	--	Class II histone deacetylase complex subunits 2 and 3	--	Uncharacterized protein {ECO:0000313|EMBL:EKV10886.1} OS=Penicillium digitatum (strain PHI26 / CECT 20796) PE=4 SV=1	hypothetical protein PDIG_53740 [Penicillium digitatum PHI26]
Penicillium0G017730.1	Cellular Component: integral component of membrane (GO:0016021);	--	[U]	Intracellular trafficking, secretion, and vesicular transport	SURF4 family	Surfeit locus protein 4 homolog GN=SPCC970.06 OS=Schizosaccharomyces pombe (strain 972 / ATCC 24843) PE=3 SV=1	Pc13g11050 protein {ECO:0000313|EMBL:CAP92174.1} OS=Penicillium chrysogenum (strain ATCC 28089 / DSM 1075 / Wisconsin PE=4 SV=1	Pc13g11050 [Penicillium rubens Wisconsin 54-1255]
Penicillium0G055540.1	Biological Process: cellular bud site selection (GO:0000282); Biological Process: mRNA splicing, via spliceosome (GO:0000398); Cellular Component: U2-type spliceosomal complex (GO:0005684); Cellular Component: U2 snRNP (GO:0005686);	K12873|7.98034e-106|pcs:Pc20g00660|Pc20g00660; K12873 bud site selection protein 31 (A)	[K]	Transcription	G10 protein	Pre-mRNA-splicing factor cwf14 GN=cwf14 OS=Schizosaccharomyces pombe (strain 972 / ATCC 24843) PE=1 SV=1	Cell cycle control protein cwf14 {ECO:0000313|EMBL:CDM28100.1} OS=Penicillium roqueforti FM164 PE=4 SV=1	G10 protein [Penicillium expansum]
Penicillium0G053710.1	Biological Process: carbohydrate transport (GO:0008643); Cellular Component: integral component of membrane (GO:0016021); Molecular Function: substrate-specific transmembrane transporter activity (GO:0022891); Biological Process: transmembrane transport (GO:0055085);	--	[R]	General function prediction only	Sugar (and other) transporter	Alpha-glucosides permease MPH3 GN=MPH3 OS=Saccharomyces cerevisiae (strain ATCC 204508 / S288c) PE=1 SV=1	Pc12g00780 protein {ECO:0000313|EMBL:CAP79705.1} OS=Penicillium chrysogenum (strain ATCC 28089 / DSM 1075 / Wisconsin PE=3 SV=1	Major facilitator superfamily domain, general substrate transporter [Penicillium expansum]
Penicillium0G013510.1	--	--	--	--	Endoribonuclease L-PSP	--	Pc20g01870 protein {ECO:0000313|EMBL:CAP85516.1} OS=Penicillium chrysogenum (strain ATCC 28089 / DSM 1075 / Wisconsin PE=4 SV=1	Pc20g01870 [Penicillium rubens Wisconsin 54-1255]
Penicillium0G061170.1	Cellular Component: mitochondrion (GO:0005739); Molecular Function: oxidoreductase activity (GO:0016491); Biological Process: oxidation-reduction process (GO:0055114);	--	--	--	Protein of unknown function (DUF1687)	Putative redox protein fmp46, mitochondrial (Precursor) GN=fmp46 OS=Schizosaccharomyces pombe (strain 972 / ATCC 24843) PE=3 SV=1	Uncharacterized protein {ECO:0000313|EMBL:EKV15118.1} OS=Penicillium digitatum (strain PHI26 / CECT 20796) PE=4 SV=1	Protein of unknown function DUF1687, fungi [Penicillium expansum]
Penicillium0G003480.1	--	--	[M]	Cell wall/membrane/envelope biogenesis	Ankyrin repeats (3 copies)	Palmitoyltransferase AKR1 GN=AKR1 OS=Saccharomyces cerevisiae (strain ATCC 204508 / S288c) PE=1 SV=1	Uncharacterized protein {ECO:0000313|EMBL:EXL96758.1} OS=Fusarium oxysporum f. sp. cubense tropical race 4 54006 PE=4 SV=1	hypothetical protein FOIG_11117 [Fusarium oxysporum f. sp. cubense tropical race 4 54006]
Penicillium0G126210.1	Molecular Function: transporter activity (GO:0005215); Molecular Function: binding (GO:0005488); Biological Process: transport (GO:0006810); Cellular Component: integral component of membrane (GO:0016021);	--	--	--	AcrB/AcrD/AcrF family	--	Putative uncharacterized protein {ECO:0000313|EMBL:EGF75944.1} OS=Batrachochytrium dendrobatidis (strain JAM81 / FGSC 10211) PE=4 SV=1	Acriflavine resistance protein B [Beauveria bassiana D1-5]
Penicillium0G081800.1	Molecular Function: GTPase activity (GO:0003924); Molecular Function: signal recognition particle binding (GO:0005047); Molecular Function: GTP binding (GO:0005525); Cellular Component: nucleus (GO:0005634); Cellular Component: signal recognition particle receptor complex (GO:0005785); Cellular Component: cytosol (GO:0005829); Biological Process: SRP-dependent cotranslational protein targeting to…	K13431|0|pcs:Pc20g13240|Pc20g13240; K13431 signal recognition particle receptor subunit alpha (A)	[U]	Intracellular trafficking, secretion, and vesicular transport	Signal recognition particle, alpha subunit, N-terminal	Signal recognition particle receptor subunit alpha homolog GN=SRP101 OS=Saccharomyces cerevisiae (strain ATCC 204508 / S288c) PE=1 SV=2	AAA+ ATPase domain {ECO:0000313|EMBL:CDM37386.1} OS=Penicillium roqueforti FM164 PE=4 SV=1	AAA+ ATPase domain [Penicillium roqueforti FM164]
Penicillium0G012400.1	Molecular Function: transporter activity (GO:0005215); Cellular Component: integral component of membrane (GO:0016021); Biological Process: transmembrane transport (GO:0055085);	--	[U]	Intracellular trafficking, secretion, and vesicular transport	Major Facilitator Superfamily	Uncharacterized MFS-type transporter C18.02 GN=SPCC18.02 OS=Schizosaccharomyces pombe (strain 972 / ATCC 24843) PE=3 SV=1	MFS amine transporter, putative {ECO:0000313|EMBL:EKV17898.1} OS=Penicillium digitatum (strain PHI26 / CECT 20796) PE=4 SV=1	MFS amine transporter, putative [Penicillium digitatum Pd1]
Penicillium0G026090.1	--	--	--	--	Tubby C 2	--	Uncharacterized protein {ECO:0000313|EMBL:CAP93549.1} OS=Penicillium chrysogenum (strain ATCC 28089 / DSM 1075 / Wisconsin PE=4 SV=1	hypothetical protein PEX2_031450 [Penicillium expansum]
Penicillium0G054790.1	Cellular Component: membrane (GO:0016020);	--	--	--	4F5 protein family	SERF-like protein C1705.02 GN=SPAC1705.02 OS=Schizosaccharomyces pombe (strain 972 / ATCC 24843) PE=3 SV=1	Pc22g16980 protein {ECO:0000313|EMBL:CAP98986.1} OS=Penicillium chrysogenum (strain ATCC 28089 / DSM 1075 / Wisconsin PE=4 SV=1	Pc22g16980 [Penicillium rubens Wisconsin 54-1255]
Penicillium0G074220.1	Cellular Component: membrane (GO:0016020);	--	--	--	--	--	Genomic scaffold, ProqFM164S07 {ECO:0000313|EMBL:CDM37948.1} OS=Penicillium roqueforti FM164 PE=4 SV=1	hypothetical protein PEXP_077250 [Penicillium expansum]
Penicillium0G082700.1	--	--	--	--	--	--	Pc20g14060 protein {ECO:0000313|EMBL:CAP86735.1} OS=Penicillium chrysogenum (strain ATCC 28089 / DSM 1075 / Wisconsin PE=4 SV=1	hypothetical protein PEXP_011050 [Penicillium expansum]
Penicillium0G031970.1	--	--	--	--	Mitochondrial ATPase expression	--	ATPase expression protein 2, mitochondrial {ECO:0000313|EMBL:CDM30975.1} OS=Penicillium roqueforti FM164 PE=4 SV=1	ATPase expression protein 2, mitochondrial [Penicillium roqueforti FM164]
Penicillium0G112800.1	--	--	--	--	Taurine catabolism dioxygenase TauD, TfdA family	--	Uncharacterized protein {ECO:0000313|EMBL:EGU10974.1} OS=Rhodotorula glutinis (strain ATCC 204091 / IIP 30 / MTCC 1151) PE=4 SV=1	conserved hypothetical protein [Ricinus communis]
Penicillium0G050500.1	--	--	--	--	--	--	Uncharacterized protein {ECO:0000313|EMBL:EAA60083.1} OS=Emericella nidulans (strain FGSC A4 / ATCC 38163 / CBS 112.46 / NRRL PE=4 SV=1	hypothetical protein OIDMADRAFT_160616 [Oidiodendron maius Zn]
Penicillium0G095740.1	Cellular Component: integral component of membrane (GO:0016021);	--	[S]	Function unknown	--	Chromatin assembly factor 1 subunit rlf2 GN=rlf2 OS=Schizosaccharomyces pombe (strain 972 / ATCC 24843) PE=3 SV=2	Genomic scaffold, ProqFM164S03 {ECO:0000313|EMBL:CDM33316.1} OS=Penicillium roqueforti FM164 PE=4 SV=1	hypothetical protein PITC_088760 [Penicillium italicum]
Penicillium0G008420.1	--	--	--	--	Domain of unknown function (DUF1996)	--	Uncharacterized protein {ECO:0000313|EMBL:KFA65048.1} OS=Stachybotrys chlorohalonata IBT 40285 PE=4 SV=1	hypothetical protein S40285_08333 [Stachybotrys chlorohalonata IBT 40285]
[truncated: 12,115 more rows]

## Sheet: Function_anno.stat
#Anno_Database	Annotated_Number	100<=length<300	length>=300
[truncated: 8 more rows]

## Sheet: GO.list
Penicillium0G000010.1	GO:0016021	GO:0055085
[truncated: 9,129 more rows]
[truncated: 10 more columns]

[truncated: 3 more sheets: GO_tree.stat, Kegg.pathway, Kegg.ko]
