# Supplementary material for: Genomic Analysis of Penicillium griseofulvum CF3 Reveals Potential for Plant Growth Promotion and Disease Resistance
Source: J Fungi (Basel). 2025 Feb 17;11(2):153. doi: 10.3390/jof11020153 (PMC11856539; doi:10.3390/jof11020153)
Supplement: Supplementary file 1 [file jof-11-00153-s001.zip › Table S2 Special Database Annotation of P. griseofulvum CF3 Genome.xlsx]

## Sheet: carbohydrate_active_enzymes
protein_id:Penicillium0G000170.1
hmm_num:1
protein_id	CAZyme_family	protein_length	protein_start	protien_end	hmm_length	hmm_start	hmm_end	e-value	coverage
Penicillium0G000170.1	GH109.hmm	407	72	136	126	58	122	7.4e-09	0.507937
protein_id:Penicillium0G000240.1
hmm_num:1
protein_id	CAZyme_family	protein_length	protein_start	protien_end	hmm_length	hmm_start	hmm_end	e-value	coverage
Penicillium0G000240.1	GH43.hmm	522	21	319	248	2	247	1.5e-57	0.987903
protein_id:Penicillium0G000390.1
hmm_num:3
protein_id	CAZyme_family	protein_length	protein_start	protien_end	hmm_length	hmm_start	hmm_end	e-value	coverage
Penicillium0G000390.1	CBM1.hmm	645	23	50	29	2	29	1.4e-12	0.931034
Penicillium0G000390.1	GH5.hmm	645	130	401	275	26	238	8.2e-34	0.770909
Penicillium0G000390.1	CBM46.hmm	645	440	521	87	2	81	5.6e-17	0.908046
protein_id:Penicillium0G000650.1
hmm_num:1
protein_id	CAZyme_family	protein_length	protein_start	protien_end	hmm_length	hmm_start	hmm_end	e-value	coverage
Penicillium0G000650.1	GH32.hmm	536	28	369	293	1	293	2.2e-94	0.996587
protein_id:Penicillium0G000710.1
hmm_num:1
protein_id	CAZyme_family	protein_length	protein_start	protien_end	hmm_length	hmm_start	hmm_end	e-value	coverage
Penicillium0G000710.1	GH27.hmm	434	115	258	375	120	240	3.1e-31	0.32
protein_id:Penicillium0G000870.1
hmm_num:1
protein_id	CAZyme_family	protein_length	protein_start	protien_end	hmm_length	hmm_start	hmm_end	e-value	coverage
Penicillium0G000870.1	AA4.hmm	542	74	295	522	18	242	2.6e-18	0.429119
protein_id:Penicillium0G000910.1
hmm_num:1
protein_id	CAZyme_family	protein_length	protein_start	protien_end	hmm_length	hmm_start	hmm_end	e-value	coverage
Penicillium0G000910.1	GH16.hmm	1166	896	1145	189	23	176	1.8e-15	0.809524
protein_id:Penicillium0G001210.1
hmm_num:1
protein_id	CAZyme_family	protein_length	protein_start	protien_end	hmm_length	hmm_start	hmm_end	e-value	coverage
Penicillium0G001210.1	GT90.hmm	464	186	418	250	3	247	3.3e-23	0.976
protein_id:Penicillium0G001460.1
hmm_num:1
protein_id	CAZyme_family	protein_length	protein_start	protien_end	hmm_length	hmm_start	hmm_end	e-value	coverage
Penicillium0G001460.1	GT3.hmm	714	19	656	637	1	637	0	0.99843
protein_id:Penicillium0G001530.1
hmm_num:1
protein_id	CAZyme_family	protein_length	protein_start	protien_end	hmm_length	hmm_start	hmm_end	e-value	coverage
Penicillium0G001530.1	GH18.hmm	478	30	315	296	3	278	5.1e-26	0.929054
protein_id:Penicillium0G001590.1
hmm_num:1
protein_id	CAZyme_family	protein_length	protein_start	protien_end	hmm_length	hmm_start	hmm_end	e-value	coverage
Penicillium0G001590.1	CE10.hmm	348	54	333	341	68	337	1.1e-54	0.788856
protein_id:Penicillium0G001630.1
hmm_num:1
protein_id	CAZyme_family	protein_length	protein_start	protien_end	hmm_length	hmm_start	hmm_end	e-value	coverage
Penicillium0G001630.1	GH31.hmm	959	364	811	427	2	427	3.8e-146	0.995316
protein_id:Penicillium0G001940.1
hmm_num:1
protein_id	CAZyme_family	protein_length	protein_start	protien_end	hmm_length	hmm_start	hmm_end	e-value	coverage
Penicillium0G001940.1	AA3.hmm	604	38	603	618	85	404	2e-69	0.516181
protein_id:Penicillium0G002200.1
hmm_num:1
protein_id	CAZyme_family	protein_length	protein_start	protien_end	hmm_length	hmm_start	hmm_end	e-value	coverage
Penicillium0G002200.1	AA1.hmm	711	32	340	943	450	737	1e-70	0.304348
protein_id:Penicillium0G002240.1
hmm_num:1
protein_id	CAZyme_family	protein_length	protein_start	protien_end	hmm_length	hmm_start	hmm_end	e-value	coverage
Penicillium0G002240.1	CE1.hmm	409	163	297	227	7	156	2.1e-11	0.656388
protein_id:Penicillium0G002300.1
hmm_num:1
protein_id	CAZyme_family	protein_length	protein_start	protien_end	hmm_length	hmm_start	hmm_end	e-value	coverage
Penicillium0G002300.1	AA11.hmm	395	19	220	191	1	189	6.1e-77	0.984293
protein_id:Penicillium0G002560.1
hmm_num:1
protein_id	CAZyme_family	protein_length	protein_start	protien_end	hmm_length	hmm_start	hmm_end	e-value	coverage
Penicillium0G002560.1	GH32.hmm	661	46	399	293	1	285	3.1e-37	0.969283
protein_id:Penicillium0G002590.1
hmm_num:1
protein_id	CAZyme_family	protein_length	protein_start	protien_end	hmm_length	hmm_start	hmm_end	e-value	coverage
Penicillium0G002590.1	CE1.hmm	345	14	142	227	7	121	2.3e-08	0.502203
protein_id:Penicillium0G002640.1
hmm_num:3
protein_id	CAZyme_family	protein_length	protein_start	protien_end	hmm_length	hmm_start	hmm_end	e-value	coverage
Penicillium0G002640.1	CBM50.hmm	352	63	107	40	1	39	2e-06	0.95
Penicillium0G002640.1	CBM50.hmm	352	220	248	40	1	28	0.00013	0.675
Penicillium0G002640.1	CBM50.hmm	352	306	333	40	1	31	4.1e-06	0.75
protein_id:Penicillium0G002850.1
hmm_num:1
protein_id	CAZyme_family	protein_length	protein_start	protien_end	hmm_length	hmm_start	hmm_end	e-value	coverage
Penicillium0G002850.1	CE4.hmm	308	44	149	130	23	127	9.2e-21	0.8
protein_id:Penicillium0G003530.1
hmm_num:1
protein_id	CAZyme_family	protein_length	protein_start	protien_end	hmm_length	hmm_start	hmm_end	e-value	coverage
Penicillium0G003530.1	AA3.hmm	547	14	541	618	84	403	9.2e-93	0.516181
protein_id:Penicillium0G003940.1
hmm_num:1
protein_id	CAZyme_family	protein_length	protein_start	protien_end	hmm_length	hmm_start	hmm_end	e-value	coverage
Penicillium0G003940.1	GH67.hmm	835	17	687	669	1	669	1.5e-279	0.998505
protein_id:Penicillium0G003980.1
hmm_num:1
protein_id	CAZyme_family	protein_length	protein_start	protien_end	hmm_length	hmm_start	hmm_end	e-value	coverage
Penicillium0G003980.1	GH3.hmm	840	32	245	216	3	216	3.7e-64	0.986111
protein_id:Penicillium0G004410.1
hmm_num:1
protein_id	CAZyme_family	protein_length	protein_start	protien_end	hmm_length	hmm_start	hmm_end	e-value	coverage
Penicillium0G004410.1	GT15.hmm	393	73	351	273	1	272	2.3e-122	0.992674
protein_id:Penicillium0G004680.1
hmm_num:1
protein_id	CAZyme_family	protein_length	protein_start	protien_end	hmm_length	hmm_start	hmm_end	e-value	coverage
Penicillium0G004680.1	CBM53.hmm	109	59	96	87	48	85	4.3e-06	0.425287
protein_id:Penicillium0G004790.1
hmm_num:1
protein_id	CAZyme_family	protein_length	protein_start	protien_end	hmm_length	hmm_start	hmm_end	e-value	coverage
Penicillium0G004790.1	CE1.hmm	400	33	175	227	22	143	1.8e-12	0.53304
protein_id:Penicillium0G004850.1
hmm_num:1
protein_id	CAZyme_family	protein_length	protein_start	protien_end	hmm_length	hmm_start	hmm_end	e-value	coverage
Penicillium0G004850.1	GH17.hmm	616	320	602	311	2	306	5e-37	0.977492
protein_id:Penicillium0G005050.1
hmm_num:1
protein_id	CAZyme_family	protein_length	protein_start	protien_end	hmm_length	hmm_start	hmm_end	e-value	coverage
Penicillium0G005050.1	GT32.hmm	360	116	195	90	8	89	4.5e-20	0.9
protein_id:Penicillium0G005060.1
hmm_num:1
protein_id	CAZyme_family	protein_length	protein_start	protien_end	hmm_length	hmm_start	hmm_end	e-value	coverage
Penicillium0G005060.1	AA7.hmm	559	118	306	458	19	195	8.1e-42	0.384279
protein_id:Penicillium0G005420.1
hmm_num:1
protein_id	CAZyme_family	protein_length	protein_start	protien_end	hmm_length	hmm_start	hmm_end	e-value	coverage
Penicillium0G005420.1	GT2.hmm	414	105	342	168	1	165	1e-46	0.97619
protein_id:Penicillium0G005580.1
hmm_num:1
protein_id	CAZyme_family	protein_length	protein_start	protien_end	hmm_length	hmm_start	hmm_end	e-value	coverage
Penicillium0G005580.1	CBM63.hmm	362	275	345	78	3	71	1.2e-22	0.871795
protein_id:Penicillium0G006000.1
hmm_num:1
protein_id	CAZyme_family	protein_length	protein_start	protien_end	hmm_length	hmm_start	hmm_end	e-value	coverage
Penicillium0G006000.1	CE10.hmm	661	406	644	341	81	322	1.9e-23	0.706745
protein_id:Penicillium0G006060.1
hmm_num:2
protein_id	CAZyme_family	protein_length	protein_start	protien_end	hmm_length	hmm_start	hmm_end	e-value	coverage
Penicillium0G006060.1	GH13.hmm	2383	97	496	299	12	290	3.7e-30	0.929766
Penicillium0G006060.1	GT5.hmm	2383	1147	1610	472	2	467	4.8e-60	0.985169
protein_id:Penicillium0G006080.1
hmm_num:1
protein_id	CAZyme_family	protein_length	protein_start	protien_end	hmm_length	hmm_start	hmm_end	e-value	coverage
Penicillium0G006080.1	GH16.hmm	316	72	280	189	12	176	3.3e-28	0.867725
protein_id:Penicillium0G006280.1
hmm_num:1
protein_id	CAZyme_family	protein_length	protein_start	protien_end	hmm_length	hmm_start	hmm_end	e-value	coverage
Penicillium0G006280.1	AA9.hmm	283	6	223	220	2	219	9e-62	0.986364
protein_id:Penicillium0G006290.1
hmm_num:1
protein_id	CAZyme_family	protein_length	protein_start	protien_end	hmm_length	hmm_start	hmm_end	e-value	coverage
Penicillium0G006290.1	CE1.hmm	267	40	168	227	8	140	2.2e-21	0.581498
protein_id:Penicillium0G006470.1
hmm_num:1
protein_id	CAZyme_family	protein_length	protein_start	protien_end	hmm_length	hmm_start	hmm_end	e-value	coverage
Penicillium0G006470.1	GT69.hmm	403	54	306	239	1	238	1.4e-89	0.991632
protein_id:Penicillium0G006670.1
hmm_num:1
protein_id	CAZyme_family	protein_length	protein_start	protien_end	hmm_length	hmm_start	hmm_end	e-value	coverage
Penicillium0G006670.1	GH109.hmm	506	206	267	126	63	124	1.4e-09	0.484127
protein_id:Penicillium0G006690.1
hmm_num:1
protein_id	CAZyme_family	protein_length	protein_start	protien_end	hmm_length	hmm_start	hmm_end	e-value	coverage
Penicillium0G006690.1	CBM18.hmm	292	190	237	38	7	38	2.4e-11	0.815789
protein_id:Penicillium0G006790.1
hmm_num:1
protein_id	CAZyme_family	protein_length	protein_start	protien_end	hmm_length	hmm_start	hmm_end	e-value	coverage
Penicillium0G006790.1	GH3.hmm	783	113	338	216	3	215	1e-66	0.981481
protein_id:Penicillium0G006960.1
hmm_num:1
protein_id	CAZyme_family	protein_length	protein_start	protien_end	hmm_length	hmm_start	hmm_end	e-value	coverage
Penicillium0G006960.1	GH2.hmm	1658	40	928	752	27	751	7.6e-213	0.962766
protein_id:Penicillium0G007060.1
hmm_num:1
protein_id	CAZyme_family	protein_length	protein_start	protien_end	hmm_length	hmm_start	hmm_end	e-value	coverage
Penicillium0G007060.1	GT21.hmm	498	7	324	233	1	233	1.6e-96	0.995708
protein_id:Penicillium0G007310.1
hmm_num:1
protein_id	CAZyme_family	protein_length	protein_start	protien_end	hmm_length	hmm_start	hmm_end	e-value	coverage
Penicillium0G007310.1	AA3.hmm	607	22	605	618	78	399	2.2e-91	0.519417
protein_id:Penicillium0G007460.1
hmm_num:1
protein_id	CAZyme_family	protein_length	protein_start	protien_end	hmm_length	hmm_start	hmm_end	e-value	coverage
Penicillium0G007460.1	GH18.hmm	321	31	258	296	25	211	3.1e-19	0.628378
protein_id:Penicillium0G007520.1
hmm_num:1
protein_id	CAZyme_family	protein_length	protein_start	protien_end	hmm_length	hmm_start	hmm_end	e-value	coverage
Penicillium0G007520.1	CE10.hmm	337	58	331	341	61	333	3.4e-67	0.797654
protein_id:Penicillium0G007580.1
hmm_num:1
protein_id	CAZyme_family	protein_length	protein_start	protien_end	hmm_length	hmm_start	hmm_end	e-value	coverage
Penicillium0G007580.1	GH18.hmm	887	28	313	296	3	211	1.3e-27	0.702703
protein_id:Penicillium0G007600.1
hmm_num:1
protein_id	CAZyme_family	protein_length	protein_start	protien_end	hmm_length	hmm_start	hmm_end	e-value	coverage
Penicillium0G007600.1	AA3.hmm	685	27	618	618	83	401	1.2e-85	0.514563
protein_id:Penicillium0G007660.1
hmm_num:1
protein_id	CAZyme_family	protein_length	protein_start	protien_end	hmm_length	hmm_start	hmm_end	e-value	coverage
Penicillium0G007660.1	GH30.hmm	488	66	484	417	21	415	3.3e-113	0.944844
protein_id:Penicillium0G007750.1
hmm_num:1
protein_id	CAZyme_family	protein_length	protein_start	protien_end	hmm_length	hmm_start	hmm_end	e-value	coverage
Penicillium0G007750.1	GT32.hmm	420	120	194	90	10	84	4.1e-18	0.822222
protein_id:Penicillium0G007940.1
hmm_num:1
protein_id	CAZyme_family	protein_length	protein_start	protien_end	hmm_length	hmm_start	hmm_end	e-value	coverage
Penicillium0G007940.1	CE10.hmm	340	46	323	341	63	331	4.3e-43	0.785924
protein_id:Penicillium0G008110.1
hmm_num:3
protein_id	CAZyme_family	protein_length	protein_start	protien_end	hmm_length	hmm_start	hmm_end	e-value	coverage
Penicillium0G008110.1	GH71.hmm	1047	27	411	375	1	365	8.9e-137	0.970667
Penicillium0G008110.1	CBM24.hmm	1047	460	535	76	1	76	1e-28	0.986842
Penicillium0G008110.1	CBM24.hmm	1047	554	627	76	1	76	9.3e-24	0.986842
protein_id:Penicillium0G008240.1
hmm_num:1
protein_id	CAZyme_family	protein_length	protein_start	protien_end	hmm_length	hmm_start	hmm_end	e-value	coverage
Penicillium0G008240.1	GH5.hmm	2235	890	1197	275	34	257	2.8e-44	0.810909
protein_id:Penicillium0G008570.1
hmm_num:1
protein_id	CAZyme_family	protein_length	protein_start	protien_end	hmm_length	hmm_start	hmm_end	e-value	coverage
Penicillium0G008570.1	GT32.hmm	395	85	169	90	7	89	4.4e-20	0.911111
protein_id:Penicillium0G008610.1
hmm_num:1
protein_id	CAZyme_family	protein_length	protein_start	protien_end	hmm_length	hmm_start	hmm_end	e-value	coverage
Penicillium0G008610.1	CE10.hmm	3066	2717	3062	341	57	333	6.1e-27	0.809384
protein_id:Penicillium0G008700.1
hmm_num:1
protein_id	CAZyme_family	protein_length	protein_start	protien_end	hmm_length	hmm_start	hmm_end	e-value	coverage
Penicillium0G008700.1	GT32.hmm	220	95	165	90	8	81	5e-18	0.811111
protein_id:Penicillium0G008980.1
hmm_num:1
protein_id	CAZyme_family	protein_length	protein_start	protien_end	hmm_length	hmm_start	hmm_end	e-value	coverage
Penicillium0G008980.1	GH132.hmm	423	121	422	303	13	303	8.4e-106	0.957096
protein_id:Penicillium0G009300.1
hmm_num:1
protein_id	CAZyme_family	protein_length	protein_start	protien_end	hmm_length	hmm_start	hmm_end	e-value	coverage
Penicillium0G009300.1	CE1.hmm	285	24	280	227	2	224	1.4e-50	0.977974
protein_id:Penicillium0G009500.1
hmm_num:3
protein_id	CAZyme_family	protein_length	protein_start	protien_end	hmm_length	hmm_start	hmm_end	e-value	coverage
Penicillium0G009500.1	CBM50.hmm	1676	629	675	40	1	39	4.1e-05	0.95
Penicillium0G009500.1	CBM18.hmm	1676	709	755	38	7	38	5.7e-10	0.815789
Penicillium0G009500.1	GH18.hmm	1676	772	1121	296	6	282	7.5e-53	0.932432
protein_id:Penicillium0G009740.1
hmm_num:1
protein_id	CAZyme_family	protein_length	protein_start	protien_end	hmm_length	hmm_start	hmm_end	e-value	coverage
Penicillium0G009740.1	GH13.hmm	462	60	347	299	13	297	8.9e-66	0.949833
protein_id:Penicillium0G009880.1
hmm_num:1
protein_id	CAZyme_family	protein_length	protein_start	protien_end	hmm_length	hmm_start	hmm_end	e-value	coverage
Penicillium0G009880.1	GH109.hmm	385	39	129	126	26	121	2.5e-10	0.753968
protein_id:Penicillium0G010070.1
hmm_num:1
protein_id	CAZyme_family	protein_length	protein_start	protien_end	hmm_length	hmm_start	hmm_end	e-value	coverage
Penicillium0G010070.1	GT39.hmm	744	67	305	223	2	223	1.9e-76	0.991031
protein_id:Penicillium0G010790.1
hmm_num:1
protein_id	CAZyme_family	protein_length	protein_start	protien_end	hmm_length	hmm_start	hmm_end	e-value	coverage
Penicillium0G010790.1	GH125.hmm	958	507	937	402	1	402	4e-162	0.997512
protein_id:Penicillium0G010920.1
hmm_num:1
protein_id	CAZyme_family	protein_length	protein_start	protien_end	hmm_length	hmm_start	hmm_end	e-value	coverage
Penicillium0G010920.1	GT57.hmm	503	16	495	481	3	479	1.1e-175	0.989605
protein_id:Penicillium0G011280.1
hmm_num:1
protein_id	CAZyme_family	protein_length	protein_start	protien_end	hmm_length	hmm_start	hmm_end	e-value	coverage
Penicillium0G011280.1	GH15.hmm	490	45	451	361	6	360	8.6e-80	0.980609
protein_id:Penicillium0G011310.1
hmm_num:1
protein_id	CAZyme_family	protein_length	protein_start	protien_end	hmm_length	hmm_start	hmm_end	e-value	coverage
Penicillium0G011310.1	CE10.hmm	359	64	346	341	73	334	1.7e-51	0.765396
protein_id:Penicillium0G011380.1
hmm_num:2
protein_id	CAZyme_family	protein_length	protein_start	protien_end	hmm_length	hmm_start	hmm_end	e-value	coverage
Penicillium0G011380.1	CBM18.hmm	458	54	86	38	2	35	3.3e-06	0.868421
Penicillium0G011380.1	CE4.hmm	458	128	255	130	9	124	1.2e-31	0.884615
protein_id:Penicillium0G011470.1
hmm_num:1
protein_id	CAZyme_family	protein_length	protein_start	protien_end	hmm_length	hmm_start	hmm_end	e-value	coverage
Penicillium0G011470.1	GH43.hmm	510	6	301	248	3	247	6.7e-57	0.983871
protein_id:Penicillium0G011980.1
hmm_num:1
protein_id	CAZyme_family	protein_length	protein_start	protien_end	hmm_length	hmm_start	hmm_end	e-value	coverage
Penicillium0G011980.1	GT4.hmm	1299	673	785	160	12	120	7.4e-14	0.675
protein_id:Penicillium0G012030.1
hmm_num:1
protein_id	CAZyme_family	protein_length	protein_start	protien_end	hmm_length	hmm_start	hmm_end	e-value	coverage
Penicillium0G012030.1	PL9.hmm	655	16	162	374	12	137	4e-12	0.334225
protein_id:Penicillium0G012150.1
hmm_num:1
protein_id	CAZyme_family	protein_length	protein_start	protien_end	hmm_length	hmm_start	hmm_end	e-value	coverage
Penicillium0G012150.1	GH36.hmm	735	27	718	688	1	687	1.7e-243	0.997093
protein_id:Penicillium0G012410.1
hmm_num:1
protein_id	CAZyme_family	protein_length	protein_start	protien_end	hmm_length	hmm_start	hmm_end	e-value	coverage
Penicillium0G012410.1	CE10.hmm	959	88	222	341	74	199	2.5e-26	0.366569
protein_id:Penicillium0G012560.1
hmm_num:1
protein_id	CAZyme_family	protein_length	protein_start	protien_end	hmm_length	hmm_start	hmm_end	e-value	coverage
Penicillium0G012560.1	AA11.hmm	378	18	237	191	1	184	5.8e-67	0.958115
protein_id:Penicillium0G012840.1
hmm_num:1
protein_id	CAZyme_family	protein_length	protein_start	protien_end	hmm_length	hmm_start	hmm_end	e-value	coverage
Penicillium0G012840.1	GH3.hmm	856	35	248	216	2	216	2e-64	0.990741
protein_id:Penicillium0G013180.1
hmm_num:1
protein_id	CAZyme_family	protein_length	protein_start	protien_end	hmm_length	hmm_start	hmm_end	e-value	coverage
Penicillium0G013180.1	GH72.hmm	486	17	329	312	2	311	3.2e-125	0.990385
protein_id:Penicillium0G013240.1
hmm_num:1
protein_id	CAZyme_family	protein_length	protein_start	protien_end	hmm_length	hmm_start	hmm_end	e-value	coverage
Penicillium0G013240.1	GH32.hmm	538	32	372	293	1	293	1.5e-93	0.996587
protein_id:Penicillium0G013260.1
hmm_num:1
protein_id	CAZyme_family	protein_length	protein_start	protien_end	hmm_length	hmm_start	hmm_end	e-value	coverage
Penicillium0G013260.1	GH32.hmm	644	46	406	293	1	287	2.6e-70	0.976109
protein_id:Penicillium0G013430.1
hmm_num:2
protein_id	CAZyme_family	protein_length	protein_start	protien_end	hmm_length	hmm_start	hmm_end	e-value	coverage
Penicillium0G013430.1	GH5.hmm	400	41	313	275	10	242	3.7e-42	0.843636
Penicillium0G013430.1	CBM1.hmm	400	368	396	29	1	29	8.8e-16	0.965517
protein_id:Penicillium0G013440.1
hmm_num:2
protein_id	CAZyme_family	protein_length	protein_start	protien_end	hmm_length	hmm_start	hmm_end	e-value	coverage
Penicillium0G013440.1	GH7.hmm	535	27	462	415	1	414	3.6e-203	0.995181
Penicillium0G013440.1	CBM1.hmm	535	503	531	29	1	29	2.7e-14	0.965517
protein_id:Penicillium0G014020.1
hmm_num:1
protein_id	CAZyme_family	protein_length	protein_start	protien_end	hmm_length	hmm_start	hmm_end	e-value	coverage
Penicillium0G014020.1	GH71.hmm	566	23	414	375	1	374	1.5e-143	0.994667
protein_id:Penicillium0G014140.1
hmm_num:1
protein_id	CAZyme_family	protein_length	protein_start	protien_end	hmm_length	hmm_start	hmm_end	e-value	coverage
Penicillium0G014140.1	GT2.hmm	725	151	351	168	2	167	5e-07	0.982143
protein_id:Penicillium0G014200.1
hmm_num:1
protein_id	CAZyme_family	protein_length	protein_start	protien_end	hmm_length	hmm_start	hmm_end	e-value	coverage
Penicillium0G014200.1	AA9.hmm	452	9	232	220	3	219	7e-71	0.981818
protein_id:Penicillium0G014370.1
hmm_num:1
protein_id	CAZyme_family	protein_length	protein_start	protien_end	hmm_length	hmm_start	hmm_end	e-value	coverage
Penicillium0G014370.1	CE1.hmm	353	108	216	227	92	174	4.3e-09	0.361233
protein_id:Penicillium0G014600.1
hmm_num:2
protein_id	CAZyme_family	protein_length	protein_start	protien_end	hmm_length	hmm_start	hmm_end	e-value	coverage
Penicillium0G014600.1	CBM32.hmm	2223	70	188	124	11	122	2.8e-19	0.895161
Penicillium0G014600.1	AA5.hmm	2223	200	693	1281	554	1035	1.6e-151	0.375488
protein_id:Penicillium0G014720.1
hmm_num:1
protein_id	CAZyme_family	protein_length	protein_start	protien_end	hmm_length	hmm_start	hmm_end	e-value	coverage
Penicillium0G014720.1	AA7.hmm	524	222	514	458	138	456	8.7e-19	0.694323
protein_id:Penicillium0G014750.1
hmm_num:1
protein_id	CAZyme_family	protein_length	protein_start	protien_end	hmm_length	hmm_start	hmm_end	e-value	coverage
Penicillium0G014750.1	GH35.hmm	1014	45	394	307	1	304	5.7e-85	0.986971
protein_id:Penicillium0G015060.1
hmm_num:1
protein_id	CAZyme_family	protein_length	protein_start	protien_end	hmm_length	hmm_start	hmm_end	e-value	coverage
Penicillium0G015060.1	PL1.hmm	373	108	298	202	18	201	1.1e-54	0.905941
protein_id:Penicillium0G015090.1
hmm_num:1
protein_id	CAZyme_family	protein_length	protein_start	protien_end	hmm_length	hmm_start	hmm_end	e-value	coverage
Penicillium0G015090.1	GH2.hmm	856	3	710	752	27	533	1e-86	0.672872
protein_id:Penicillium0G015620.1
hmm_num:1
protein_id	CAZyme_family	protein_length	protein_start	protien_end	hmm_length	hmm_start	hmm_end	e-value	coverage
Penicillium0G015620.1	GH31.hmm	898	242	788	427	1	427	7.3e-154	0.997658
protein_id:Penicillium0G015630.1
hmm_num:1
protein_id	CAZyme_family	protein_length	protein_start	protien_end	hmm_length	hmm_start	hmm_end	e-value	coverage
Penicillium0G015630.1	GH16.hmm	417	84	243	189	56	188	4.1e-24	0.698413
protein_id:Penicillium0G015770.1
hmm_num:1
protein_id	CAZyme_family	protein_length	protein_start	protien_end	hmm_length	hmm_start	hmm_end	e-value	coverage
Penicillium0G015770.1	GT32.hmm	400	114	187	90	11	86	3e-19	0.833333
protein_id:Penicillium0G015940.1
hmm_num:1
protein_id	CAZyme_family	protein_length	protein_start	protien_end	hmm_length	hmm_start	hmm_end	e-value	coverage
Penicillium0G015940.1	GH3.hmm	792	94	341	216	3	215	5e-53	0.981481
protein_id:Penicillium0G015960.1
hmm_num:1
protein_id	CAZyme_family	protein_length	protein_start	protien_end	hmm_length	hmm_start	hmm_end	e-value	coverage
Penicillium0G015960.1	GT4.hmm	486	216	351	160	8	141	6.6e-35	0.83125
protein_id:Penicillium0G015990.1
hmm_num:1
protein_id	CAZyme_family	protein_length	protein_start	protien_end	hmm_length	hmm_start	hmm_end	e-value	coverage
Penicillium0G015990.1	CE4.hmm	435	236	366	130	4	126	3.2e-20	0.938462
protein_id:Penicillium0G016040.1
hmm_num:1
protein_id	CAZyme_family	protein_length	protein_start	protien_end	hmm_length	hmm_start	hmm_end	e-value	coverage
Penicillium0G016040.1	GT4.hmm	485	232	381	160	7	155	1.5e-36	0.925
protein_id:Penicillium0G016100.1
hmm_num:1
protein_id	CAZyme_family	protein_length	protein_start	protien_end	hmm_length	hmm_start	hmm_end	e-value	coverage
Penicillium0G016100.1	AA3.hmm	752	218	740	618	86	402	1.4e-51	0.511327
protein_id:Penicillium0G016170.1
hmm_num:1
protein_id	CAZyme_family	protein_length	protein_start	protien_end	hmm_length	hmm_start	hmm_end	e-value	coverage
Penicillium0G016170.1	PL4.hmm	660	13	645	567	2	567	2.4e-181	0.996473
protein_id:Penicillium0G016810.1
hmm_num:1
protein_id	CAZyme_family	protein_length	protein_start	protien_end	hmm_length	hmm_start	hmm_end	e-value	coverage
Penicillium0G016810.1	GH109.hmm	413	76	133	126	60	117	2.3e-08	0.452381
protein_id:Penicillium0G016830.1
hmm_num:1
protein_id	CAZyme_family	protein_length	protein_start	protien_end	hmm_length	hmm_start	hmm_end	e-value	coverage
Penicillium0G016830.1	AA7.hmm	581	132	331	458	22	214	5.6e-34	0.419214
protein_id:Penicillium0G016840.1
hmm_num:1
protein_id	CAZyme_family	protein_length	protein_start	protien_end	hmm_length	hmm_start	hmm_end	e-value	coverage
Penicillium0G016840.1	AA7.hmm	539	123	303	458	21	212	4.4e-39	0.417031
protein_id:Penicillium0G016920.1
hmm_num:1
protein_id	CAZyme_family	protein_length	protein_start	protien_end	hmm_length	hmm_start	hmm_end	e-value	coverage
Penicillium0G016920.1	CE10.hmm	353	91	349	341	83	330	4e-34	0.72434
protein_id:Penicillium0G017000.1
hmm_num:2
protein_id	CAZyme_family	protein_length	protein_start	protien_end	hmm_length	hmm_start	hmm_end	e-value	coverage
Penicillium0G017000.1	AA13.hmm	385	19	249	232	1	232	1.1e-137	0.99569
Penicillium0G017000.1	CBM20.hmm	385	284	375	90	1	89	8.8e-30	0.977778
protein_id:Penicillium0G017120.1
hmm_num:1
protein_id	CAZyme_family	protein_length	protein_start	protien_end	hmm_length	hmm_start	hmm_end	e-value	coverage
Penicillium0G017120.1	PL3.hmm	240	32	214	197	10	197	2.6e-65	0.949239
protein_id:Penicillium0G017200.1
hmm_num:1
protein_id	CAZyme_family	protein_length	protein_start	protien_end	hmm_length	hmm_start	hmm_end	e-value	coverage
Penicillium0G017200.1	AA7.hmm	553	69	505	458	23	454	1.7e-49	0.941048
protein_id:Penicillium0G017340.1
hmm_num:1
protein_id	CAZyme_family	protein_length	protein_start	protien_end	hmm_length	hmm_start	hmm_end	e-value	coverage
Penicillium0G017340.1	GT35.hmm	889	168	883	674	2	674	1.7e-281	0.997033
protein_id:Penicillium0G017420.1
hmm_num:1
protein_id	CAZyme_family	protein_length	protein_start	protien_end	hmm_length	hmm_start	hmm_end	e-value	coverage
Penicillium0G017420.1	CE1.hmm	347	71	174	227	14	129	7.1e-08	0.506608
protein_id:Penicillium0G017950.1
hmm_num:1
protein_id	CAZyme_family	protein_length	protein_start	protien_end	hmm_length	hmm_start	hmm_end	e-value	coverage
Penicillium0G017950.1	AA7.hmm	405	73	280	458	21	227	1.2e-46	0.449782
protein_id:Penicillium0G018090.1
hmm_num:1
protein_id	CAZyme_family	protein_length	protein_start	protien_end	hmm_length	hmm_start	hmm_end	e-value	coverage
Penicillium0G018090.1	CBM48.hmm	489	8	67	76	16	70	0.00024	0.710526
protein_id:Penicillium0G018510.1
hmm_num:1
protein_id	CAZyme_family	protein_length	protein_start	protien_end	hmm_length	hmm_start	hmm_end	e-value	coverage
Penicillium0G018510.1	GT2.hmm	245	9	183	168	1	168	3.3e-45	0.994048
protein_id:Penicillium0G018830.1
hmm_num:2
protein_id	CAZyme_family	protein_length	protein_start	protien_end	hmm_length	hmm_start	hmm_end	e-value	coverage
Penicillium0G018830.1	CBM18.hmm	1178	52	66	38	20	34	0.00035	0.368421
Penicillium0G018830.1	GH18.hmm	1178	79	403	296	3	285	2.8e-56	0.952703
protein_id:Penicillium0G018840.1
hmm_num:2
protein_id	CAZyme_family	protein_length	protein_start	protien_end	hmm_length	hmm_start	hmm_end	e-value	coverage
Penicillium0G018840.1	GH55.hmm	906	2	539	740	194	736	6.9e-162	0.732432
Penicillium0G018840.1	CBM50.hmm	906	687	731	40	1	40	9.8e-06	0.975
protein_id:Penicillium0G019140.1
hmm_num:1
protein_id	CAZyme_family	protein_length	protein_start	protien_end	hmm_length	hmm_start	hmm_end	e-value	coverage
Penicillium0G019140.1	GH18.hmm	398	4	354	296	3	286	2.2e-83	0.956081
protein_id:Penicillium0G019200.1
hmm_num:1
protein_id	CAZyme_family	protein_length	protein_start	protien_end	hmm_length	hmm_start	hmm_end	e-value	coverage
Penicillium0G019200.1	GT31.hmm	486	187	274	192	62	162	1.2e-10	0.520833
protein_id:Penicillium0G019990.1
hmm_num:1
protein_id	CAZyme_family	protein_length	protein_start	protien_end	hmm_length	hmm_start	hmm_end	e-value	coverage
Penicillium0G019990.1	CE1.hmm	791	349	507	227	6	143	1.9e-07	0.603524
protein_id:Penicillium0G020180.1
hmm_num:1
protein_id	CAZyme_family	protein_length	protein_start	protien_end	hmm_length	hmm_start	hmm_end	e-value	coverage
Penicillium0G020180.1	GH109.hmm	695	49	153	126	17	120	1.9e-06	0.81746
protein_id:Penicillium0G020310.1
hmm_num:1
protein_id	CAZyme_family	protein_length	protein_start	protien_end	hmm_length	hmm_start	hmm_end	e-value	coverage
Penicillium0G020310.1	GT4.hmm	695	456	626	160	7	159	2e-31	0.95
protein_id:Penicillium0G020710.1
hmm_num:1
protein_id	CAZyme_family	protein_length	protein_start	protien_end	hmm_length	hmm_start	hmm_end	e-value	coverage
Penicillium0G020710.1	GT24.hmm	1485	1192	1439	248	1	248	1.5e-132	0.995968
protein_id:Penicillium0G020850.1
hmm_num:1
protein_id	CAZyme_family	protein_length	protein_start	protien_end	hmm_length	hmm_start	hmm_end	e-value	coverage
Penicillium0G020850.1	GT1.hmm	1370	883	1294	382	6	378	1.8e-53	0.973822
protein_id:Penicillium0G021300.1
hmm_num:1
protein_id	CAZyme_family	protein_length	protein_start	protien_end	hmm_length	hmm_start	hmm_end	e-value	coverage
Penicillium0G021300.1	GH72.hmm	447	31	319	312	3	311	4.8e-117	0.987179
protein_id:Penicillium0G021590.1
hmm_num:1
protein_id	CAZyme_family	protein_length	protein_start	protien_end	hmm_length	hmm_start	hmm_end	e-value	coverage
Penicillium0G021590.1	AA7.hmm	490	28	248	458	12	215	3.9e-48	0.443231
protein_id:Penicillium0G021950.1
hmm_num:1
protein_id	CAZyme_family	protein_length	protein_start	protien_end	hmm_length	hmm_start	hmm_end	e-value	coverage
Penicillium0G021950.1	CE16.hmm	1006	24	279	267	1	266	7.8e-99	0.992509
protein_id:Penicillium0G021980.1
hmm_num:1
protein_id	CAZyme_family	protein_length	protein_start	protien_end	hmm_length	hmm_start	hmm_end	e-value	coverage
Penicillium0G021980.1	CE5.hmm	213	37	212	189	2	189	4.9e-42	0.989418
protein_id:Penicillium0G022370.1
hmm_num:1
protein_id	CAZyme_family	protein_length	protein_start	protien_end	hmm_length	hmm_start	hmm_end	e-value	coverage
Penicillium0G022370.1	GH55.hmm	875	135	870	740	8	739	5.7e-231	0.987838
protein_id:Penicillium0G022550.1
hmm_num:1
protein_id	CAZyme_family	protein_length	protein_start	protien_end	hmm_length	hmm_start	hmm_end	e-value	coverage
Penicillium0G022550.1	GT20.hmm	498	8	459	475	12	461	1.5e-163	0.945263
protein_id:Penicillium0G022710.1
hmm_num:1
protein_id	CAZyme_family	protein_length	protein_start	protien_end	hmm_length	hmm_start	hmm_end	e-value	coverage
Penicillium0G022710.1	AA7.hmm	512	78	291	458	5	219	1.1e-58	0.467249
protein_id:Penicillium0G022910.1
hmm_num:1
protein_id	CAZyme_family	protein_length	protein_start	protien_end	hmm_length	hmm_start	hmm_end	e-value	coverage
Penicillium0G022910.1	AA3.hmm	567	3	563	618	86	402	2e-79	0.511327
protein_id:Penicillium0G022980.1
hmm_num:2
protein_id	CAZyme_family	protein_length	protein_start	protien_end	hmm_length	hmm_start	hmm_end	e-value	coverage
Penicillium0G022980.1	AA2.hmm	744	76	176	255	14	113	1.2e-12	0.388235
Penicillium0G022980.1	AA2.hmm	744	469	729	255	23	253	1.1e-15	0.901961
protein_id:Penicillium0G023070.1
hmm_num:1
protein_id	CAZyme_family	protein_length	protein_start	protien_end	hmm_length	hmm_start	hmm_end	e-value	coverage
Penicillium0G023070.1	GH105.hmm	367	44	363	332	7	331	8e-113	0.975904
protein_id:Penicillium0G023090.1
hmm_num:2
protein_id	CAZyme_family	protein_length	protein_start	protien_end	hmm_length	hmm_start	hmm_end	e-value	coverage
Penicillium0G023090.1	AA9.hmm	347	8	231	220	5	219	2.7e-67	0.972727
Penicillium0G023090.1	CBM1.hmm	347	311	339	29	1	29	2.5e-14	0.965517
protein_id:Penicillium0G023230.1
hmm_num:1
protein_id	CAZyme_family	protein_length	protein_start	protien_end	hmm_length	hmm_start	hmm_end	e-value	coverage
Penicillium0G023230.1	GH1.hmm	621	163	616	429	4	427	4.4e-100	0.986014
protein_id:Penicillium0G023240.1
hmm_num:1
protein_id	CAZyme_family	protein_length	protein_start	protien_end	hmm_length	hmm_start	hmm_end	e-value	coverage
Penicillium0G023240.1	GH76.hmm	800	37	403	358	12	356	1.6e-114	0.960894
protein_id:Penicillium0G023250.1
hmm_num:1
protein_id	CAZyme_family	protein_length	protein_start	protien_end	hmm_length	hmm_start	hmm_end	e-value	coverage
Penicillium0G023250.1	GH2.hmm	905	84	729	752	65	532	5.1e-59	0.621011
protein_id:Penicillium0G023270.1
hmm_num:1
protein_id	CAZyme_family	protein_length	protein_start	protien_end	hmm_length	hmm_start	hmm_end	e-value	coverage
Penicillium0G023270.1	GH76.hmm	724	299	665	358	10	354	3.3e-101	0.960894
protein_id:Penicillium0G023340.1
hmm_num:1
protein_id	CAZyme_family	protein_length	protein_start	protien_end	hmm_length	hmm_start	hmm_end	e-value	coverage
Penicillium0G023340.1	GH71.hmm	453	41	431	375	1	374	1.3e-149	0.994667
protein_id:Penicillium0G023430.1
hmm_num:1
protein_id	CAZyme_family	protein_length	protein_start	protien_end	hmm_length	hmm_start	hmm_end	e-value	coverage
Penicillium0G023430.1	GH16.hmm	566	69	320	189	32	189	2.6e-17	0.830688
protein_id:Penicillium0G023570.1
hmm_num:1
protein_id	CAZyme_family	protein_length	protein_start	protien_end	hmm_length	hmm_start	hmm_end	e-value	coverage
Penicillium0G023570.1	AA7.hmm	492	52	280	458	6	229	9.2e-72	0.4869
protein_id:Penicillium0G023650.1
hmm_num:1
protein_id	CAZyme_family	protein_length	protein_start	protien_end	hmm_length	hmm_start	hmm_end	e-value	coverage
Penicillium0G023650.1	GH43.hmm	371	49	368	248	9	248	8.3e-52	0.96371
protein_id:Penicillium0G024090.1
hmm_num:1
protein_id	CAZyme_family	protein_length	protein_start	protien_end	hmm_length	hmm_start	hmm_end	e-value	coverage
Penicillium0G024090.1	CBM21.hmm	750	324	431	107	3	107	2.8e-34	0.971963
protein_id:Penicillium0G024580.1
hmm_num:1
protein_id	CAZyme_family	protein_length	protein_start	protien_end	hmm_length	hmm_start	hmm_end	e-value	coverage
Penicillium0G024580.1	GH2.hmm	666	16	496	752	29	407	4.8e-99	0.50266
protein_id:Penicillium0G024590.1
hmm_num:1
protein_id	CAZyme_family	protein_length	protein_start	protien_end	hmm_length	hmm_start	hmm_end	e-value	coverage
Penicillium0G024590.1	GT2.hmm	1764	1219	1304	168	79	163	6.8e-15	0.5
protein_id:Penicillium0G024600.1
hmm_num:1
protein_id	CAZyme_family	protein_length	protein_start	protien_end	hmm_length	hmm_start	hmm_end	e-value	coverage
Penicillium0G024600.1	GT2.hmm	1852	1401	1487	168	79	164	8.5e-15	0.505952
protein_id:Penicillium0G024610.1
hmm_num:1
protein_id	CAZyme_family	protein_length	protein_start	protien_end	hmm_length	hmm_start	hmm_end	e-value	coverage
Penicillium0G024610.1	GT71.hmm	605	242	479	264	1	252	3.2e-54	0.950758
protein_id:Penicillium0G024800.1
hmm_num:1
protein_id	CAZyme_family	protein_length	protein_start	protien_end	hmm_length	hmm_start	hmm_end	e-value	coverage
Penicillium0G024800.1	GH16.hmm	366	79	217	189	55	185	1.3e-24	0.687831
protein_id:Penicillium0G025140.1
hmm_num:1
protein_id	CAZyme_family	protein_length	protein_start	protien_end	hmm_length	hmm_start	hmm_end	e-value	coverage
Penicillium0G025140.1	GH3.hmm	870	96	310	216	3	216	3.1e-61	0.986111
protein_id:Penicillium0G025460.1
hmm_num:1
protein_id	CAZyme_family	protein_length	protein_start	protien_end	hmm_length	hmm_start	hmm_end	e-value	coverage
Penicillium0G025460.1	GH43.hmm	325	26	320	248	10	247	8.6e-45	0.955645
protein_id:Penicillium0G025800.1
hmm_num:1
protein_id	CAZyme_family	protein_length	protein_start	protien_end	hmm_length	hmm_start	hmm_end	e-value	coverage
Penicillium0G025800.1	CE7.hmm	995	605	718	313	76	190	5.4e-06	0.364217
protein_id:Penicillium0G026190.1
hmm_num:1
protein_id	CAZyme_family	protein_length	protein_start	protien_end	hmm_length	hmm_start	hmm_end	e-value	coverage
Penicillium0G026190.1	CE10.hmm	1240	793	1055	341	72	281	4.9e-11	0.612903
protein_id:Penicillium0G026510.1
hmm_num:1
protein_id	CAZyme_family	protein_length	protein_start	protien_end	hmm_length	hmm_start	hmm_end	e-value	coverage
Penicillium0G026510.1	CE10.hmm	356	76	341	341	88	326	5.8e-40	0.697947
protein_id:Penicillium0G027110.1
hmm_num:1
protein_id	CAZyme_family	protein_length	protein_start	protien_end	hmm_length	hmm_start	hmm_end	e-value	coverage
Penicillium0G027110.1	GH84.hmm	649	186	495	295	1	294	3.8e-99	0.99322
protein_id:Penicillium0G027450.1
hmm_num:1
protein_id	CAZyme_family	protein_length	protein_start	protien_end	hmm_length	hmm_start	hmm_end	e-value	coverage
Penicillium0G027450.1	CE10.hmm	360	74	331	341	66	315	5.7e-50	0.730205
protein_id:Penicillium0G027510.1
hmm_num:1
protein_id	CAZyme_family	protein_length	protein_start	protien_end	hmm_length	hmm_start	hmm_end	e-value	coverage
Penicillium0G027510.1	CE10.hmm	289	29	279	341	70	329	1.2e-36	0.759531
protein_id:Penicillium0G027790.1
hmm_num:1
protein_id	CAZyme_family	protein_length	protein_start	protien_end	hmm_length	hmm_start	hmm_end	e-value	coverage
Penicillium0G027790.1	GH5.hmm	845	483	806	275	27	275	2.1e-37	0.901818
protein_id:Penicillium0G027830.1
hmm_num:1
protein_id	CAZyme_family	protein_length	protein_start	protien_end	hmm_length	hmm_start	hmm_end	e-value	coverage
Penicillium0G027830.1	GH75.hmm	307	45	242	220	1	219	2.2e-73	0.990909
protein_id:Penicillium0G027840.1
hmm_num:1
protein_id	CAZyme_family	protein_length	protein_start	protien_end	hmm_length	hmm_start	hmm_end	e-value	coverage
Penicillium0G027840.1	GH114.hmm	385	68	258	190	1	190	1e-76	0.994737
protein_id:Penicillium0G028040.1
hmm_num:1
protein_id	CAZyme_family	protein_length	protein_start	protien_end	hmm_length	hmm_start	hmm_end	e-value	coverage
Penicillium0G028040.1	GH71.hmm	861	36	405	375	1	373	6.9e-138	0.992
protein_id:Penicillium0G028800.1
hmm_num:1
protein_id	CAZyme_family	protein_length	protein_start	protien_end	hmm_length	hmm_start	hmm_end	e-value	coverage
Penicillium0G028800.1	GT31.hmm	475	197	264	192	53	117	8.5e-07	0.333333
protein_id:Penicillium0G028830.1
hmm_num:1
protein_id	CAZyme_family	protein_length	protein_start	protien_end	hmm_length	hmm_start	hmm_end	e-value	coverage
Penicillium0G028830.1	GH109.hmm	410	61	113	126	63	115	4.3e-08	0.412698
protein_id:Penicillium0G028880.1
hmm_num:1
protein_id	CAZyme_family	protein_length	protein_start	protien_end	hmm_length	hmm_start	hmm_end	e-value	coverage
Penicillium0G028880.1	GT61.hmm	333	52	214	242	81	233	1.7e-06	0.628099
protein_id:Penicillium0G028940.1
hmm_num:1
protein_id	CAZyme_family	protein_length	protein_start	protien_end	hmm_length	hmm_start	hmm_end	e-value	coverage
Penicillium0G028940.1	GT8.hmm	373	27	259	257	30	255	7.7e-24	0.875486
protein_id:Penicillium0G029160.1
hmm_num:2
protein_id	CAZyme_family	protein_length	protein_start	protien_end	hmm_length	hmm_start	hmm_end	e-value	coverage
Penicillium0G029160.1	GH31.hmm	1446	319	868	427	3	427	4.8e-153	0.992974
Penicillium0G029160.1	GH13.hmm	1446	1015	1326	299	10	297	3.2e-58	0.959866
protein_id:Penicillium0G029240.1
hmm_num:1
protein_id	CAZyme_family	protein_length	protein_start	protien_end	hmm_length	hmm_start	hmm_end	e-value	coverage
Penicillium0G029240.1	GH47.hmm	593	104	590	446	1	446	8.7e-171	0.997758
protein_id:Penicillium0G029370.1
hmm_num:1
protein_id	CAZyme_family	protein_length	protein_start	protien_end	hmm_length	hmm_start	hmm_end	e-value	coverage
Penicillium0G029370.1	CE4.hmm	227	23	147	130	7	127	1.1e-28	0.923077
protein_id:Penicillium0G029760.1
hmm_num:1
protein_id	CAZyme_family	protein_length	protein_start	protien_end	hmm_length	hmm_start	hmm_end	e-value	coverage
Penicillium0G029760.1	CBM10.hmm	524	396	409	28	9	22	0.00069	0.464286
protein_id:Penicillium0G029900.1
hmm_num:1
protein_id	CAZyme_family	protein_length	protein_start	protien_end	hmm_length	hmm_start	hmm_end	e-value	coverage
Penicillium0G029900.1	GH35.hmm	620	32	351	307	1	305	8.7e-94	0.990228
protein_id:Penicillium0G029950.1
hmm_num:1
protein_id	CAZyme_family	protein_length	protein_start	protien_end	hmm_length	hmm_start	hmm_end	e-value	coverage
Penicillium0G029950.1	GH109.hmm	490	5	117	126	3	116	6.9e-10	0.896825
protein_id:Penicillium0G030530.1
hmm_num:2
protein_id	CAZyme_family	protein_length	protein_start	protien_end	hmm_length	hmm_start	hmm_end	e-value	coverage
Penicillium0G030530.1	GH27.hmm	546	125	327	375	123	340	8.9e-20	0.578667
Penicillium0G030530.1	CBM13.hmm	546	424	518	188	9	113	3.6e-08	0.553191
protein_id:Penicillium0G030600.1
hmm_num:1
protein_id	CAZyme_family	protein_length	protein_start	protien_end	hmm_length	hmm_start	hmm_end	e-value	coverage
Penicillium0G030600.1	GT62.hmm	834	445	708	268	3	268	3.6e-125	0.988806
protein_id:Penicillium0G030770.1
hmm_num:1
protein_id	CAZyme_family	protein_length	protein_start	protien_end	hmm_length	hmm_start	hmm_end	e-value	coverage
Penicillium0G030770.1	AA7.hmm	565	127	315	458	21	197	5e-40	0.384279
protein_id:Penicillium0G031110.1
hmm_num:1
protein_id	CAZyme_family	protein_length	protein_start	protien_end	hmm_length	hmm_start	hmm_end	e-value	coverage
Penicillium0G031110.1	CE10.hmm	371	101	333	341	89	314	3.6e-30	0.659824
protein_id:Penicillium0G031270.1
hmm_num:1
protein_id	CAZyme_family	protein_length	protein_start	protien_end	hmm_length	hmm_start	hmm_end	e-value	coverage
Penicillium0G031270.1	GH16.hmm	448	127	368	189	10	187	2.2e-22	0.936508
protein_id:Penicillium0G031980.1
hmm_num:1
protein_id	CAZyme_family	protein_length	protein_start	protien_end	hmm_length	hmm_start	hmm_end	e-value	coverage
Penicillium0G031980.1	CE14.hmm	304	47	180	124	4	124	3.1e-09	0.967742
protein_id:Penicillium0G032580.1
hmm_num:1
protein_id	CAZyme_family	protein_length	protein_start	protien_end	hmm_length	hmm_start	hmm_end	e-value	coverage
Penicillium0G032580.1	CE5.hmm	530	411	525	189	92	189	3.5e-10	0.513228
protein_id:Penicillium0G032660.1
hmm_num:1
protein_id	CAZyme_family	protein_length	protein_start	protien_end	hmm_length	hmm_start	hmm_end	e-value	coverage
Penicillium0G032660.1	GT20.hmm	935	176	635	475	24	475	3.9e-159	0.949474
protein_id:Penicillium0G032790.1
hmm_num:1
protein_id	CAZyme_family	protein_length	protein_start	protien_end	hmm_length	hmm_start	hmm_end	e-value	coverage
Penicillium0G032790.1	GT39.hmm	777	50	294	223	2	223	1.2e-73	0.991031
protein_id:Penicillium0G032870.1
hmm_num:1
protein_id	CAZyme_family	protein_length	protein_start	protien_end	hmm_length	hmm_start	hmm_end	e-value	coverage
Penicillium0G032870.1	GT66.hmm	746	23	665	693	10	597	1.8e-194	0.847042
protein_id:Penicillium0G033080.1
hmm_num:1
protein_id	CAZyme_family	protein_length	protein_start	protien_end	hmm_length	hmm_start	hmm_end	e-value	coverage
Penicillium0G033080.1	GH5.hmm	409	83	385	275	13	243	5.6e-33	0.836364
protein_id:Penicillium0G033270.1
hmm_num:1
protein_id	CAZyme_family	protein_length	protein_start	protien_end	hmm_length	hmm_start	hmm_end	e-value	coverage
Penicillium0G033270.1	AA7.hmm	500	55	487	458	6	454	1.2e-56	0.978166
protein_id:Penicillium0G033300.1
hmm_num:1
protein_id	CAZyme_family	protein_length	protein_start	protien_end	hmm_length	hmm_start	hmm_end	e-value	coverage
Penicillium0G033300.1	GH31.hmm	846	233	717	427	2	427	6.6e-100	0.995316
protein_id:Penicillium0G034120.1
hmm_num:1
protein_id	CAZyme_family	protein_length	protein_start	protien_end	hmm_length	hmm_start	hmm_end	e-value	coverage
Penicillium0G034120.1	CE5.hmm	1115	957	1026	189	66	131	1e-06	0.343915
protein_id:Penicillium0G034530.1
hmm_num:1
protein_id	CAZyme_family	protein_length	protein_start	protien_end	hmm_length	hmm_start	hmm_end	e-value	coverage
Penicillium0G034530.1	CE1.hmm	370	44	252	227	5	162	7e-22	0.69163
protein_id:Penicillium0G034600.1
hmm_num:1
protein_id	CAZyme_family	protein_length	protein_start	protien_end	hmm_length	hmm_start	hmm_end	e-value	coverage
Penicillium0G034600.1	GT58.hmm	417	24	378	364	2	364	2.2e-145	0.994505
protein_id:Penicillium0G034760.1
hmm_num:1
protein_id	CAZyme_family	protein_length	protein_start	protien_end	hmm_length	hmm_start	hmm_end	e-value	coverage
Penicillium0G034760.1	GT15.hmm	505	118	423	273	1	272	1e-127	0.992674
protein_id:Penicillium0G034770.1
hmm_num:1
protein_id	CAZyme_family	protein_length	protein_start	protien_end	hmm_length	hmm_start	hmm_end	e-value	coverage
Penicillium0G034770.1	GT28.hmm	506	84	137	157	80	133	0.00094	0.33758
protein_id:Penicillium0G035330.1
hmm_num:1
protein_id	CAZyme_family	protein_length	protein_start	protien_end	hmm_length	hmm_start	hmm_end	e-value	coverage
Penicillium0G035330.1	GT4.hmm	480	239	405	160	8	149	1.4e-35	0.88125
protein_id:Penicillium0G035360.1
hmm_num:1
protein_id	CAZyme_family	protein_length	protein_start	protien_end	hmm_length	hmm_start	hmm_end	e-value	coverage
Penicillium0G035360.1	AA1.hmm	609	33	385	943	450	785	1.3e-95	0.355249
protein_id:Penicillium0G035500.1
hmm_num:1
protein_id	CAZyme_family	protein_length	protein_start	protien_end	hmm_length	hmm_start	hmm_end	e-value	coverage
Penicillium0G035500.1	GT71.hmm	496	135	365	264	2	264	1.6e-69	0.992424
protein_id:Penicillium0G036310.1
hmm_num:1
protein_id	CAZyme_family	protein_length	protein_start	protien_end	hmm_length	hmm_start	hmm_end	e-value	coverage
Penicillium0G036310.1	GH92.hmm	793	257	765	491	3	490	3.9e-165	0.991853
protein_id:Penicillium0G036460.1
hmm_num:1
protein_id	CAZyme_family	protein_length	protein_start	protien_end	hmm_length	hmm_start	hmm_end	e-value	coverage
Penicillium0G036460.1	AA7.hmm	619	139	591	458	13	453	5.6e-54	0.960699
protein_id:Penicillium0G036500.1
hmm_num:1
protein_id	CAZyme_family	protein_length	protein_start	protien_end	hmm_length	hmm_start	hmm_end	e-value	coverage
Penicillium0G036500.1	GH76.hmm	379	23	372	358	14	354	1.4e-92	0.949721
protein_id:Penicillium0G036730.1
hmm_num:1
protein_id	CAZyme_family	protein_length	protein_start	protien_end	hmm_length	hmm_start	hmm_end	e-value	coverage
Penicillium0G036730.1	PL1.hmm	376	108	294	202	21	200	2.4e-54	0.886139
protein_id:Penicillium0G036900.1
hmm_num:2
protein_id	CAZyme_family	protein_length	protein_start	protien_end	hmm_length	hmm_start	hmm_end	e-value	coverage
Penicillium0G036900.1	CBM48.hmm	688	61	116	76	3	48	2.7e-09	0.592105
Penicillium0G036900.1	GH13.hmm	688	209	476	299	21	256	4.1e-26	0.785953
protein_id:Penicillium0G037150.1
hmm_num:1
protein_id	CAZyme_family	protein_length	protein_start	protien_end	hmm_length	hmm_start	hmm_end	e-value	coverage
Penicillium0G037150.1	GT15.hmm	388	65	335	273	1	272	2.5e-126	0.992674
protein_id:Penicillium0G037410.1
hmm_num:1
protein_id	CAZyme_family	protein_length	protein_start	protien_end	hmm_length	hmm_start	hmm_end	e-value	coverage
Penicillium0G037410.1	AA3.hmm	591	23	590	618	87	400	2.6e-88	0.506472
protein_id:Penicillium0G037610.1
hmm_num:1
protein_id	CAZyme_family	protein_length	protein_start	protien_end	hmm_length	hmm_start	hmm_end	e-value	coverage
Penicillium0G037610.1	CE10.hmm	537	90	227	341	72	193	1e-31	0.354839
protein_id:Penicillium0G037930.1
hmm_num:1
protein_id	CAZyme_family	protein_length	protein_start	protien_end	hmm_length	hmm_start	hmm_end	e-value	coverage
Penicillium0G037930.1	AA7.hmm	591	156	300	458	9	151	1e-20	0.310044
protein_id:Penicillium0G038000.1
hmm_num:1
protein_id	CAZyme_family	protein_length	protein_start	protien_end	hmm_length	hmm_start	hmm_end	e-value	coverage
Penicillium0G038000.1	GT21.hmm	437	46	285	233	3	231	2.4e-09	0.978541
protein_id:Penicillium0G038130.1
hmm_num:1
protein_id	CAZyme_family	protein_length	protein_start	protien_end	hmm_length	hmm_start	hmm_end	e-value	coverage
Penicillium0G038130.1	GH47.hmm	1036	39	580	446	1	445	3.4e-141	0.995516
protein_id:Penicillium0G038390.1
hmm_num:1
protein_id	CAZyme_family	protein_length	protein_start	protien_end	hmm_length	hmm_start	hmm_end	e-value	coverage
Penicillium0G038390.1	GT34.hmm	308	2	208	246	24	241	1.4e-22	0.882114
protein_id:Penicillium0G038520.1
hmm_num:1
protein_id	CAZyme_family	protein_length	protein_start	protien_end	hmm_length	hmm_start	hmm_end	e-value	coverage
Penicillium0G038520.1	GH28.hmm	489	132	396	325	69	309	7.8e-49	0.738462
protein_id:Penicillium0G038860.1
hmm_num:1
protein_id	CAZyme_family	protein_length	protein_start	protien_end	hmm_length	hmm_start	hmm_end	e-value	coverage
Penicillium0G038860.1	CE10.hmm	729	229	367	341	76	193	1.5e-35	0.343109
protein_id:Penicillium0G039050.1
hmm_num:1
protein_id	CAZyme_family	protein_length	protein_start	protien_end	hmm_length	hmm_start	hmm_end	e-value	coverage
Penicillium0G039050.1	AA7.hmm	497	56	266	458	11	221	1.4e-56	0.458515
protein_id:Penicillium0G039280.1
hmm_num:1
protein_id	CAZyme_family	protein_length	protein_start	protien_end	hmm_length	hmm_start	hmm_end	e-value	coverage
Penicillium0G039280.1	GH2.hmm	845	4	665	752	28	501	1.8e-98	0.628989
protein_id:Penicillium0G039310.1
hmm_num:1
protein_id	CAZyme_family	protein_length	protein_start	protien_end	hmm_length	hmm_start	hmm_end	e-value	coverage
Penicillium0G039310.1	GT50.hmm	420	139	404	262	1	261	9.3e-95	0.992366
protein_id:Penicillium0G039480.1
hmm_num:2
protein_id	CAZyme_family	protein_length	protein_start	protien_end	hmm_length	hmm_start	hmm_end	e-value	coverage
Penicillium0G039480.1	CBM1.hmm	427	20	47	29	2	29	4.9e-13	0.931034
Penicillium0G039480.1	GH5.hmm	427	103	409	275	12	249	1.9e-33	0.861818
protein_id:Penicillium0G039500.1
hmm_num:1
protein_id	CAZyme_family	protein_length	protein_start	protien_end	hmm_length	hmm_start	hmm_end	e-value	coverage
Penicillium0G039500.1	GH75.hmm	319	14	227	220	11	219	1.4e-76	0.945455
protein_id:Penicillium0G039600.1
hmm_num:1
protein_id	CAZyme_family	protein_length	protein_start	protien_end	hmm_length	hmm_start	hmm_end	e-value	coverage
Penicillium0G039600.1	CE10.hmm	352	72	334	341	78	337	8.7e-47	0.759531
protein_id:Penicillium0G039780.1
hmm_num:1
protein_id	CAZyme_family	protein_length	protein_start	protien_end	hmm_length	hmm_start	hmm_end	e-value	coverage
Penicillium0G039780.1	GH31.hmm	758	265	732	427	2	421	4e-62	0.981265
protein_id:Penicillium0G039870.1
hmm_num:1
protein_id	CAZyme_family	protein_length	protein_start	protien_end	hmm_length	hmm_start	hmm_end	e-value	coverage
Penicillium0G039870.1	GH43.hmm	320	19	318	248	1	247	2e-42	0.991935
protein_id:Penicillium0G039930.1
hmm_num:1
protein_id	CAZyme_family	protein_length	protein_start	protien_end	hmm_length	hmm_start	hmm_end	e-value	coverage
Penicillium0G039930.1	CE12.hmm	224	7	202	210	17	209	1.6e-40	0.914286
protein_id:Penicillium0G040010.1
hmm_num:1
protein_id	CAZyme_family	protein_length	protein_start	protien_end	hmm_length	hmm_start	hmm_end	e-value	coverage
Penicillium0G040010.1	GT2.hmm	1103	368	459	168	80	165	4.7e-06	0.505952
protein_id:Penicillium0G040070.1
hmm_num:1
protein_id	CAZyme_family	protein_length	protein_start	protien_end	hmm_length	hmm_start	hmm_end	e-value	coverage
Penicillium0G040070.1	CE10.hmm	377	2	123	341	83	192	1.2e-30	0.319648
protein_id:Penicillium0G040440.1
hmm_num:1
protein_id	CAZyme_family	protein_length	protein_start	protien_end	hmm_length	hmm_start	hmm_end	e-value	coverage
Penicillium0G040440.1	CE10.hmm	551	92	242	341	72	193	2.3e-30	0.354839
protein_id:Penicillium0G040710.1
hmm_num:2
protein_id	CAZyme_family	protein_length	protein_start	protien_end	hmm_length	hmm_start	hmm_end	e-value	coverage
Penicillium0G040710.1	CBM50.hmm	372	43	71	40	1	28	2.7e-06	0.675
Penicillium0G040710.1	CBM18.hmm	372	125	140	38	16	31	3.3e-06	0.394737
protein_id:Penicillium0G040720.1
hmm_num:1
protein_id	CAZyme_family	protein_length	protein_start	protien_end	hmm_length	hmm_start	hmm_end	e-value	coverage
Penicillium0G040720.1	GH3.hmm	770	56	304	216	2	215	5.2e-66	0.986111
protein_id:Penicillium0G040730.1
hmm_num:1
protein_id	CAZyme_family	protein_length	protein_start	protien_end	hmm_length	hmm_start	hmm_end	e-value	coverage
Penicillium0G040730.1	GH93.hmm	380	47	349	307	4	306	7.5e-95	0.983713
protein_id:Penicillium0G040910.1
hmm_num:1
protein_id	CAZyme_family	protein_length	protein_start	protien_end	hmm_length	hmm_start	hmm_end	e-value	coverage
Penicillium0G040910.1	CE10.hmm	555	89	223	341	86	190	3.4e-22	0.304985
protein_id:Penicillium0G041060.1
hmm_num:1
protein_id	CAZyme_family	protein_length	protein_start	protien_end	hmm_length	hmm_start	hmm_end	e-value	coverage
Penicillium0G041060.1	GH109.hmm	433	10	132	126	2	124	9e-16	0.968254
protein_id:Penicillium0G041180.1
hmm_num:1
protein_id	CAZyme_family	protein_length	protein_start	protien_end	hmm_length	hmm_start	hmm_end	e-value	coverage
Penicillium0G041180.1	AA7.hmm	488	72	255	458	21	203	8.7e-53	0.39738
protein_id:Penicillium0G041250.1
hmm_num:1
protein_id	CAZyme_family	protein_length	protein_start	protien_end	hmm_length	hmm_start	hmm_end	e-value	coverage
Penicillium0G041250.1	GT54.hmm	403	87	217	290	46	187	2.5e-07	0.486207
protein_id:Penicillium0G041400.1
hmm_num:1
protein_id	CAZyme_family	protein_length	protein_start	protien_end	hmm_length	hmm_start	hmm_end	e-value	coverage
Penicillium0G041400.1	AA7.hmm	382	35	293	458	6	259	2.3e-54	0.552402
protein_id:Penicillium0G041500.1
hmm_num:1
protein_id	CAZyme_family	protein_length	protein_start	protien_end	hmm_length	hmm_start	hmm_end	e-value	coverage
Penicillium0G041500.1	GH72.hmm	449	23	300	312	4	292	1.8e-112	0.923077
protein_id:Penicillium0G041590.1
hmm_num:1
protein_id	CAZyme_family	protein_length	protein_start	protien_end	hmm_length	hmm_start	hmm_end	e-value	coverage
Penicillium0G041590.1	CE10.hmm	401	82	272	341	80	240	9e-10	0.469208
protein_id:Penicillium0G041900.1
hmm_num:1
protein_id	CAZyme_family	protein_length	protein_start	protien_end	hmm_length	hmm_start	hmm_end	e-value	coverage
Penicillium0G041900.1	GT90.hmm	604	305	588	250	3	248	3.3e-72	0.98
protein_id:Penicillium0G041990.1
hmm_num:1
protein_id	CAZyme_family	protein_length	protein_start	protien_end	hmm_length	hmm_start	hmm_end	e-value	coverage
Penicillium0G041990.1	AA3.hmm	645	24	642	618	90	402	5.2e-79	0.504854
protein_id:Penicillium0G042060.1
hmm_num:1
protein_id	CAZyme_family	protein_length	protein_start	protien_end	hmm_length	hmm_start	hmm_end	e-value	coverage
Penicillium0G042060.1	GH16.hmm	341	75	241	189	46	187	1.7e-22	0.746032
protein_id:Penicillium0G042080.1
hmm_num:1
protein_id	CAZyme_family	protein_length	protein_start	protien_end	hmm_length	hmm_start	hmm_end	e-value	coverage
Penicillium0G042080.1	GT90.hmm	632	317	590	250	20	248	5.1e-68	0.912
protein_id:Penicillium0G042550.1
hmm_num:1
protein_id	CAZyme_family	protein_length	protein_start	protien_end	hmm_length	hmm_start	hmm_end	e-value	coverage
Penicillium0G042550.1	AA3.hmm	583	6	572	618	87	400	1.6e-89	0.506472
protein_id:Penicillium0G042920.1
hmm_num:1
protein_id	CAZyme_family	protein_length	protein_start	protien_end	hmm_length	hmm_start	hmm_end	e-value	coverage
Penicillium0G042920.1	GT90.hmm	627	341	616	250	3	248	3.1e-75	0.98
protein_id:Penicillium0G043190.1
hmm_num:1
protein_id	CAZyme_family	protein_length	protein_start	protien_end	hmm_length	hmm_start	hmm_end	e-value	coverage
Penicillium0G043190.1	AA7.hmm	580	28	209	458	6	194	2e-28	0.41048
protein_id:Penicillium0G043530.1
hmm_num:1
protein_id	CAZyme_family	protein_length	protein_start	protien_end	hmm_length	hmm_start	hmm_end	e-value	coverage
Penicillium0G043530.1	CE10.hmm	993	56	204	341	73	215	8.5e-31	0.416422
protein_id:Penicillium0G043540.1
hmm_num:1
protein_id	CAZyme_family	protein_length	protein_start	protien_end	hmm_length	hmm_start	hmm_end	e-value	coverage
Penicillium0G043540.1	PL1.hmm	382	115	299	202	23	201	6.3e-46	0.881188
protein_id:Penicillium0G043800.1
hmm_num:1
protein_id	CAZyme_family	protein_length	protein_start	protien_end	hmm_length	hmm_start	hmm_end	e-value	coverage
Penicillium0G043800.1	GH17.hmm	486	179	285	311	153	282	3.5e-13	0.414791
protein_id:Penicillium0G043910.1
hmm_num:2
protein_id	CAZyme_family	protein_length	protein_start	protien_end	hmm_length	hmm_start	hmm_end	e-value	coverage
Penicillium0G043910.1	GH13.hmm	2409	98	497	299	12	289	7.3e-30	0.926421
Penicillium0G043910.1	GT5.hmm	2409	1160	1625	472	1	466	4.9e-62	0.985169
protein_id:Penicillium0G044120.1
hmm_num:1
protein_id	CAZyme_family	protein_length	protein_start	protien_end	hmm_length	hmm_start	hmm_end	e-value	coverage
Penicillium0G044120.1	GT59.hmm	657	34	587	404	2	404	1.2e-144	0.99505
protein_id:Penicillium0G044160.1
hmm_num:1
protein_id	CAZyme_family	protein_length	protein_start	protien_end	hmm_length	hmm_start	hmm_end	e-value	coverage
Penicillium0G044160.1	GH109.hmm	357	8	118	126	1	118	3.9e-09	0.928571
protein_id:Penicillium0G044320.1
hmm_num:1
protein_id	CAZyme_family	protein_length	protein_start	protien_end	hmm_length	hmm_start	hmm_end	e-value	coverage
Penicillium0G044320.1	GT8.hmm	302	62	299	257	35	245	9.7e-24	0.817121
protein_id:Penicillium0G044410.1
hmm_num:1
protein_id	CAZyme_family	protein_length	protein_start	protien_end	hmm_length	hmm_start	hmm_end	e-value	coverage
Penicillium0G044410.1	GH72.hmm	458	30	328	312	3	310	1.6e-128	0.983974
protein_id:Penicillium0G044440.1
hmm_num:2
protein_id	CAZyme_family	protein_length	protein_start	protien_end	hmm_length	hmm_start	hmm_end	e-value	coverage
Penicillium0G044440.1	CBM50.hmm	963	125	171	40	1	39	3e-08	0.95
Penicillium0G044440.1	CBM18.hmm	963	205	231	38	7	33	3.9e-10	0.684211
protein_id:Penicillium0G044570.1
hmm_num:1
protein_id	CAZyme_family	protein_length	protein_start	protien_end	hmm_length	hmm_start	hmm_end	e-value	coverage
Penicillium0G044570.1	GT57.hmm	594	68	569	481	3	480	8.3e-149	0.991684
protein_id:Penicillium0G044670.1
hmm_num:1
protein_id	CAZyme_family	protein_length	protein_start	protien_end	hmm_length	hmm_start	hmm_end	e-value	coverage
Penicillium0G044670.1	CE8.hmm	373	46	349	288	6	267	3.2e-53	0.90625
protein_id:Penicillium0G044750.1
hmm_num:1
protein_id	CAZyme_family	protein_length	protein_start	protien_end	hmm_length	hmm_start	hmm_end	e-value	coverage
Penicillium0G044750.1	GH13.hmm	582	34	391	299	12	292	1.2e-73	0.936455
protein_id:Penicillium0G045030.1
hmm_num:1
protein_id	CAZyme_family	protein_length	protein_start	protien_end	hmm_length	hmm_start	hmm_end	e-value	coverage
Penicillium0G045030.1	CE10.hmm	293	27	281	341	66	329	1.3e-40	0.771261
protein_id:Penicillium0G045060.1
hmm_num:1
protein_id	CAZyme_family	protein_length	protein_start	protien_end	hmm_length	hmm_start	hmm_end	e-value	coverage
Penicillium0G045060.1	GT31.hmm	443	168	280	192	62	188	7.4e-08	0.65625
protein_id:Penicillium0G045070.1
hmm_num:1
protein_id	CAZyme_family	protein_length	protein_start	protien_end	hmm_length	hmm_start	hmm_end	e-value	coverage
Penicillium0G045070.1	CE4.hmm	490	287	403	130	7	117	3e-20	0.846154
protein_id:Penicillium0G045130.1
hmm_num:1
protein_id	CAZyme_family	protein_length	protein_start	protien_end	hmm_length	hmm_start	hmm_end	e-value	coverage
Penicillium0G045130.1	GH18.hmm	489	18	415	296	3	285	2e-54	0.952703
protein_id:Penicillium0G045530.1
hmm_num:1
protein_id	CAZyme_family	protein_length	protein_start	protien_end	hmm_length	hmm_start	hmm_end	e-value	coverage
Penicillium0G045530.1	AA4.hmm	568	91	328	522	6	252	1e-24	0.471264
protein_id:Penicillium0G046330.1
hmm_num:1
protein_id	CAZyme_family	protein_length	protein_start	protien_end	hmm_length	hmm_start	hmm_end	e-value	coverage
Penicillium0G046330.1	GH5.hmm	2112	15	554	275	4	244	1.4e-23	0.872727
protein_id:Penicillium0G046630.1
hmm_num:3
protein_id	CAZyme_family	protein_length	protein_start	protien_end	hmm_length	hmm_start	hmm_end	e-value	coverage
Penicillium0G046630.1	CBM50.hmm	1266	365	413	40	1	39	0.0001	0.95
Penicillium0G046630.1	CBM18.hmm	1266	451	497	38	8	38	4.9e-12	0.789474
Penicillium0G046630.1	GH18.hmm	1266	514	870	296	6	279	2.2e-52	0.922297
protein_id:Penicillium0G046670.1
hmm_num:1
protein_id	CAZyme_family	protein_length	protein_start	protien_end	hmm_length	hmm_start	hmm_end	e-value	coverage
Penicillium0G046670.1	GH43.hmm	390	51	354	248	11	248	5.4e-47	0.955645
protein_id:Penicillium0G046720.1
hmm_num:1
protein_id	CAZyme_family	protein_length	protein_start	protien_end	hmm_length	hmm_start	hmm_end	e-value	coverage
Penicillium0G046720.1	GH16.hmm	366	41	221	189	12	185	1.3e-23	0.915344
protein_id:Penicillium0G046860.1
hmm_num:1
protein_id	CAZyme_family	protein_length	protein_start	protien_end	hmm_length	hmm_start	hmm_end	e-value	coverage
Penicillium0G046860.1	CE10.hmm	545	56	212	341	44	190	1.9e-34	0.428152
protein_id:Penicillium0G046900.1
hmm_num:1
protein_id	CAZyme_family	protein_length	protein_start	protien_end	hmm_length	hmm_start	hmm_end	e-value	coverage
Penicillium0G046900.1	GH72.hmm	520	3	342	312	5	311	9.5e-92	0.980769
protein_id:Penicillium0G046960.1
hmm_num:1
protein_id	CAZyme_family	protein_length	protein_start	protien_end	hmm_length	hmm_start	hmm_end	e-value	coverage
Penicillium0G046960.1	GH16.hmm	324	66	320	189	32	189	3e-24	0.830688
protein_id:Penicillium0G047140.1
hmm_num:1
protein_id	CAZyme_family	protein_length	protein_start	protien_end	hmm_length	hmm_start	hmm_end	e-value	coverage
Penicillium0G047140.1	AA8.hmm	544	19	543	815	235	775	1.7e-195	0.662577
protein_id:Penicillium0G047210.1
hmm_num:1
protein_id	CAZyme_family	protein_length	protein_start	protien_end	hmm_length	hmm_start	hmm_end	e-value	coverage
Penicillium0G047210.1	GT2.hmm	918	248	483	168	2	166	1.4e-06	0.97619
protein_id:Penicillium0G047430.1
hmm_num:1
protein_id	CAZyme_family	protein_length	protein_start	protien_end	hmm_length	hmm_start	hmm_end	e-value	coverage
Penicillium0G047430.1	GT62.hmm	378	80	344	268	5	268	5.8e-106	0.981343
protein_id:Penicillium0G047600.1
hmm_num:1
protein_id	CAZyme_family	protein_length	protein_start	protien_end	hmm_length	hmm_start	hmm_end	e-value	coverage
Penicillium0G047600.1	GT8.hmm	253	19	200	257	76	254	1.6e-19	0.692607
protein_id:Penicillium0G047850.1
hmm_num:1
protein_id	CAZyme_family	protein_length	protein_start	protien_end	hmm_length	hmm_start	hmm_end	e-value	coverage
Penicillium0G047850.1	CE1.hmm	903	655	868	227	15	211	2.1e-13	0.863436
protein_id:Penicillium0G047860.1
hmm_num:1
protein_id	CAZyme_family	protein_length	protein_start	protien_end	hmm_length	hmm_start	hmm_end	e-value	coverage
Penicillium0G047860.1	GT4.hmm	2877	2469	2615	160	5	144	1.9e-13	0.86875
protein_id:Penicillium0G047880.1
hmm_num:1
protein_id	CAZyme_family	protein_length	protein_start	protien_end	hmm_length	hmm_start	hmm_end	e-value	coverage
Penicillium0G047880.1	GH114.hmm	324	84	278	190	1	190	1.4e-79	0.994737
protein_id:Penicillium0G048140.1
hmm_num:1
protein_id	CAZyme_family	protein_length	protein_start	protien_end	hmm_length	hmm_start	hmm_end	e-value	coverage
Penicillium0G048140.1	AA3.hmm	637	42	633	618	80	398	8.7e-87	0.514563
protein_id:Penicillium0G048300.1
hmm_num:1
protein_id	CAZyme_family	protein_length	protein_start	protien_end	hmm_length	hmm_start	hmm_end	e-value	coverage
Penicillium0G048300.1	GT1.hmm	471	109	467	382	74	381	1.7e-20	0.803665
protein_id:Penicillium0G048370.1
hmm_num:1
protein_id	CAZyme_family	protein_length	protein_start	protien_end	hmm_length	hmm_start	hmm_end	e-value	coverage
Penicillium0G048370.1	GH38.hmm	1092	285	542	269	2	255	8.5e-86	0.94052
protein_id:Penicillium0G048530.1
hmm_num:1
protein_id	CAZyme_family	protein_length	protein_start	protien_end	hmm_length	hmm_start	hmm_end	e-value	coverage
Penicillium0G048530.1	GH10.hmm	314	35	236	303	2	199	1.1e-74	0.650165
protein_id:Penicillium0G048540.1
hmm_num:1
protein_id	CAZyme_family	protein_length	protein_start	protien_end	hmm_length	hmm_start	hmm_end	e-value	coverage
Penicillium0G048540.1	GH62.hmm	328	28	298	278	1	278	1.5e-129	0.996403
protein_id:Penicillium0G048780.1
hmm_num:1
protein_id	CAZyme_family	protein_length	protein_start	protien_end	hmm_length	hmm_start	hmm_end	e-value	coverage
Penicillium0G048780.1	GH12.hmm	335	192	333	156	18	156	1e-26	0.884615
protein_id:Penicillium0G048790.1
hmm_num:1
protein_id	CAZyme_family	protein_length	protein_start	protien_end	hmm_length	hmm_start	hmm_end	e-value	coverage
Penicillium0G048790.1	GT2.hmm	752	234	411	168	2	168	5.7e-22	0.988095
protein_id:Penicillium0G049050.1
hmm_num:1
protein_id	CAZyme_family	protein_length	protein_start	protien_end	hmm_length	hmm_start	hmm_end	e-value	coverage
Penicillium0G049050.1	GT39.hmm	945	63	308	223	2	223	6.6e-73	0.991031
protein_id:Penicillium0G049770.1
hmm_num:1
protein_id	CAZyme_family	protein_length	protein_start	protien_end	hmm_length	hmm_start	hmm_end	e-value	coverage
Penicillium0G049770.1	GT20.hmm	942	112	657	475	9	473	3.7e-156	0.976842
protein_id:Penicillium0G050320.1
hmm_num:1
protein_id	CAZyme_family	protein_length	protein_start	protien_end	hmm_length	hmm_start	hmm_end	e-value	coverage
Penicillium0G050320.1	GH43.hmm	353	3	342	248	3	246	2.4e-44	0.979839
protein_id:Penicillium0G050340.1
hmm_num:1
protein_id	CAZyme_family	protein_length	protein_start	protien_end	hmm_length	hmm_start	hmm_end	e-value	coverage
Penicillium0G050340.1	CE10.hmm	2959	2683	2926	341	65	316	8.9e-17	0.73607
protein_id:Penicillium0G050460.1
hmm_num:1
protein_id	CAZyme_family	protein_length	protein_start	protien_end	hmm_length	hmm_start	hmm_end	e-value	coverage
Penicillium0G050460.1	GH3.hmm	815	101	324	216	3	216	2.3e-59	0.986111
protein_id:Penicillium0G050850.1
hmm_num:1
protein_id	CAZyme_family	protein_length	protein_start	protien_end	hmm_length	hmm_start	hmm_end	e-value	coverage
Penicillium0G050850.1	CE3.hmm	317	49	237	194	1	194	4.9e-64	0.994845
protein_id:Penicillium0G050950.1
hmm_num:1
protein_id	CAZyme_family	protein_length	protein_start	protien_end	hmm_length	hmm_start	hmm_end	e-value	coverage
Penicillium0G050950.1	AA4.hmm	569	40	564	522	4	520	1.7e-168	0.988506
protein_id:Penicillium0G051000.1
hmm_num:1
protein_id	CAZyme_family	protein_length	protein_start	protien_end	hmm_length	hmm_start	hmm_end	e-value	coverage
Penicillium0G051000.1	GH3.hmm	739	76	275	216	11	216	1.5e-58	0.949074
protein_id:Penicillium0G051170.1
hmm_num:1
protein_id	CAZyme_family	protein_length	protein_start	protien_end	hmm_length	hmm_start	hmm_end	e-value	coverage
Penicillium0G051170.1	GH20.hmm	591	166	535	337	5	336	2.3e-95	0.982196
protein_id:Penicillium0G051430.1
hmm_num:1
protein_id	CAZyme_family	protein_length	protein_start	protien_end	hmm_length	hmm_start	hmm_end	e-value	coverage
Penicillium0G051430.1	CE10.hmm	374	124	263	341	108	216	4.1e-06	0.316716
protein_id:Penicillium0G051460.1
hmm_num:2
protein_id	CAZyme_family	protein_length	protein_start	protien_end	hmm_length	hmm_start	hmm_end	e-value	coverage
Penicillium0G051460.1	GH95.hmm	738	19	344	722	7	314	2.4e-48	0.425208
Penicillium0G051460.1	GH95.hmm	738	345	719	722	355	702	6.2e-102	0.480609
protein_id:Penicillium0G051480.1
hmm_num:1
protein_id	CAZyme_family	protein_length	protein_start	protien_end	hmm_length	hmm_start	hmm_end	e-value	coverage
Penicillium0G051480.1	AA3.hmm	651	23	648	618	88	402	2.6e-78	0.508091
protein_id:Penicillium0G051770.1
hmm_num:1
protein_id	CAZyme_family	protein_length	protein_start	protien_end	hmm_length	hmm_start	hmm_end	e-value	coverage
Penicillium0G051770.1	AA3.hmm	666	5	645	618	88	406	5.1e-90	0.514563
protein_id:Penicillium0G052020.1
hmm_num:1
protein_id	CAZyme_family	protein_length	protein_start	protien_end	hmm_length	hmm_start	hmm_end	e-value	coverage
Penicillium0G052020.1	GH11.hmm	244	65	239	177	2	175	6.2e-51	0.977401
protein_id:Penicillium0G052040.1
hmm_num:1
protein_id	CAZyme_family	protein_length	protein_start	protien_end	hmm_length	hmm_start	hmm_end	e-value	coverage
Penicillium0G052040.1	GH17.hmm	565	331	445	311	18	135	6.7e-08	0.376206
protein_id:Penicillium0G052270.1
hmm_num:1
protein_id	CAZyme_family	protein_length	protein_start	protien_end	hmm_length	hmm_start	hmm_end	e-value	coverage
Penicillium0G052270.1	CE10.hmm	567	85	231	341	70	190	1.2e-26	0.351906
protein_id:Penicillium0G052340.1
hmm_num:1
protein_id	CAZyme_family	protein_length	protein_start	protien_end	hmm_length	hmm_start	hmm_end	e-value	coverage
Penicillium0G052340.1	GT2.hmm	1203	849	935	168	79	164	5.6e-15	0.505952
protein_id:Penicillium0G052520.1
hmm_num:1
protein_id	CAZyme_family	protein_length	protein_start	protien_end	hmm_length	hmm_start	hmm_end	e-value	coverage
Penicillium0G052520.1	GT25.hmm	351	99	263	181	43	170	8.8e-13	0.701657
protein_id:Penicillium0G052560.1
hmm_num:1
protein_id	CAZyme_family	protein_length	protein_start	protien_end	hmm_length	hmm_start	hmm_end	e-value	coverage
Penicillium0G052560.1	GT1.hmm	836	105	504	382	5	378	4e-54	0.97644
protein_id:Penicillium0G052640.1
hmm_num:1
protein_id	CAZyme_family	protein_length	protein_start	protien_end	hmm_length	hmm_start	hmm_end	e-value	coverage
Penicillium0G052640.1	GT1.hmm	953	225	551	382	85	380	3.6e-55	0.772251
protein_id:Penicillium0G052680.1
hmm_num:1
protein_id	CAZyme_family	protein_length	protein_start	protien_end	hmm_length	hmm_start	hmm_end	e-value	coverage
Penicillium0G052680.1	CE3.hmm	203	1	189	194	4	193	5.5e-52	0.974227
protein_id:Penicillium0G052710.1
hmm_num:1
protein_id	CAZyme_family	protein_length	protein_start	protien_end	hmm_length	hmm_start	hmm_end	e-value	coverage
Penicillium0G052710.1	GT90.hmm	401	132	366	250	2	248	2.5e-30	0.984
protein_id:Penicillium0G052750.1
hmm_num:1
protein_id	CAZyme_family	protein_length	protein_start	protien_end	hmm_length	hmm_start	hmm_end	e-value	coverage
Penicillium0G052750.1	GH3.hmm	360	90	313	216	8	215	1.5e-46	0.958333
protein_id:Penicillium0G052980.1
hmm_num:1
protein_id	CAZyme_family	protein_length	protein_start	protien_end	hmm_length	hmm_start	hmm_end	e-value	coverage
Penicillium0G052980.1	GT90.hmm	434	158	403	250	2	246	8.5e-30	0.976
protein_id:Penicillium0G053000.1
hmm_num:1
protein_id	CAZyme_family	protein_length	protein_start	protien_end	hmm_length	hmm_start	hmm_end	e-value	coverage
Penicillium0G053000.1	GH11.hmm	217	39	215	177	2	177	3.1e-71	0.988701
protein_id:Penicillium0G053140.1
hmm_num:1
protein_id	CAZyme_family	protein_length	protein_start	protien_end	hmm_length	hmm_start	hmm_end	e-value	coverage
Penicillium0G053140.1	GT32.hmm	405	84	147	90	26	86	2.6e-08	0.666667
protein_id:Penicillium0G053170.1
hmm_num:1
protein_id	CAZyme_family	protein_length	protein_start	protien_end	hmm_length	hmm_start	hmm_end	e-value	coverage
Penicillium0G053170.1	GH43.hmm	332	43	322	248	12	239	8.9e-42	0.915323
protein_id:Penicillium0G053390.1
hmm_num:1
protein_id	CAZyme_family	protein_length	protein_start	protien_end	hmm_length	hmm_start	hmm_end	e-value	coverage
Penicillium0G053390.1	GH16.hmm	372	67	235	189	25	185	5.1e-22	0.846561
protein_id:Penicillium0G053480.1
hmm_num:1
protein_id	CAZyme_family	protein_length	protein_start	protien_end	hmm_length	hmm_start	hmm_end	e-value	coverage
Penicillium0G053480.1	GT34.hmm	457	158	419	246	2	245	3.6e-82	0.987805
protein_id:Penicillium0G053660.1
hmm_num:1
protein_id	CAZyme_family	protein_length	protein_start	protien_end	hmm_length	hmm_start	hmm_end	e-value	coverage
Penicillium0G053660.1	GH131.hmm	259	21	257	255	3	254	5.2e-96	0.984314
protein_id:Penicillium0G053940.1
hmm_num:1
protein_id	CAZyme_family	protein_length	protein_start	protien_end	hmm_length	hmm_start	hmm_end	e-value	coverage
Penicillium0G053940.1	GH51.hmm	635	193	634	630	109	541	7.9e-73	0.685714
protein_id:Penicillium0G054180.1
hmm_num:1
protein_id	CAZyme_family	protein_length	protein_start	protien_end	hmm_length	hmm_start	hmm_end	e-value	coverage
Penicillium0G054180.1	AA3.hmm	612	27	608	618	79	398	3.4e-89	0.516181
protein_id:Penicillium0G054290.1
hmm_num:1
protein_id	CAZyme_family	protein_length	protein_start	protien_end	hmm_length	hmm_start	hmm_end	e-value	coverage
Penicillium0G054290.1	AA3.hmm	588	19	586	618	82	401	2.6e-91	0.516181
protein_id:Penicillium0G056030.1
hmm_num:1
protein_id	CAZyme_family	protein_length	protein_start	protien_end	hmm_length	hmm_start	hmm_end	e-value	coverage
Penicillium0G056030.1	GT22.hmm	522	5	409	389	1	386	3.5e-81	0.989717
protein_id:Penicillium0G056680.1
hmm_num:1
protein_id	CAZyme_family	protein_length	protein_start	protien_end	hmm_length	hmm_start	hmm_end	e-value	coverage
Penicillium0G056680.1	GH43.hmm	798	3	302	248	1	247	4.5e-50	0.991935
protein_id:Penicillium0G056770.1
hmm_num:1
protein_id	CAZyme_family	protein_length	protein_start	protien_end	hmm_length	hmm_start	hmm_end	e-value	coverage
Penicillium0G056770.1	GT25.hmm	378	60	268	181	2	171	4.2e-24	0.933702
protein_id:Penicillium0G056920.1
hmm_num:1
protein_id	CAZyme_family	protein_length	protein_start	protien_end	hmm_length	hmm_start	hmm_end	e-value	coverage
Penicillium0G056920.1	GT62.hmm	412	101	364	268	4	267	2e-108	0.981343
protein_id:Penicillium0G057650.1
hmm_num:2
protein_id	CAZyme_family	protein_length	protein_start	protien_end	hmm_length	hmm_start	hmm_end	e-value	coverage
Penicillium0G057650.1	GH72.hmm	549	29	342	312	3	311	1.3e-129	0.987179
Penicillium0G057650.1	CBM43.hmm	549	393	481	83	1	83	2.8e-22	0.987952
protein_id:Penicillium0G057660.1
hmm_num:1
protein_id	CAZyme_family	protein_length	protein_start	protien_end	hmm_length	hmm_start	hmm_end	e-value	coverage
Penicillium0G057660.1	GT32.hmm	315	34	101	90	21	87	3.7e-16	0.733333
protein_id:Penicillium0G057740.1
hmm_num:1
protein_id	CAZyme_family	protein_length	protein_start	protien_end	hmm_length	hmm_start	hmm_end	e-value	coverage
Penicillium0G057740.1	GH1.hmm	911	5	437	429	5	389	2.6e-145	0.895105
protein_id:Penicillium0G058140.1
hmm_num:2
protein_id	CAZyme_family	protein_length	protein_start	protien_end	hmm_length	hmm_start	hmm_end	e-value	coverage
Penicillium0G058140.1	GH5.hmm	477	40	322	275	9	241	1.3e-39	0.843636
Penicillium0G058140.1	CBM1.hmm	477	443	471	29	1	29	6.1e-15	0.965517
protein_id:Penicillium0G058420.1
hmm_num:2
protein_id	CAZyme_family	protein_length	protein_start	protien_end	hmm_length	hmm_start	hmm_end	e-value	coverage
Penicillium0G058420.1	GH54.hmm	506	28	343	316	1	315	1.9e-159	0.993671
Penicillium0G058420.1	CBM42.hmm	506	361	500	136	2	135	1.3e-56	0.977941
protein_id:Penicillium0G058460.1
hmm_num:1
protein_id	CAZyme_family	protein_length	protein_start	protien_end	hmm_length	hmm_start	hmm_end	e-value	coverage
Penicillium0G058460.1	AA7.hmm	659	176	368	458	12	194	2e-38	0.39738
protein_id:Penicillium0G058910.1
hmm_num:1
protein_id	CAZyme_family	protein_length	protein_start	protien_end	hmm_length	hmm_start	hmm_end	e-value	coverage
Penicillium0G058910.1	GH28.hmm	642	45	355	325	3	308	1.6e-72	0.938462
protein_id:Penicillium0G058930.1
hmm_num:1
protein_id	CAZyme_family	protein_length	protein_start	protien_end	hmm_length	hmm_start	hmm_end	e-value	coverage
Penicillium0G058930.1	GH109.hmm	355	7	119	126	2	120	5.5e-13	0.936508
protein_id:Penicillium0G059210.1
hmm_num:1
protein_id	CAZyme_family	protein_length	protein_start	protien_end	hmm_length	hmm_start	hmm_end	e-value	coverage
Penicillium0G059210.1	CE10.hmm	342	17	332	341	12	331	2.7e-45	0.935484
protein_id:Penicillium0G059460.1
hmm_num:1
protein_id	CAZyme_family	protein_length	protein_start	protien_end	hmm_length	hmm_start	hmm_end	e-value	coverage
Penicillium0G059460.1	CE16.hmm	339	36	333	267	1	266	2.4e-86	0.992509
protein_id:Penicillium0G059780.1
hmm_num:1
protein_id	CAZyme_family	protein_length	protein_start	protien_end	hmm_length	hmm_start	hmm_end	e-value	coverage
Penicillium0G059780.1	CE10.hmm	529	125	248	341	73	188	1.8e-36	0.337243
protein_id:Penicillium0G059830.1
hmm_num:1
protein_id	CAZyme_family	protein_length	protein_start	protien_end	hmm_length	hmm_start	hmm_end	e-value	coverage
Penicillium0G059830.1	GT32.hmm	313	75	157	90	6	89	3.6e-16	0.922222
protein_id:Penicillium0G059840.1
hmm_num:1
protein_id	CAZyme_family	protein_length	protein_start	protien_end	hmm_length	hmm_start	hmm_end	e-value	coverage
Penicillium0G059840.1	GT8.hmm	310	14	277	257	31	256	6.8e-42	0.875486
protein_id:Penicillium0G059870.1
hmm_num:1
protein_id	CAZyme_family	protein_length	protein_start	protien_end	hmm_length	hmm_start	hmm_end	e-value	coverage
Penicillium0G059870.1	CE10.hmm	337	40	314	341	71	317	1.8e-42	0.721408
protein_id:Penicillium0G060280.1
hmm_num:1
protein_id	CAZyme_family	protein_length	protein_start	protien_end	hmm_length	hmm_start	hmm_end	e-value	coverage
Penicillium0G060280.1	GH133.hmm	1534	1065	1525	372	5	372	4.3e-150	0.986559
protein_id:Penicillium0G060290.1
hmm_num:1
protein_id	CAZyme_family	protein_length	protein_start	protien_end	hmm_length	hmm_start	hmm_end	e-value	coverage
Penicillium0G060290.1	AA7.hmm	591	113	316	458	15	202	8.3e-40	0.408297
protein_id:Penicillium0G060700.1
hmm_num:1
protein_id	CAZyme_family	protein_length	protein_start	protien_end	hmm_length	hmm_start	hmm_end	e-value	coverage
Penicillium0G060700.1	GH76.hmm	460	30	402	358	11	355	1.7e-95	0.960894
protein_id:Penicillium0G060850.1
hmm_num:1
protein_id	CAZyme_family	protein_length	protein_start	protien_end	hmm_length	hmm_start	hmm_end	e-value	coverage
Penicillium0G060850.1	AA7.hmm	570	135	329	458	19	205	1.3e-44	0.406114
protein_id:Penicillium0G060960.1
hmm_num:1
protein_id	CAZyme_family	protein_length	protein_start	protien_end	hmm_length	hmm_start	hmm_end	e-value	coverage
Penicillium0G060960.1	GH28.hmm	742	70	425	325	7	323	3.7e-77	0.972308
protein_id:Penicillium0G061020.1
hmm_num:1
protein_id	CAZyme_family	protein_length	protein_start	protien_end	hmm_length	hmm_start	hmm_end	e-value	coverage
Penicillium0G061020.1	GH76.hmm	459	35	398	358	12	356	1.4e-100	0.960894
protein_id:Penicillium0G061030.1
hmm_num:1
protein_id	CAZyme_family	protein_length	protein_start	protien_end	hmm_length	hmm_start	hmm_end	e-value	coverage
Penicillium0G061030.1	CE1.hmm	759	530	731	227	24	208	3.1e-12	0.810573
protein_id:Penicillium0G061070.1
hmm_num:1
protein_id	CAZyme_family	protein_length	protein_start	protien_end	hmm_length	hmm_start	hmm_end	e-value	coverage
Penicillium0G061070.1	AA7.hmm	723	288	496	458	7	211	1e-74	0.445415
protein_id:Penicillium0G061260.1
hmm_num:1
protein_id	CAZyme_family	protein_length	protein_start	protien_end	hmm_length	hmm_start	hmm_end	e-value	coverage
Penicillium0G061260.1	GT2.hmm	1417	350	441	168	80	165	2.1e-06	0.505952
protein_id:Penicillium0G061440.1
hmm_num:1
protein_id	CAZyme_family	protein_length	protein_start	protien_end	hmm_length	hmm_start	hmm_end	e-value	coverage
Penicillium0G061440.1	AA7.hmm	599	120	578	458	14	455	3.3e-53	0.962882
protein_id:Penicillium0G061880.1
hmm_num:1
protein_id	CAZyme_family	protein_length	protein_start	protien_end	hmm_length	hmm_start	hmm_end	e-value	coverage
Penicillium0G061880.1	CE10.hmm	370	68	368	341	51	337	2e-54	0.83871
protein_id:Penicillium0G062710.1
hmm_num:1
protein_id	CAZyme_family	protein_length	protein_start	protien_end	hmm_length	hmm_start	hmm_end	e-value	coverage
Penicillium0G062710.1	GH20.hmm	1345	804	1137	337	8	336	3.7e-58	0.973294
protein_id:Penicillium0G062780.1
hmm_num:1
protein_id	CAZyme_family	protein_length	protein_start	protien_end	hmm_length	hmm_start	hmm_end	e-value	coverage
Penicillium0G062780.1	AA7.hmm	477	34	465	458	5	456	5.9e-80	0.984716
protein_id:Penicillium0G062800.1
hmm_num:1
protein_id	CAZyme_family	protein_length	protein_start	protien_end	hmm_length	hmm_start	hmm_end	e-value	coverage
Penicillium0G062800.1	PL1.hmm	328	74	266	202	12	199	3.2e-53	0.925743
protein_id:Penicillium0G063070.1
hmm_num:1
protein_id	CAZyme_family	protein_length	protein_start	protien_end	hmm_length	hmm_start	hmm_end	e-value	coverage
Penicillium0G063070.1	GH18.hmm	363	29	351	296	4	286	2.9e-70	0.952703
protein_id:Penicillium0G063110.1
hmm_num:1
protein_id	CAZyme_family	protein_length	protein_start	protien_end	hmm_length	hmm_start	hmm_end	e-value	coverage
Penicillium0G063110.1	AA6.hmm	201	4	199	195	1	195	1.3e-89	0.994872
protein_id:Penicillium0G063650.1
hmm_num:1
protein_id	CAZyme_family	protein_length	protein_start	protien_end	hmm_length	hmm_start	hmm_end	e-value	coverage
Penicillium0G063650.1	GH31.hmm	654	209	654	427	1	423	2.5e-142	0.98829
protein_id:Penicillium0G063830.1
hmm_num:1
protein_id	CAZyme_family	protein_length	protein_start	protien_end	hmm_length	hmm_start	hmm_end	e-value	coverage
Penicillium0G063830.1	GT90.hmm	993	693	982	250	3	248	3e-71	0.98
protein_id:Penicillium0G063880.1
hmm_num:1
protein_id	CAZyme_family	protein_length	protein_start	protien_end	hmm_length	hmm_start	hmm_end	e-value	coverage
Penicillium0G063880.1	GH16.hmm	370	42	292	189	20	186	5.1e-23	0.878307
protein_id:Penicillium0G063940.1
hmm_num:1
protein_id	CAZyme_family	protein_length	protein_start	protien_end	hmm_length	hmm_start	hmm_end	e-value	coverage
Penicillium0G063940.1	CE10.hmm	755	481	718	341	72	316	8.1e-21	0.715543
protein_id:Penicillium0G064020.1
hmm_num:1
protein_id	CAZyme_family	protein_length	protein_start	protien_end	hmm_length	hmm_start	hmm_end	e-value	coverage
Penicillium0G064020.1	CE12.hmm	256	17	224	210	3	202	7.2e-14	0.947619
protein_id:Penicillium0G064300.1
hmm_num:1
protein_id	CAZyme_family	protein_length	protein_start	protien_end	hmm_length	hmm_start	hmm_end	e-value	coverage
Penicillium0G064300.1	AA3.hmm	619	13	612	618	89	401	1.4e-90	0.504854
protein_id:Penicillium0G064490.1
hmm_num:1
protein_id	CAZyme_family	protein_length	protein_start	protien_end	hmm_length	hmm_start	hmm_end	e-value	coverage
Penicillium0G064490.1	CE10.hmm	538	86	246	341	69	208	9.1e-26	0.407625
protein_id:Penicillium0G064590.1
hmm_num:1
protein_id	CAZyme_family	protein_length	protein_start	protien_end	hmm_length	hmm_start	hmm_end	e-value	coverage
Penicillium0G064590.1	GH43.hmm	352	52	350	248	1	247	2.9e-44	0.991935
protein_id:Penicillium0G064610.1
hmm_num:1
protein_id	CAZyme_family	protein_length	protein_start	protien_end	hmm_length	hmm_start	hmm_end	e-value	coverage
Penicillium0G064610.1	CE2.hmm	399	177	371	209	27	208	1.7e-17	0.866029
protein_id:Penicillium0G065180.1
hmm_num:1
protein_id	CAZyme_family	protein_length	protein_start	protien_end	hmm_length	hmm_start	hmm_end	e-value	coverage
Penicillium0G065180.1	GH18.hmm	518	6	330	296	25	279	3.7e-48	0.858108
protein_id:Penicillium0G065190.1
hmm_num:4
protein_id	CAZyme_family	protein_length	protein_start	protien_end	hmm_length	hmm_start	hmm_end	e-value	coverage
Penicillium0G065190.1	CBM50.hmm	421	142	169	40	1	28	6.5e-06	0.675
Penicillium0G065190.1	CBM50.hmm	421	232	259	40	1	31	0.00074	0.75
Penicillium0G065190.1	CBM50.hmm	421	309	342	40	1	28	0.00011	0.675
Penicillium0G065190.1	CBM50.hmm	421	375	402	40	1	29	1.6e-08	0.7
protein_id:Penicillium0G066200.1
hmm_num:1
protein_id	CAZyme_family	protein_length	protein_start	protien_end	hmm_length	hmm_start	hmm_end	e-value	coverage
Penicillium0G066200.1	CE10.hmm	573	141	329	341	77	245	5.1e-32	0.492669
protein_id:Penicillium0G066410.1
hmm_num:1
protein_id	CAZyme_family	protein_length	protein_start	protien_end	hmm_length	hmm_start	hmm_end	e-value	coverage
Penicillium0G066410.1	GT2.hmm	1364	768	870	168	71	166	4.7e-06	0.565476
protein_id:Penicillium0G067060.1
hmm_num:1
protein_id	CAZyme_family	protein_length	protein_start	protien_end	hmm_length	hmm_start	hmm_end	e-value	coverage
Penicillium0G067060.1	CBM50.hmm	102	47	93	40	1	39	8e-08	0.95
protein_id:Penicillium0G067080.1
hmm_num:1
protein_id	CAZyme_family	protein_length	protein_start	protien_end	hmm_length	hmm_start	hmm_end	e-value	coverage
Penicillium0G067080.1	GH51.hmm	636	215	433	630	116	326	8.1e-54	0.333333
protein_id:Penicillium0G067180.1
hmm_num:1
protein_id	CAZyme_family	protein_length	protein_start	protien_end	hmm_length	hmm_start	hmm_end	e-value	coverage
Penicillium0G067180.1	CE10.hmm	541	94	268	341	71	223	1.6e-30	0.445748
protein_id:Penicillium0G067300.1
hmm_num:1
protein_id	CAZyme_family	protein_length	protein_start	protien_end	hmm_length	hmm_start	hmm_end	e-value	coverage
Penicillium0G067300.1	AA9.hmm	245	7	231	220	2	219	2e-71	0.986364
protein_id:Penicillium0G067470.1
hmm_num:1
protein_id	CAZyme_family	protein_length	protein_start	protien_end	hmm_length	hmm_start	hmm_end	e-value	coverage
Penicillium0G067470.1	CE10.hmm	419	116	264	341	93	219	2.6e-07	0.369501
protein_id:Penicillium0G067850.1
hmm_num:1
protein_id	CAZyme_family	protein_length	protein_start	protien_end	hmm_length	hmm_start	hmm_end	e-value	coverage
Penicillium0G067850.1	AA7.hmm	481	40	262	458	7	224	4.7e-75	0.473799
protein_id:Penicillium0G067900.1
hmm_num:1
protein_id	CAZyme_family	protein_length	protein_start	protien_end	hmm_length	hmm_start	hmm_end	e-value	coverage
Penicillium0G067900.1	CE5.hmm	252	88	249	189	2	187	7.6e-45	0.978836
protein_id:Penicillium0G068490.1
hmm_num:1
protein_id	CAZyme_family	protein_length	protein_start	protien_end	hmm_length	hmm_start	hmm_end	e-value	coverage
Penicillium0G068490.1	GH109.hmm	381	7	122	126	1	121	1e-14	0.952381
protein_id:Penicillium0G068880.1
hmm_num:1
protein_id	CAZyme_family	protein_length	protein_start	protien_end	hmm_length	hmm_start	hmm_end	e-value	coverage
Penicillium0G068880.1	GH12.hmm	249	102	248	156	2	156	2.5e-44	0.987179
protein_id:Penicillium0G069130.1
hmm_num:1
protein_id	CAZyme_family	protein_length	protein_start	protien_end	hmm_length	hmm_start	hmm_end	e-value	coverage
Penicillium0G069130.1	GH81.hmm	898	204	890	622	7	622	6e-227	0.988746
protein_id:Penicillium0G069580.1
hmm_num:1
protein_id	CAZyme_family	protein_length	protein_start	protien_end	hmm_length	hmm_start	hmm_end	e-value	coverage
Penicillium0G069580.1	AA7.hmm	1432	38	260	458	7	230	9.8e-62	0.4869
protein_id:Penicillium0G069620.1
hmm_num:1
protein_id	CAZyme_family	protein_length	protein_start	protien_end	hmm_length	hmm_start	hmm_end	e-value	coverage
Penicillium0G069620.1	GH76.hmm	457	33	394	358	11	346	2.1e-92	0.935754
protein_id:Penicillium0G069700.1
hmm_num:1
protein_id	CAZyme_family	protein_length	protein_start	protien_end	hmm_length	hmm_start	hmm_end	e-value	coverage
Penicillium0G069700.1	CE10.hmm	369	30	367	341	75	336	7e-34	0.765396
protein_id:Penicillium0G070430.1
hmm_num:1
protein_id	CAZyme_family	protein_length	protein_start	protien_end	hmm_length	hmm_start	hmm_end	e-value	coverage
Penicillium0G070430.1	GH5.hmm	741	18	554	275	7	243	5.2e-24	0.858182
protein_id:Penicillium0G070440.1
hmm_num:1
protein_id	CAZyme_family	protein_length	protein_start	protien_end	hmm_length	hmm_start	hmm_end	e-value	coverage
Penicillium0G070440.1	AA3.hmm	577	4	574	618	85	402	1.1e-83	0.512945
protein_id:Penicillium0G070970.1
hmm_num:1
protein_id	CAZyme_family	protein_length	protein_start	protien_end	hmm_length	hmm_start	hmm_end	e-value	coverage
Penicillium0G070970.1	GT54.hmm	394	100	217	290	46	174	2.5e-06	0.441379
protein_id:Penicillium0G071000.1
hmm_num:1
protein_id	CAZyme_family	protein_length	protein_start	protien_end	hmm_length	hmm_start	hmm_end	e-value	coverage
Penicillium0G071000.1	GH24.hmm	181	22	164	137	1	137	6.6e-43	0.992701
protein_id:Penicillium0G071100.1
hmm_num:1
protein_id	CAZyme_family	protein_length	protein_start	protien_end	hmm_length	hmm_start	hmm_end	e-value	coverage
Penicillium0G071100.1	GT1.hmm	861	133	527	382	11	379	1.8e-53	0.963351
protein_id:Penicillium0G071110.1
hmm_num:1
protein_id	CAZyme_family	protein_length	protein_start	protien_end	hmm_length	hmm_start	hmm_end	e-value	coverage
Penicillium0G071110.1	GH10.hmm	337	33	327	303	7	301	2.8e-81	0.970297
protein_id:Penicillium0G071140.1
hmm_num:1
protein_id	CAZyme_family	protein_length	protein_start	protien_end	hmm_length	hmm_start	hmm_end	e-value	coverage
Penicillium0G071140.1	GH11.hmm	219	40	215	177	1	175	8.1e-71	0.983051
protein_id:Penicillium0G071260.1
hmm_num:1
protein_id	CAZyme_family	protein_length	protein_start	protien_end	hmm_length	hmm_start	hmm_end	e-value	coverage
Penicillium0G071260.1	CBM45.hmm	1292	284	322	81	1	38	0.00034	0.45679
protein_id:Penicillium0G071550.1
hmm_num:1
protein_id	CAZyme_family	protein_length	protein_start	protien_end	hmm_length	hmm_start	hmm_end	e-value	coverage
Penicillium0G071550.1	GH33.hmm	427	38	411	342	7	330	1.5e-78	0.944444
protein_id:Penicillium0G071600.1
hmm_num:1
protein_id	CAZyme_family	protein_length	protein_start	protien_end	hmm_length	hmm_start	hmm_end	e-value	coverage
Penicillium0G071600.1	GH76.hmm	1498	23	392	358	7	350	7.7e-93	0.958101
protein_id:Penicillium0G071670.1
hmm_num:1
protein_id	CAZyme_family	protein_length	protein_start	protien_end	hmm_length	hmm_start	hmm_end	e-value	coverage
Penicillium0G071670.1	GT2.hmm	887	343	435	168	79	165	8.8e-06	0.511905
protein_id:Penicillium0G071750.1
hmm_num:1
protein_id	CAZyme_family	protein_length	protein_start	protien_end	hmm_length	hmm_start	hmm_end	e-value	coverage
Penicillium0G071750.1	AA3.hmm	553	22	546	618	87	397	1.5e-70	0.501618
protein_id:Penicillium0G072060.1
hmm_num:1
protein_id	CAZyme_family	protein_length	protein_start	protien_end	hmm_length	hmm_start	hmm_end	e-value	coverage
Penicillium0G072060.1	GT33.hmm	461	46	456	425	3	424	3.5e-162	0.990588
protein_id:Penicillium0G072180.1
hmm_num:1
protein_id	CAZyme_family	protein_length	protein_start	protien_end	hmm_length	hmm_start	hmm_end	e-value	coverage
Penicillium0G072180.1	CE10.hmm	553	124	262	341	75	187	2.2e-29	0.328446
protein_id:Penicillium0G072250.1
hmm_num:1
protein_id	CAZyme_family	protein_length	protein_start	protien_end	hmm_length	hmm_start	hmm_end	e-value	coverage
Penicillium0G072250.1	GH92.hmm	792	265	772	491	3	489	1.4e-167	0.989817
protein_id:Penicillium0G072390.1
hmm_num:2
protein_id	CAZyme_family	protein_length	protein_start	protien_end	hmm_length	hmm_start	hmm_end	e-value	coverage
Penicillium0G072390.1	GH10.hmm	399	25	336	303	3	302	1.1e-98	0.986799
Penicillium0G072390.1	CBM1.hmm	399	369	395	29	2	29	1.1e-13	0.931034
protein_id:Penicillium0G072420.1
hmm_num:1
protein_id	CAZyme_family	protein_length	protein_start	protien_end	hmm_length	hmm_start	hmm_end	e-value	coverage
Penicillium0G072420.1	AA2.hmm	304	9	267	255	4	253	3e-54	0.976471
protein_id:Penicillium0G072640.1
hmm_num:1
protein_id	CAZyme_family	protein_length	protein_start	protien_end	hmm_length	hmm_start	hmm_end	e-value	coverage
Penicillium0G072640.1	GH18.hmm	427	39	390	296	4	286	6e-82	0.952703
protein_id:Penicillium0G072930.1
hmm_num:1
protein_id	CAZyme_family	protein_length	protein_start	protien_end	hmm_length	hmm_start	hmm_end	e-value	coverage
Penicillium0G072930.1	GH55.hmm	814	69	813	740	5	740	2.3e-281	0.993243
protein_id:Penicillium0G072980.1
hmm_num:2
protein_id	CAZyme_family	protein_length	protein_start	protien_end	hmm_length	hmm_start	hmm_end	e-value	coverage
Penicillium0G072980.1	CBM50.hmm	359	33	79	40	1	39	1e-06	0.95
Penicillium0G072980.1	CBM18.hmm	359	112	138	38	6	32	4.9e-08	0.684211
protein_id:Penicillium0G073390.1
hmm_num:1
protein_id	CAZyme_family	protein_length	protein_start	protien_end	hmm_length	hmm_start	hmm_end	e-value	coverage
Penicillium0G073390.1	GT20.hmm	504	7	474	475	10	475	7.3e-201	0.978947
protein_id:Penicillium0G074060.1
hmm_num:1
protein_id	CAZyme_family	protein_length	protein_start	protien_end	hmm_length	hmm_start	hmm_end	e-value	coverage
Penicillium0G074060.1	GT22.hmm	551	7	405	389	1	366	9.3e-85	0.938303
protein_id:Penicillium0G074540.1
hmm_num:1
protein_id	CAZyme_family	protein_length	protein_start	protien_end	hmm_length	hmm_start	hmm_end	e-value	coverage
Penicillium0G074540.1	GT28.hmm	578	92	149	157	68	125	2.1e-09	0.363057
protein_id:Penicillium0G074670.1
hmm_num:1
protein_id	CAZyme_family	protein_length	protein_start	protien_end	hmm_length	hmm_start	hmm_end	e-value	coverage
Penicillium0G074670.1	GH37.hmm	731	144	703	491	2	490	1e-153	0.99389
protein_id:Penicillium0G074960.1
hmm_num:1
protein_id	CAZyme_family	protein_length	protein_start	protien_end	hmm_length	hmm_start	hmm_end	e-value	coverage
Penicillium0G074960.1	GH47.hmm	1600	201	868	446	2	440	1.4e-172	0.982063
protein_id:Penicillium0G075040.1
hmm_num:1
protein_id	CAZyme_family	protein_length	protein_start	protien_end	hmm_length	hmm_start	hmm_end	e-value	coverage
Penicillium0G075040.1	AA1.hmm	591	24	378	943	392	713	2.4e-81	0.340403
protein_id:Penicillium0G075210.1
hmm_num:1
protein_id	CAZyme_family	protein_length	protein_start	protien_end	hmm_length	hmm_start	hmm_end	e-value	coverage
Penicillium0G075210.1	AA7.hmm	460	30	227	458	19	208	9.3e-44	0.412664
protein_id:Penicillium0G075250.1
hmm_num:1
protein_id	CAZyme_family	protein_length	protein_start	protien_end	hmm_length	hmm_start	hmm_end	e-value	coverage
Penicillium0G075250.1	CE10.hmm	560	124	297	341	64	209	1.1e-25	0.42522
protein_id:Penicillium0G075280.1
hmm_num:1
protein_id	CAZyme_family	protein_length	protein_start	protien_end	hmm_length	hmm_start	hmm_end	e-value	coverage
Penicillium0G075280.1	AA3.hmm	627	47	622	618	86	395	2.7e-89	0.5
protein_id:Penicillium0G075490.1
hmm_num:1
protein_id	CAZyme_family	protein_length	protein_start	protien_end	hmm_length	hmm_start	hmm_end	e-value	coverage
Penicillium0G075490.1	GH13.hmm	578	33	393	299	13	292	1.6e-75	0.93311
protein_id:Penicillium0G075760.1
hmm_num:1
protein_id	CAZyme_family	protein_length	protein_start	protien_end	hmm_length	hmm_start	hmm_end	e-value	coverage
Penicillium0G075760.1	GT25.hmm	383	60	279	181	1	179	4.1e-32	0.983425
protein_id:Penicillium0G075810.1
hmm_num:1
protein_id	CAZyme_family	protein_length	protein_start	protien_end	hmm_length	hmm_start	hmm_end	e-value	coverage
Penicillium0G075810.1	GH128.hmm	265	46	262	224	5	224	8.6e-67	0.977679
protein_id:Penicillium0G076030.1
hmm_num:1
protein_id	CAZyme_family	protein_length	protein_start	protien_end	hmm_length	hmm_start	hmm_end	e-value	coverage
Penicillium0G076030.1	GT34.hmm	642	390	621	246	3	242	3.8e-73	0.971545
protein_id:Penicillium0G076090.1
hmm_num:1
protein_id	CAZyme_family	protein_length	protein_start	protien_end	hmm_length	hmm_start	hmm_end	e-value	coverage
Penicillium0G076090.1	CE16.hmm	360	101	336	267	64	266	8.7e-12	0.756554
protein_id:Penicillium0G076230.1
hmm_num:1
protein_id	CAZyme_family	protein_length	protein_start	protien_end	hmm_length	hmm_start	hmm_end	e-value	coverage
Penicillium0G076230.1	GH26.hmm	333	24	324	303	1	300	2.8e-95	0.986799
protein_id:Penicillium0G076450.1
hmm_num:1
protein_id	CAZyme_family	protein_length	protein_start	protien_end	hmm_length	hmm_start	hmm_end	e-value	coverage
Penicillium0G076450.1	CE10.hmm	1016	101	323	341	94	309	1.3e-27	0.630499
protein_id:Penicillium0G076730.1
hmm_num:1
protein_id	CAZyme_family	protein_length	protein_start	protien_end	hmm_length	hmm_start	hmm_end	e-value	coverage
Penicillium0G076730.1	GT76.hmm	455	35	455	407	4	407	2.7e-114	0.990172
protein_id:Penicillium0G077620.1
hmm_num:1
protein_id	CAZyme_family	protein_length	protein_start	protien_end	hmm_length	hmm_start	hmm_end	e-value	coverage
Penicillium0G077620.1	GH16.hmm	313	42	309	189	18	189	4e-25	0.904762
protein_id:Penicillium0G077630.1
hmm_num:1
protein_id	CAZyme_family	protein_length	protein_start	protien_end	hmm_length	hmm_start	hmm_end	e-value	coverage
Penicillium0G077630.1	GH20.hmm	573	180	524	337	7	336	3.6e-80	0.976261
protein_id:Penicillium0G078320.1
hmm_num:1
protein_id	CAZyme_family	protein_length	protein_start	protien_end	hmm_length	hmm_start	hmm_end	e-value	coverage
Penicillium0G078320.1	AA3.hmm	1314	18	585	618	83	402	8.2e-41	0.516181
protein_id:Penicillium0G078340.1
hmm_num:1
protein_id	CAZyme_family	protein_length	protein_start	protien_end	hmm_length	hmm_start	hmm_end	e-value	coverage
Penicillium0G078340.1	GT48.hmm	2477	875	1653	739	1	732	0	0.989175
protein_id:Penicillium0G078350.1
hmm_num:1
protein_id	CAZyme_family	protein_length	protein_start	protien_end	hmm_length	hmm_start	hmm_end	e-value	coverage
Penicillium0G078350.1	GH17.hmm	393	142	390	311	9	299	9.3e-22	0.932476
protein_id:Penicillium0G078650.1
hmm_num:1
protein_id	CAZyme_family	protein_length	protein_start	protien_end	hmm_length	hmm_start	hmm_end	e-value	coverage
Penicillium0G078650.1	GT69.hmm	520	142	395	239	1	238	1.1e-88	0.991632
protein_id:Penicillium0G078830.1
hmm_num:1
protein_id	CAZyme_family	protein_length	protein_start	protien_end	hmm_length	hmm_start	hmm_end	e-value	coverage
Penicillium0G078830.1	GH31.hmm	760	253	690	427	1	426	6e-128	0.995316
protein_id:Penicillium0G078950.1
hmm_num:2
protein_id	CAZyme_family	protein_length	protein_start	protien_end	hmm_length	hmm_start	hmm_end	e-value	coverage
Penicillium0G078950.1	GH72.hmm	537	17	324	312	2	311	5.4e-135	0.990385
Penicillium0G078950.1	CBM43.hmm	537	376	463	83	2	82	9.9e-17	0.963855
protein_id:Penicillium0G078970.1
hmm_num:1
protein_id	CAZyme_family	protein_length	protein_start	protien_end	hmm_length	hmm_start	hmm_end	e-value	coverage
Penicillium0G078970.1	AA3.hmm	604	3	602	618	89	399	1.6e-90	0.501618
protein_id:Penicillium0G078990.1
hmm_num:2
protein_id	CAZyme_family	protein_length	protein_start	protien_end	hmm_length	hmm_start	hmm_end	e-value	coverage
Penicillium0G078990.1	GH29.hmm	478	40	363	346	39	338	1.4e-50	0.864162
Penicillium0G078990.1	CBM32.hmm	478	382	459	124	36	105	0.00093	0.556452
protein_id:Penicillium0G079060.1
hmm_num:1
protein_id	CAZyme_family	protein_length	protein_start	protien_end	hmm_length	hmm_start	hmm_end	e-value	coverage
Penicillium0G079060.1	AA3.hmm	563	3	561	618	89	401	4.3e-78	0.504854
protein_id:Penicillium0G079200.1
hmm_num:1
protein_id	CAZyme_family	protein_length	protein_start	protien_end	hmm_length	hmm_start	hmm_end	e-value	coverage
Penicillium0G079200.1	GH15.hmm	1507	281	669	361	2	360	2.5e-76	0.99169
protein_id:Penicillium0G079400.1
hmm_num:1
protein_id	CAZyme_family	protein_length	protein_start	protien_end	hmm_length	hmm_start	hmm_end	e-value	coverage
Penicillium0G079400.1	CE9.hmm	424	13	395	373	1	363	1.9e-116	0.970509
protein_id:Penicillium0G079410.1
hmm_num:1
protein_id	CAZyme_family	protein_length	protein_start	protien_end	hmm_length	hmm_start	hmm_end	e-value	coverage
Penicillium0G079410.1	AA3.hmm	542	11	539	618	86	407	4.1e-91	0.519417
protein_id:Penicillium0G079440.1
hmm_num:1
protein_id	CAZyme_family	protein_length	protein_start	protien_end	hmm_length	hmm_start	hmm_end	e-value	coverage
Penicillium0G079440.1	GH3.hmm	930	79	303	216	9	215	7.3e-53	0.953704
protein_id:Penicillium0G080020.1
hmm_num:1
protein_id	CAZyme_family	protein_length	protein_start	protien_end	hmm_length	hmm_start	hmm_end	e-value	coverage
Penicillium0G080020.1	GH32.hmm	627	44	398	293	1	283	4.1e-64	0.962457
protein_id:Penicillium0G080180.1
hmm_num:1
protein_id	CAZyme_family	protein_length	protein_start	protien_end	hmm_length	hmm_start	hmm_end	e-value	coverage
Penicillium0G080180.1	CE10.hmm	728	225	352	341	69	179	8.2e-31	0.322581
protein_id:Penicillium0G080610.1
hmm_num:1
protein_id	CAZyme_family	protein_length	protein_start	protien_end	hmm_length	hmm_start	hmm_end	e-value	coverage
Penicillium0G080610.1	GT32.hmm	360	75	155	90	2	87	2.4e-22	0.944444
protein_id:Penicillium0G080860.1
hmm_num:1
protein_id	CAZyme_family	protein_length	protein_start	protien_end	hmm_length	hmm_start	hmm_end	e-value	coverage
Penicillium0G080860.1	GT71.hmm	481	130	362	264	2	264	7.6e-75	0.992424
protein_id:Penicillium0G081120.1
hmm_num:1
protein_id	CAZyme_family	protein_length	protein_start	protien_end	hmm_length	hmm_start	hmm_end	e-value	coverage
Penicillium0G081120.1	GH16.hmm	339	63	222	189	31	176	4.1e-21	0.767196
protein_id:Penicillium0G081350.1
hmm_num:1
protein_id	CAZyme_family	protein_length	protein_start	protien_end	hmm_length	hmm_start	hmm_end	e-value	coverage
Penicillium0G081350.1	GH13.hmm	584	40	402	299	12	292	1.3e-71	0.936455
protein_id:Penicillium0G081400.1
hmm_num:1
protein_id	CAZyme_family	protein_length	protein_start	protien_end	hmm_length	hmm_start	hmm_end	e-value	coverage
Penicillium0G081400.1	GH63.hmm	1224	997	1208	570	319	565	2.6e-32	0.431579
protein_id:Penicillium0G081610.1
hmm_num:1
protein_id	CAZyme_family	protein_length	protein_start	protien_end	hmm_length	hmm_start	hmm_end	e-value	coverage
Penicillium0G081610.1	AA7.hmm	569	124	318	458	19	206	2.4e-47	0.408297
protein_id:Penicillium0G081740.1
hmm_num:1
protein_id	CAZyme_family	protein_length	protein_start	protien_end	hmm_length	hmm_start	hmm_end	e-value	coverage
Penicillium0G081740.1	PL20.hmm	259	24	250	229	1	226	1.4e-107	0.982533
protein_id:Penicillium0G081920.1
hmm_num:1
protein_id	CAZyme_family	protein_length	protein_start	protien_end	hmm_length	hmm_start	hmm_end	e-value	coverage
Penicillium0G081920.1	GH28.hmm	400	48	386	325	4	320	1.7e-65	0.972308
protein_id:Penicillium0G081930.1
hmm_num:1
protein_id	CAZyme_family	protein_length	protein_start	protien_end	hmm_length	hmm_start	hmm_end	e-value	coverage
Penicillium0G081930.1	CE8.hmm	326	43	302	288	9	269	8.6e-80	0.902778
protein_id:Penicillium0G082050.1
hmm_num:1
protein_id	CAZyme_family	protein_length	protein_start	protien_end	hmm_length	hmm_start	hmm_end	e-value	coverage
Penicillium0G082050.1	GH12.hmm	246	99	245	156	2	156	1.4e-42	0.987179
protein_id:Penicillium0G082070.1
hmm_num:1
protein_id	CAZyme_family	protein_length	protein_start	protien_end	hmm_length	hmm_start	hmm_end	e-value	coverage
Penicillium0G082070.1	AA3.hmm	616	38	611	618	82	400	3.5e-76	0.514563
protein_id:Penicillium0G082110.1
hmm_num:1
protein_id	CAZyme_family	protein_length	protein_start	protien_end	hmm_length	hmm_start	hmm_end	e-value	coverage
Penicillium0G082110.1	AA7.hmm	558	116	537	458	20	453	7.6e-52	0.945415
protein_id:Penicillium0G082220.1
hmm_num:1
protein_id	CAZyme_family	protein_length	protein_start	protien_end	hmm_length	hmm_start	hmm_end	e-value	coverage
Penicillium0G082220.1	GH3.hmm	1065	269	481	216	7	216	1.3e-57	0.967593
protein_id:Penicillium0G082320.1
hmm_num:1
protein_id	CAZyme_family	protein_length	protein_start	protien_end	hmm_length	hmm_start	hmm_end	e-value	coverage
Penicillium0G082320.1	AA13.hmm	248	19	247	232	1	232	1.1e-138	0.99569
protein_id:Penicillium0G082630.1
hmm_num:1
protein_id	CAZyme_family	protein_length	protein_start	protien_end	hmm_length	hmm_start	hmm_end	e-value	coverage
Penicillium0G082630.1	GT1.hmm	1173	96	492	382	9	378	3.8e-54	0.965969
protein_id:Penicillium0G082680.1
hmm_num:1
protein_id	CAZyme_family	protein_length	protein_start	protien_end	hmm_length	hmm_start	hmm_end	e-value	coverage
Penicillium0G082680.1	GH16.hmm	376	118	343	189	25	176	6.8e-15	0.798942
protein_id:Penicillium0G082830.1
hmm_num:1
protein_id	CAZyme_family	protein_length	protein_start	protien_end	hmm_length	hmm_start	hmm_end	e-value	coverage
Penicillium0G082830.1	GH16.hmm	660	276	605	189	4	189	1.4e-18	0.978836
protein_id:Penicillium0G083270.1
hmm_num:1
protein_id	CAZyme_family	protein_length	protein_start	protien_end	hmm_length	hmm_start	hmm_end	e-value	coverage
Penicillium0G083270.1	GH63.hmm	1034	450	902	570	363	566	4.9e-16	0.35614
protein_id:Penicillium0G083350.1
hmm_num:1
protein_id	CAZyme_family	protein_length	protein_start	protien_end	hmm_length	hmm_start	hmm_end	e-value	coverage
Penicillium0G083350.1	CE10.hmm	1203	614	1020	341	82	337	1.9e-36	0.747801
protein_id:Penicillium0G083640.1
hmm_num:1
protein_id	CAZyme_family	protein_length	protein_start	protien_end	hmm_length	hmm_start	hmm_end	e-value	coverage
Penicillium0G083640.1	CE10.hmm	901	134	465	341	93	309	4e-51	0.633431
protein_id:Penicillium0G083690.1
hmm_num:1
protein_id	CAZyme_family	protein_length	protein_start	protien_end	hmm_length	hmm_start	hmm_end	e-value	coverage
Penicillium0G083690.1	GH109.hmm	355	7	120	126	2	121	1.9e-10	0.944444
protein_id:Penicillium0G083810.1
hmm_num:1
protein_id	CAZyme_family	protein_length	protein_start	protien_end	hmm_length	hmm_start	hmm_end	e-value	coverage
Penicillium0G083810.1	CE4.hmm	1457	714	820	130	25	127	6.8e-18	0.784615
protein_id:Penicillium0G083890.1
hmm_num:1
protein_id	CAZyme_family	protein_length	protein_start	protien_end	hmm_length	hmm_start	hmm_end	e-value	coverage
Penicillium0G083890.1	GH25.hmm	225	22	205	177	2	176	2.5e-48	0.983051
protein_id:Penicillium0G084000.1
hmm_num:1
protein_id	CAZyme_family	protein_length	protein_start	protien_end	hmm_length	hmm_start	hmm_end	e-value	coverage
Penicillium0G084000.1	CE12.hmm	264	36	232	210	3	209	8.8e-43	0.980952
protein_id:Penicillium0G084440.1
hmm_num:1
protein_id	CAZyme_family	protein_length	protein_start	protien_end	hmm_length	hmm_start	hmm_end	e-value	coverage
Penicillium0G084440.1	GH93.hmm	363	47	304	307	2	278	1.8e-74	0.899023
protein_id:Penicillium0G084530.1
hmm_num:2
protein_id	CAZyme_family	protein_length	protein_start	protien_end	hmm_length	hmm_start	hmm_end	e-value	coverage
Penicillium0G084530.1	GH72.hmm	533	17	321	312	3	312	8.8e-134	0.990385
Penicillium0G084530.1	CBM43.hmm	533	373	457	83	2	82	5.8e-20	0.963855
protein_id:Penicillium0G084570.1
hmm_num:1
protein_id	CAZyme_family	protein_length	protein_start	protien_end	hmm_length	hmm_start	hmm_end	e-value	coverage
Penicillium0G084570.1	AA7.hmm	518	83	301	458	7	227	1.5e-49	0.480349
protein_id:Penicillium0G084720.1
hmm_num:2
protein_id	CAZyme_family	protein_length	protein_start	protien_end	hmm_length	hmm_start	hmm_end	e-value	coverage
Penicillium0G084720.1	GH15.hmm	632	49	454	361	5	359	3.7e-82	0.980609
Penicillium0G084720.1	CBM20.hmm	632	531	622	90	1	89	2.7e-28	0.977778
protein_id:Penicillium0G084730.1
hmm_num:2
protein_id	CAZyme_family	protein_length	protein_start	protien_end	hmm_length	hmm_start	hmm_end	e-value	coverage
Penicillium0G084730.1	GH13.hmm	624	57	361	299	12	297	2.2e-55	0.953177
Penicillium0G084730.1	CBM20.hmm	624	526	613	90	3	88	1.1e-27	0.944444
protein_id:Penicillium0G084740.1
hmm_num:1
protein_id	CAZyme_family	protein_length	protein_start	protien_end	hmm_length	hmm_start	hmm_end	e-value	coverage
Penicillium0G084740.1	CE10.hmm	566	120	243	341	74	182	6e-28	0.316716
protein_id:Penicillium0G084780.1
hmm_num:1
protein_id	CAZyme_family	protein_length	protein_start	protien_end	hmm_length	hmm_start	hmm_end	e-value	coverage
Penicillium0G084780.1	CE10.hmm	356	39	338	341	41	315	1.2e-26	0.803519
protein_id:Penicillium0G084830.1
hmm_num:1
protein_id	CAZyme_family	protein_length	protein_start	protien_end	hmm_length	hmm_start	hmm_end	e-value	coverage
Penicillium0G084830.1	GH28.hmm	568	208	555	325	10	320	4.5e-69	0.953846
protein_id:Penicillium0G084880.1
hmm_num:1
protein_id	CAZyme_family	protein_length	protein_start	protien_end	hmm_length	hmm_start	hmm_end	e-value	coverage
Penicillium0G084880.1	GT8.hmm	381	79	325	257	30	254	9.8e-18	0.871595
protein_id:Penicillium0G085060.1
hmm_num:1
protein_id	CAZyme_family	protein_length	protein_start	protien_end	hmm_length	hmm_start	hmm_end	e-value	coverage
Penicillium0G085060.1	GH74.hmm	1984	934	1006	233	36	115	0.00015	0.339056
protein_id:Penicillium0G086030.1
hmm_num:3
protein_id	CAZyme_family	protein_length	protein_start	protien_end	hmm_length	hmm_start	hmm_end	e-value	coverage
Penicillium0G086030.1	CBM50.hmm	1165	268	306	40	5	38	7.8e-06	0.825
Penicillium0G086030.1	CBM18.hmm	1165	387	436	38	7	38	6.5e-09	0.815789
Penicillium0G086030.1	GH18.hmm	1165	451	797	296	4	279	4.8e-54	0.929054
protein_id:Penicillium0G086110.1
hmm_num:1
protein_id	CAZyme_family	protein_length	protein_start	protien_end	hmm_length	hmm_start	hmm_end	e-value	coverage
Penicillium0G086110.1	GH76.hmm	455	32	398	358	10	354	1.7e-104	0.960894
protein_id:Penicillium0G086250.1
hmm_num:1
protein_id	CAZyme_family	protein_length	protein_start	protien_end	hmm_length	hmm_start	hmm_end	e-value	coverage
Penicillium0G086250.1	GH76.hmm	463	31	405	358	10	354	3.1e-89	0.960894
protein_id:Penicillium0G086320.1
hmm_num:1
protein_id	CAZyme_family	protein_length	protein_start	protien_end	hmm_length	hmm_start	hmm_end	e-value	coverage
Penicillium0G086320.1	AA3.hmm	619	14	608	618	87	400	2.7e-82	0.506472
protein_id:Penicillium0G086360.1
hmm_num:1
protein_id	CAZyme_family	protein_length	protein_start	protien_end	hmm_length	hmm_start	hmm_end	e-value	coverage
Penicillium0G086360.1	GT20.hmm	373	3	348	475	120	461	8.4e-142	0.717895
protein_id:Penicillium0G086370.1
hmm_num:1
protein_id	CAZyme_family	protein_length	protein_start	protien_end	hmm_length	hmm_start	hmm_end	e-value	coverage
Penicillium0G086370.1	CE3.hmm	1470	38	244	194	1	194	1.2e-50	0.994845
protein_id:Penicillium0G086400.1
hmm_num:1
protein_id	CAZyme_family	protein_length	protein_start	protien_end	hmm_length	hmm_start	hmm_end	e-value	coverage
Penicillium0G086400.1	GH113.hmm	358	161	236	306	146	238	3.1e-08	0.300654
protein_id:Penicillium0G086470.1
hmm_num:1
protein_id	CAZyme_family	protein_length	protein_start	protien_end	hmm_length	hmm_start	hmm_end	e-value	coverage
Penicillium0G086470.1	AA7.hmm	540	101	522	458	10	453	1.3e-58	0.967249
protein_id:Penicillium0G086650.1
hmm_num:2
protein_id	CAZyme_family	protein_length	protein_start	protien_end	hmm_length	hmm_start	hmm_end	e-value	coverage
Penicillium0G086650.1	CBM1.hmm	432	22	49	29	1	28	8.5e-12	0.931034
Penicillium0G086650.1	GH5.hmm	432	103	403	275	8	236	1.8e-32	0.829091
protein_id:Penicillium0G086770.1
hmm_num:1
protein_id	CAZyme_family	protein_length	protein_start	protien_end	hmm_length	hmm_start	hmm_end	e-value	coverage
Penicillium0G086770.1	GT32.hmm	344	97	175	90	5	88	9.4e-18	0.922222
protein_id:Penicillium0G086780.1
hmm_num:1
protein_id	CAZyme_family	protein_length	protein_start	protien_end	hmm_length	hmm_start	hmm_end	e-value	coverage
Penicillium0G086780.1	CE14.hmm	299	64	175	124	2	123	1.2e-11	0.975806
protein_id:Penicillium0G086790.1
hmm_num:2
protein_id	CAZyme_family	protein_length	protein_start	protien_end	hmm_length	hmm_start	hmm_end	e-value	coverage
Penicillium0G086790.1	GT32.hmm	853	118	199	90	3	87	2.9e-15	0.933333
Penicillium0G086790.1	GT69.hmm	853	478	724	239	1	238	6.2e-82	0.991632
protein_id:Penicillium0G086870.1
hmm_num:1
protein_id	CAZyme_family	protein_length	protein_start	protien_end	hmm_length	hmm_start	hmm_end	e-value	coverage
Penicillium0G086870.1	CE10.hmm	461	122	273	341	86	216	3.6e-06	0.381232
protein_id:Penicillium0G087550.1
hmm_num:2
protein_id	CAZyme_family	protein_length	protein_start	protien_end	hmm_length	hmm_start	hmm_end	e-value	coverage
Penicillium0G087550.1	GH13.hmm	1045	63	370	299	13	297	9.9e-53	0.949833
Penicillium0G087550.1	GH13.hmm	1045	572	914	299	22	290	1.9e-40	0.896321
protein_id:Penicillium0G087560.1
hmm_num:2
protein_id	CAZyme_family	protein_length	protein_start	protien_end	hmm_length	hmm_start	hmm_end	e-value	coverage
Penicillium0G087560.1	GH13.hmm	2431	99	499	299	12	289	2.3e-29	0.926421
Penicillium0G087560.1	GT5.hmm	2431	1170	1634	472	2	466	1.7e-62	0.983051
protein_id:Penicillium0G087580.1
hmm_num:1
protein_id	CAZyme_family	protein_length	protein_start	protien_end	hmm_length	hmm_start	hmm_end	e-value	coverage
Penicillium0G087580.1	GT31.hmm	332	178	268	192	56	164	3.2e-07	0.5625
protein_id:Penicillium0G087730.1
hmm_num:1
protein_id	CAZyme_family	protein_length	protein_start	protien_end	hmm_length	hmm_start	hmm_end	e-value	coverage
Penicillium0G087730.1	GH51.hmm	505	15	503	630	86	542	4.2e-127	0.72381
protein_id:Penicillium0G087780.1
hmm_num:1
protein_id	CAZyme_family	protein_length	protein_start	protien_end	hmm_length	hmm_start	hmm_end	e-value	coverage
Penicillium0G087780.1	GH6.hmm	387	56	348	294	15	290	6.3e-95	0.935374
protein_id:Penicillium0G087800.1
hmm_num:1
protein_id	CAZyme_family	protein_length	protein_start	protien_end	hmm_length	hmm_start	hmm_end	e-value	coverage
Penicillium0G087800.1	CE10.hmm	315	24	187	341	100	215	4.5e-09	0.337243
protein_id:Penicillium0G088160.1
hmm_num:1
protein_id	CAZyme_family	protein_length	protein_start	protien_end	hmm_length	hmm_start	hmm_end	e-value	coverage
Penicillium0G088160.1	GH43.hmm	407	47	256	248	21	198	7e-25	0.71371
protein_id:Penicillium0G088480.1
hmm_num:2
protein_id	CAZyme_family	protein_length	protein_start	protien_end	hmm_length	hmm_start	hmm_end	e-value	coverage
Penicillium0G088480.1	CBM50.hmm	414	48	74	40	1	27	1.4e-07	0.65
Penicillium0G088480.1	CBM18.hmm	414	128	161	38	7	38	1.2e-08	0.815789
protein_id:Penicillium0G088610.1
hmm_num:1
protein_id	CAZyme_family	protein_length	protein_start	protien_end	hmm_length	hmm_start	hmm_end	e-value	coverage
Penicillium0G088610.1	AA3.hmm	593	6	580	618	86	405	2.9e-80	0.516181
protein_id:Penicillium0G088780.1
hmm_num:1
protein_id	CAZyme_family	protein_length	protein_start	protien_end	hmm_length	hmm_start	hmm_end	e-value	coverage
Penicillium0G088780.1	CE10.hmm	352	24	337	341	34	333	6.6e-55	0.876833
protein_id:Penicillium0G088800.1
hmm_num:1
protein_id	CAZyme_family	protein_length	protein_start	protien_end	hmm_length	hmm_start	hmm_end	e-value	coverage
Penicillium0G088800.1	GH2.hmm	636	33	628	752	12	485	2.9e-104	0.628989
protein_id:Penicillium0G088840.1
hmm_num:1
protein_id	CAZyme_family	protein_length	protein_start	protien_end	hmm_length	hmm_start	hmm_end	e-value	coverage
Penicillium0G088840.1	CE10.hmm	389	139	369	341	97	316	4.5e-21	0.642229
protein_id:Penicillium0G088850.1
hmm_num:1
protein_id	CAZyme_family	protein_length	protein_start	protien_end	hmm_length	hmm_start	hmm_end	e-value	coverage
Penicillium0G088850.1	GH36.hmm	713	75	620	688	80	611	5.9e-94	0.771802
protein_id:Penicillium0G088910.1
hmm_num:1
protein_id	CAZyme_family	protein_length	protein_start	protien_end	hmm_length	hmm_start	hmm_end	e-value	coverage
Penicillium0G088910.1	GH109.hmm	356	6	113	126	2	117	1.7e-10	0.912698
protein_id:Penicillium0G088960.1
hmm_num:1
protein_id	CAZyme_family	protein_length	protein_start	protien_end	hmm_length	hmm_start	hmm_end	e-value	coverage
Penicillium0G088960.1	GH2.hmm	845	6	731	752	30	549	2.4e-101	0.69016
protein_id:Penicillium0G089720.1
hmm_num:1
protein_id	CAZyme_family	protein_length	protein_start	protien_end	hmm_length	hmm_start	hmm_end	e-value	coverage
Penicillium0G089720.1	GH92.hmm	867	276	795	491	4	490	1.4e-162	0.989817
protein_id:Penicillium0G089790.1
hmm_num:1
protein_id	CAZyme_family	protein_length	protein_start	protien_end	hmm_length	hmm_start	hmm_end	e-value	coverage
Penicillium0G089790.1	GH109.hmm	367	3	111	126	1	119	7.9e-10	0.936508
protein_id:Penicillium0G090100.1
hmm_num:1
protein_id	CAZyme_family	protein_length	protein_start	protien_end	hmm_length	hmm_start	hmm_end	e-value	coverage
Penicillium0G090100.1	AA3.hmm	588	17	584	618	87	401	1.8e-78	0.508091
protein_id:Penicillium0G090130.1
hmm_num:1
protein_id	CAZyme_family	protein_length	protein_start	protien_end	hmm_length	hmm_start	hmm_end	e-value	coverage
Penicillium0G090130.1	GH3.hmm	1359	34	245	216	4	216	2.2e-58	0.981481
protein_id:Penicillium0G090170.1
hmm_num:1
protein_id	CAZyme_family	protein_length	protein_start	protien_end	hmm_length	hmm_start	hmm_end	e-value	coverage
Penicillium0G090170.1	GH127.hmm	624	276	563	524	234	524	5.6e-40	0.553435
protein_id:Penicillium0G090290.1
hmm_num:1
protein_id	CAZyme_family	protein_length	protein_start	protien_end	hmm_length	hmm_start	hmm_end	e-value	coverage
Penicillium0G090290.1	GH17.hmm	316	24	314	311	1	311	7.5e-43	0.996785
protein_id:Penicillium0G090640.1
hmm_num:1
protein_id	CAZyme_family	protein_length	protein_start	protien_end	hmm_length	hmm_start	hmm_end	e-value	coverage
Penicillium0G090640.1	CE10.hmm	492	145	418	341	93	327	8.1e-46	0.686217
protein_id:Penicillium0G090680.1
hmm_num:1
protein_id	CAZyme_family	protein_length	protein_start	protien_end	hmm_length	hmm_start	hmm_end	e-value	coverage
Penicillium0G090680.1	GH95.hmm	740	3	730	722	8	719	3e-260	0.984765
protein_id:Penicillium0G090690.1
hmm_num:1
protein_id	CAZyme_family	protein_length	protein_start	protien_end	hmm_length	hmm_start	hmm_end	e-value	coverage
Penicillium0G090690.1	GH1.hmm	488	13	482	429	5	425	2.2e-155	0.979021
protein_id:Penicillium0G090860.1
hmm_num:1
protein_id	CAZyme_family	protein_length	protein_start	protien_end	hmm_length	hmm_start	hmm_end	e-value	coverage
Penicillium0G090860.1	GH3.hmm	852	69	290	216	8	215	1.4e-57	0.958333
protein_id:Penicillium0G090930.1
hmm_num:1
protein_id	CAZyme_family	protein_length	protein_start	protien_end	hmm_length	hmm_start	hmm_end	e-value	coverage
Penicillium0G090930.1	AA3.hmm	572	5	473	618	83	316	3.4e-08	0.377023
protein_id:Penicillium0G090940.1
hmm_num:2
protein_id	CAZyme_family	protein_length	protein_start	protien_end	hmm_length	hmm_start	hmm_end	e-value	coverage
Penicillium0G090940.1	CBM50.hmm	1301	343	370	40	1	28	3e-07	0.675
Penicillium0G090940.1	GH18.hmm	1301	472	821	296	5	282	6.8e-51	0.935811
protein_id:Penicillium0G090960.1
hmm_num:2
protein_id	CAZyme_family	protein_length	protein_start	protien_end	hmm_length	hmm_start	hmm_end	e-value	coverage
[truncated: 878 more rows]

## Sheet: pathogen host interactions 
Query_id	Subject_id	E_value	Identity	Score	Subject_annotation
Penicillium0G000020.1	3268	4e-133	230/615(37.40)	407	YraS|PHI:3268|U3M7S2|29486|Yersinia_ruckeri|unaffected_pathogenicity_
Penicillium0G000040.1	3268	1e-156	264/634(41.64)	470	YraS|PHI:3268|U3M7S2|29486|Yersinia_ruckeri|unaffected_pathogenicity_
Penicillium0G000060.1	1698	2e-125	216/542(39.85)	379	PHI:1698|GzZC013|I1S2A5|5518|Gibberella_zeae_(related:_Fusarium_graminearum)|Unaffected_pathogenicity
Penicillium0G000110.1	817	3e-21	47/143(32.87)	92.8	PHI:817|MGG_12252|EDK03444|318829|Magnaporthe_oryzae|Reduced_virulence
Penicillium0G000130.1	2042	0	432/1310(32.98)	665	PHI:2042|ABC3|Q3Y5V5|148305|Magnaporthe_oryzae_(related:_Magnaporthe_grisea)|Loss_of_pathogenicity
Penicillium0G000190.1	26	1e-14	90/433(20.79)	73.2	PHI:26|CaMDR1|CAA37820|5476|Candida_albicans|Reduced_virulence
Penicillium0G000260.1	1662	3e-35	97/357(27.17)	138	PHI:1662|GzCCHC002|I1REJ1|5518|Gibberella_zeae_(related:_Fusarium_graminearum)|Unaffected_pathogenicity
Penicillium0G000270.1	1790	2e-131	250/696(35.92)	413	PHI:1790|GzZC105|I1RVT7|5518|Gibberella_zeae_(related:_Fusarium_graminearum)|Lethal
Penicillium0G000280.1	2393	5e-17	94/423(22.22)	80.9	PHI:2393|Related_to_O-methylsterigmatocystin_oxidoreductase|I1R980|5518|Gibberella_zeae_(related:_Fusarium_graminearum)|Increased_virulence_(Hypervirulence)
Penicillium0G000290.1	1538	3e-16	46/109(42.20)	82.8	PHI:1538|GzMyb002|I1RA07|5518|Gibberella_zeae_(related:_Fusarium_graminearum)|Reduced_virulence
Penicillium0G000330.1	2694	1e-29	94/317(29.65)	120	PHI:2694|rsmB|Q6D000|29471|Pectobacterium_atrosepticum|Mixed_outcome
Penicillium0G000350.1	1628	0	385/846(45.51)	644	PHI:1628|FgFSR1|I1RDG9|5518|Gibberella_zeae_(related:_Fusarium_graminearum)|Reduced_virulence
Penicillium0G000390.1	569	6e-13	38/92(41.30)	68.2	PHI:569|XYL3|AAC06239|5507|Fusarium_oxysporum|Unaffected_pathogenicity
Penicillium0G000430.1	1685	2e-10	54/194(27.84)	61.6	PHI:1685|GzRad003|I1S5Z3|5518|Gibberella_zeae_(related:_Fusarium_graminearum)|Unaffected_pathogenicity
Penicillium0G000450.1	277	2e-16	62/178(34.83)	76.6	PHI:277|BCP1|AAQ16572|40559|Botrytis_cinerea|Reduced_virulence
Penicillium0G000470.1	1631	1e-118	284/716(39.66)	375	PHI:1631|GzWing003|I1RBL8|5518|Gibberella_zeae_(related:_Fusarium_graminearum)|Unaffected_pathogenicity
Penicillium0G000520.1	1468	3e-35	66/105(62.86)	119	PHI:1468|GzCCAAT008|Q4HTT1|5518|Gibberella_zeae_(related:_Fusarium_graminearum)|Unaffected_pathogenicity
Penicillium0G000550.1	1172	0	324/709(45.70)	616	PHI:1172|HDF2|I1RKC4|5518|Gibberella_zeae_(related:_Fusarium_graminearum)|Reduced_virulence
Penicillium0G000590.1	432	1e-49	99/268(36.94)	176	PHI:432|FGL1|AAQ23181|5518|Fusarium_graminearum|Reduced_virulence
Penicillium0G000610.1	1665	5e-08	58/168(34.52)	49.3	PHI:1665|GzCCHC005|I1RS06|5518|Gibberella_zeae_(related:_Fusarium_graminearum)|Unaffected_pathogenicity
Penicillium0G000640.1	2340	1e-15	53/177(29.94)	72	PHI:2340|aiiA|Q9L8R8|337|Burkholderia_glumae|Mixed_outcome
Penicillium0G000850.1	1270	2e-14	67/297(22.56)	70.9	PHI:1270|FGSG_06420|I1RHA1|5518|Gibberella_zeae_(related:_Fusarium_graminearum)|Unaffected_pathogenicity
Penicillium0G000860.1	1216	0	358/658(54.41)	637	PHI:1216|FGSG_06420|I1RT48|5518|Gibberella_zeae_(related:_Fusarium_graminearum)|Reduced_virulence
Penicillium0G000940.1	3411	1e-31	91/283(32.16)	125	bscN|PHI:3411|O68539|518|Bordetella_bronchiseptica|reduced_virulence_
Penicillium0G001000.1	1975	3e-10	27/55(49.09)	58.9	PHI:1975|GzZC290|I1RQI0|5518|Gibberella_zeae_(related:_Fusarium_graminearum)|Unaffected_pathogenicity
Penicillium0G001010.1	881	7e-06	39/171(22.81)	44.7	PHI:881|MGG_04556|EDJ96020|318829|Magnaporthe_oryzae|Reduced_virulence
Penicillium0G001020.1	211	1e-16	85/333(25.53)	80.5	PHI:211|CaTUP1|AAB63195|5476|Candida_albicans|Reduced_virulence
Penicillium0G001030.1	423	7e-90	152/373(40.75)	284	PHI:423|VAD1|AAV41010|5207|Cryptococcus_neoformans|Reduced_virulence
Penicillium0G001040.1	1375	0	281/505(55.64)	577	PHI:1375|GzC2H038|I1RPA0|5518|Gibberella_zeae_(related:_Fusarium_graminearum)|Unaffected_pathogenicity
Penicillium0G001080.1	438	1e-25	60/190(31.58)	104	PHI:438|BcBOT1_(related:_CND5)|AAQ16576|40559|Botrytis_cinerea|Reduced_virulence
Penicillium0G001090.1	2060	9e-16	124/548(22.63)	79.7	PHI:2060|MgLig4|B6ZH51|148305|Magnaporthe_oryzae_(related:_Magnaporthe_grisea)|Unaffected_pathogenicity
Penicillium0G001100.1	320	3e-06	49/247(19.84)	48.1	PHI:320|SSN6|AAL54912|5476|Candida_albicans|Reduced_virulence
Penicillium0G001150.1	1963	5e-35	87/281(30.96)	139	PHI:1963|GzZC278|I1RR01|5518|Gibberella_zeae_(related:_Fusarium_graminearum)|Unaffected_pathogenicity
Penicillium0G001170.1	1159	3e-62	122/300(40.67)	225	PHI:1159|MgAtr7|A5H456|54734|Mycosphaerella_graminicola_(related:_Zymoseptoria_triticii)|Chemistry_target
Penicillium0G001200.1	2357	6e-15	63/238(26.47)	74.3	PHI:2357|CYP52X1|E2EAF6|475271|Beauveria_bassiana|Reduced_virulence
Penicillium0G001240.1	1227	0	2269/3894(58.27)	4591	PHI:1227|FGSG_07742|I1RPV7|5518|Gibberella_zeae_(related:_Fusarium_graminearum)|Lethal
Penicillium0G001260.1	544	7e-143	203/384(52.86)	421	PHI:544|BCMFS1|AAF64435|332648|Botrytis_cinerea|Unaffected_pathogenicity
Penicillium0G001270.1	2835	2e-09	43/160(26.88)	54.7	PHI:2835|RED2|C3JXE8|5016|Cochliobolus_heterostrophus|Reduced_virulence
Penicillium0G001300.1	2357	3e-11	87/377(23.08)	62.8	PHI:2357|CYP52X1|E2EAF6|475271|Beauveria_bassiana|Reduced_virulence
Penicillium0G001310.1	2511	0	613/1812(33.83)	991	PHI:2511|Pes1|Q4WT66|746128|Aspergillus_fumigatus|Reduced_virulence
Penicillium0G001320.1	2916	0	464/666(69.67)	897	PHI:2916|Ppr2|W7M5P0|117187|Fusarium_verticillioides|Unaffected_pathogenicity
Penicillium0G001370.1	612	2e-12	83/308(26.95)	65.5	PHI:612|orf408|AAL20306|216597|Salmonella_enterica|Reduced_virulence
Penicillium0G001420.1	1562	7e-114	221/571(38.70)	368	PHI:1562|GzOB002|I1RAH4|5518|Gibberella_zeae_(related:_Fusarium_graminearum)|Lethal
Penicillium0G001510.1	2521	0	531/713(74.47)	1099	PHI:2521|GUS1|Q4WEM7|746128|Aspergillus_fumigatus|Lethal
Penicillium0G001520.1	440	3e-54	194/744(26.08)	201	PHI:440|PMR1|CAB87245|5476|Candida_albicans|Reduced_virulence
Penicillium0G001530.1	2388	1e-37	105/300(35.00)	141	PHI:2388|Chi2|0|5530|Metarhizium_anisopliae|Mixed_outcome
Penicillium0G001540.1	2099	0	501/1127(44.45)	880	PHI:2099|Pmc1|MGG_07971|148305|Magnaporthe_oryzae_(related:_Magnaporthe_grisea)|Mixed_outcome
Penicillium0G001590.1	2025	7e-09	31/103(30.10)	54.7	PHI:2025|HDL1|G4MQZ9|148305|Magnaporthe_oryzae_(related:_Magnaporthe_grisea)|Unaffected_pathogenicity
Penicillium0G001610.1	1555	4e-39	118/474(24.89)	148	PHI:1555|GzMyb019|I1RDG6|5518|Gibberella_zeae_(related:_Fusarium_graminearum)|Unaffected_pathogenicity
Penicillium0G001630.1	1071	0	396/938(42.22)	776	PHI:1071|Gas1|CAF05793|5270|Ustilago_maydis|Loss_of_pathogenicity
Penicillium0G001660.1	2734	8e-26	80/289(27.68)	106	PHI:2734|metF|Q97S30|1313|Streptococcus_Pneumoniae|Mixed_outcome
Penicillium0G001700.1	1621	0	737/1355(54.39)	1427	PHI:1621|GzRUM1|I1RP98|5518|Gibberella_zeae_(related:_Fusarium_graminearum)|Unaffected_pathogenicity
Penicillium0G001740.1	2700	2e-154	245/586(41.81)	459	PHI:2700|lac2|J7MF98|5465|Colletotrichum_orbiculare|Reduced_virulence
Penicillium0G001750.1	101	0	1424/2155(66.08)	2990	PHI:101|ALB1|AAC39471|5085|Aspergillus_fumigatus|Reduced_virulence
Penicillium0G001920.1	3381	6e-29	120/455(26.37)	118	FVEG_12533|PHI:3381|W7N2B4|117187|Fusarium_verticillioides|unaffected_pathogenicity_
Penicillium0G001940.1	922	1e-48	172/603(28.52)	178	PHI:922|um03615||5270|Ustilago_maydis|Unaffected_pathogenicity
Penicillium0G001960.1	1260	3e-17	64/202(31.68)	81.6	PHI:1260|FGSG_13944|I1RUC7|5518|Gibberella_zeae_(related:_Fusarium_graminearum)|Unaffected_pathogenicity
Penicillium0G001970.1	3258	6e-08	46/167(27.54)	52	C14DM|PHI:3258|Q4QGX0|5664|Leishmania_major|reduced_virulence_
Penicillium0G001980.1	1947	7e-32	154/647(23.80)	130	PHI:1947|GzZC262|I1RIC0|5518|Gibberella_zeae_(related:_Fusarium_graminearum)|Unaffected_pathogenicity
Penicillium0G001990.1	3310	2e-08	24/62(38.71)	53.5	Mocod1|PHI:3310|G4MKH9|318829|Magnaporthe_oryzae|mixed_outcome_
Penicillium0G002010.1	3274	7e-115	463/1730(26.76)	405	dhbF|PHI:3274|W2E906|147375|Paenibacillus_larvae|unaffected_pathogenicity_
Penicillium0G002050.1	1287	0	257/404(63.61)	524	PHI:1287|FGSG_13944|I1RT82|5518|Gibberella_zeae_(related:_Fusarium_graminearum)|Unaffected_pathogenicity
Penicillium0G002110.1	1211	3e-176	247/372(66.40)	524	PHI:1211|FGSG_06970|I1RRQ8|5518|Gibberella_zeae_(related:_Fusarium_graminearum)|Reduced_virulence
Penicillium0G002150.1	2155	6e-17	86/330(26.06)	79.3	PHI:2155|MoPEX7|B8Q8Z5|148305|Magnaporthe_oryzae_(related:_Magnaporthe_grisea)|Loss_of_pathogenicity
Penicillium0G002160.1	1671	3e-136	274/756(36.24)	444	PHI:1671|GzCCHC011|Q4HWE2|5518|Gibberella_zeae_(related:_Fusarium_graminearum)|Reduced_virulence
Penicillium0G002170.1	2020	1e-29	77/288(26.74)	124	PHI:2020|Tup1|XP_759427|5270|Ustilago_maydis|Mixed_outcome
Penicillium0G002180.1	2244	5e-74	130/351(37.04)	244	PHI:2244|37865|gi|46099354|5270|Ustilago_maydis|Unaffected_pathogenicity
Penicillium0G002200.1	2921	5e-165	257/530(48.49)	490	PHI:2921|FET3-2|E3Q7G1|31870|Colletotrichum_graminicola|Reduced_virulence
Penicillium0G002220.1	58	2e-62	85/158(53.80)	192	PHI:58|SCD1|BAA13009|5462|Colletotrichum_lagenarium|Reduced_virulence
Penicillium0G002230.1	2802	1e-82	128/264(48.48)	250	PHI:2802|3hnr|B2ZRQ4|93612|Setosphaeria_turcica|Unaffected_pathogenicity
Penicillium0G002260.1	1414	3e-07	28/66(42.42)	50.8	PHI:1414|GzC2H081|I1RZL0|5518|Gibberella_zeae_(related:_Fusarium_graminearum)|Unaffected_pathogenicity
Penicillium0G002280.1	1918	4e-67	204/720(28.33)	239	PHI:1918|GzZC233|I1RT69|5518|Gibberella_zeae_(related:_Fusarium_graminearum)|Unaffected_pathogenicity
Penicillium0G002330.1	1838	9e-96	228/711(32.07)	316	PHI:1838|GzZC153|I1RGC8|5518|Gibberella_zeae_(related:_Fusarium_graminearum)|Unaffected_pathogenicity
Penicillium0G002430.1	1961	2e-13	84/375(22.40)	71.2	PHI:1961|GzZC276|I1RD74|5518|Gibberella_zeae_(related:_Fusarium_graminearum)|Unaffected_pathogenicity
Penicillium0G002450.1	2895	7e-19	74/249(29.72)	85.5	PHI:2895|F-avi4330|B9JV05|373|Agrobacterium_vitis|Loss_of_pathogenicity
Penicillium0G002500.1	4194	8e-46	132/476(27.73)	166	AKT7|PHI:4194|V5XZS6|5599|Alternaria_alternata|increased_virulence_(Hypervirulence)
Penicillium0G002680.1	784	2e-13	59/217(27.19)	67	PHI:784|MGG_00056|EDK03390|318829|Magnaporthe_oryzae|Reduced_virulence
Penicillium0G002690.1	1456	4e-75	158/489(32.31)	252	PHI:1456|GzAra004|I1RN15|5518|Gibberella_zeae_(related:_Fusarium_graminearum)|Unaffected_pathogenicity
Penicillium0G002740.1	2841	1e-23	83/279(29.75)	97.1	PHI:2841|CnSEC14-2|F6K8L6|5207|Cryptococcus_neoformans|Unaffected_pathogenicity
Penicillium0G002750.1	1530	0	477/893(53.42)	948	PHI:1530|Gzsnd|I1RWP4|5518|Gibberella_zeae_(related:_Fusarium_graminearum)|Unaffected_pathogenicity
Penicillium0G002760.1	330	1e-88	123/154(79.87)	257	PHI:330|BcSOD1|CAD88591|40559|Botrytis_cinerea|Reduced_virulence
Penicillium0G002790.1	2117	0	314/473(66.38)	615	PHI:2117|SPM1|P58371|148305|Magnaporthe_oryzae_(related:_Magnaporthe_grisea)|Reduced_virulence
Penicillium0G002830.1	267	0	433/1466(29.54)	618	PHI:267|MLT1|AAD51594|5476|Candida_albicans|Reduced_virulence
Penicillium0G002860.1	2654	3e-09	53/182(29.12)	57	PHI:2654|DUR1,2|Q59VF3|5476|Candida_albicans|Reduced_virulence
Penicillium0G002870.1	784	6e-29	81/263(30.80)	110	PHI:784|MGG_00056|EDK03390|318829|Magnaporthe_oryzae|Reduced_virulence
Penicillium0G002880.1	1389	0	401/847(47.34)	705	PHI:1389|GzC2H052|I1RTJ6|5518|Gibberella_zeae_(related:_Fusarium_graminearum)|Lethal
Penicillium0G002890.1	1657	3e-53	136/360(37.78)	201	PHI:1657|GzCCCH001|I1RF25|5518|Gibberella_zeae_(related:_Fusarium_graminearum)|Unaffected_pathogenicity
Penicillium0G002940.1	1784	3e-64	135/449(30.07)	213	PHI:1784|GzZC099|I1S2A9|5518|Gibberella_zeae_(related:_Fusarium_graminearum)|Unaffected_pathogenicity
Penicillium0G002960.1	2968	8e-59	147/528(27.84)	204	PHI:2968|Hxs1|J9VQA5|5207|Cryptococcus_neoformans|Reduced_virulence
Penicillium0G003000.1	133	1e-09	114/503(22.66)	58.2	PHI:133|AKT1|BAA36588|5599|Alternaria_alternata|Loss_of_pathogenicity
Penicillium0G003010.1	1407	0	333/682(48.83)	599	PHI:1407|GzC2H071|I1RX64|5518|Gibberella_zeae_(related:_Fusarium_graminearum)|Lethal
Penicillium0G003060.1	2027	0	277/418(66.27)	597	PHI:2027|TGL1-1|G4NJL1|148305|Magnaporthe_oryzae_(related:_Magnaporthe_grisea)|Unaffected_pathogenicity
Penicillium0G003100.1	2821	0	594/1245(47.71)	1074	PHI:2821|SNF2|Q5ALP9|5476|Candida_albicans|Reduced_virulence
Penicillium0G003120.1	1459	1e-31	77/210(36.67)	115	PHI:1459|GzAra007|I1RYE2|5518|Gibberella_zeae_(related:_Fusarium_graminearum)|Unaffected_pathogenicity
Penicillium0G003130.1	817	2e-10	43/163(26.38)	60.5	PHI:817|MGG_12252|EDK03444|318829|Magnaporthe_oryzae|Reduced_virulence
Penicillium0G003140.1	1584	3e-167	221/254(87.01)	466	PHI:1584|GzOB024|I1RS24|5518|Gibberella_zeae_(related:_Fusarium_graminearum)|Unaffected_pathogenicity
Penicillium0G003190.1	1383	5e-61	97/208(46.63)	193	PHI:1383|GzC2H046|I1RS27|5518|Gibberella_zeae_(related:_Fusarium_graminearum)|Unaffected_pathogenicity
Penicillium0G003200.1	1401	3e-138	323/916(35.26)	434	PHI:1401|GzC2H064|I1RVY6|5518|Gibberella_zeae_(related:_Fusarium_graminearum)|Unaffected_pathogenicity
Penicillium0G003210.1	2484	0	444/948(46.84)	777	PHI:2484|Ste11|B6VCT9|40559|Botrytis_cinerea_(related:_Botryotinia_fuckeliana)|Loss_of_pathogenicity
Penicillium0G003250.1	1986	5e-60	174/658(26.44)	214	PHI:1986|GzZC301|I1RA77|5518|Gibberella_zeae_(related:_Fusarium_graminearum)|Unaffected_pathogenicity
Penicillium0G003260.1	1258	3e-109	156/243(64.20)	330	PHI:1258|FGSG_10591|I1S5M8|5518|Gibberella_zeae_(related:_Fusarium_graminearum)|Unaffected_pathogenicity
Penicillium0G003420.1	438	2e-25	125/513(24.37)	106	PHI:438|BcBOT1_(related:_CND5)|AAQ16576|40559|Botrytis_cinerea|Reduced_virulence
Penicillium0G003480.1	1260	1e-09	55/192(28.65)	59.3	PHI:1260|FGSG_13944|I1RUC7|5518|Gibberella_zeae_(related:_Fusarium_graminearum)|Unaffected_pathogenicity
Penicillium0G003530.1	922	2e-35	175/632(27.69)	138	PHI:922|um03615||5270|Ustilago_maydis|Unaffected_pathogenicity
Penicillium0G003550.1	1747	1e-10	46/143(32.17)	60.5	PHI:1747|GzZC062|I1S6W1|5518|Gibberella_zeae_(related:_Fusarium_graminearum)|Lethal
Penicillium0G003600.1	2247	3e-22	88/283(31.10)	92	PHI:2247|Sch1|EAT82552|13684|Phaeosphaeria_nodorum_(related:_Stagonospora_nodorum)|Unaffected_pathogenicity
Penicillium0G003610.1	2821	2e-20	57/170(33.53)	95.1	PHI:2821|SNF2|Q5ALP9|5476|Candida_albicans|Reduced_virulence
Penicillium0G003620.1	1526	5e-55	178/628(28.34)	206	PHI:1526|GzHOMEL036|I1S0J3|5518|Gibberella_zeae_(related:_Fusarium_graminearum)|Unaffected_pathogenicity
Penicillium0G003640.1	2570	1e-75	145/367(39.51)	246	PHI:2570|CYB2|Q6FM61|5478|Candida_glabrata|Reduced_virulence
Penicillium0G003680.1	538	3e-44	148/519(28.52)	164	PHI:538|FRT1|AAU87358|40559|Botrytis_cinerea|Unaffected_pathogenicity
Penicillium0G003690.1	441	8e-38	119/411(28.95)	140	PHI:441|BTP1|CAE55153|40559|Botrytis_cinerea|Reduced_virulence
Penicillium0G003700.1	3126	2e-21	112/423(26.48)	93.6	argD|PHI:3126|D4I307|552|Erwinia_amylovora|mixed_outcome_
Penicillium0G003720.1	2382	4e-56	109/291(37.46)	189	PHI:2382|Upa2|Q6QIY0|5270|Ustilago_maydis|Unaffected_pathogenicity
Penicillium0G003760.1	1274	0	677/1614(41.95)	1166	PHI:1274|FGSG_02488|I1RME6|5518|Gibberella_zeae_(related:_Fusarium_graminearum)|Unaffected_pathogenicity
Penicillium0G003790.1	178	6e-08	52/202(25.74)	52.4	PHI:178|pabaA|AAD31929|5085|Aspergillus_fumigatus|Reduced_virulence
Penicillium0G003810.1	1764	2e-127	239/630(37.94)	388	PHI:1764|GzZC079|Q4I0C5|5518|Gibberella_zeae_(related:_Fusarium_graminearum)|Unaffected_pathogenicity
Penicillium0G003820.1	1414	7e-14	48/132(36.36)	72.4	PHI:1414|GzC2H081|I1RZL0|5518|Gibberella_zeae_(related:_Fusarium_graminearum)|Unaffected_pathogenicity
Penicillium0G003830.1	901	3e-40	134/473(28.33)	152	PHI:901|um01886||5270|Ustilago_maydis|Unaffected_pathogenicity
Penicillium0G003860.1	438	4e-54	136/499(27.25)	190	PHI:438|BcBOT1_(related:_CND5)|AAQ16576|40559|Botrytis_cinerea|Reduced_virulence
Penicillium0G003910.1	911	6e-28	106/394(26.90)	111	PHI:911|um11451||5270|Ustilago_maydis|Reduced_virulence
Penicillium0G003960.1	2597	0	404/487(82.96)	838	PHI:2597|Pir32|Q59PW0|746128|Aspergillus_fumigatus|Mixed_outcome
Penicillium0G003980.1	191	2e-46	122/388(31.44)	176	PHI:191|TOM1|AAB08446|39703|Septoria_lycopersici|Unaffected_pathogenicity
Penicillium0G004050.1	2544	7e-10	75/320(23.44)	57.8	PHI:2544|PAB1|Q4WK03|746128|Aspergillus_fumigatus|Mixed_outcome
Penicillium0G004130.1	177	7e-122	181/417(43.41)	363	PHI:177|ODC|CAB56523|13684|Stagonospora_nodorum|Reduced_virulence
Penicillium0G004140.1	1625	1e-70	129/272(47.43)	232	PHI:1625|GzOpi|I1RXB9|5518|Gibberella_zeae_(related:_Fusarium_graminearum)|Unaffected_pathogenicity
Penicillium0G004200.1	2269	1e-87	136/275(49.45)	264	PHI:2269|Mdh1|0|13684|Phaeosphaeria_nodorum_(related:_Stagonospora_nodorum)|Unaffected_pathogenicity
Penicillium0G004280.1	544	2e-39	147/575(25.57)	149	PHI:544|BCMFS1|AAF64435|332648|Botrytis_cinerea|Unaffected_pathogenicity
Penicillium0G004290.1	2110	0	429/550(78.00)	923	PHI:2110|Serine/threonine-protein_phosphatase_2B_catalytic_subunit|MGG_07456|148305|Magnaporthe_oryzae_(related:_Magnaporthe_grisea)|Unaffected_pathogenicity
Penicillium0G004320.1	419	7e-31	78/233(33.48)	118	PHI:419|CSH1|AAP93915|5476|Candida_albicans|Reduced_virulence
Penicillium0G004340.1	784	2e-30	90/264(34.09)	119	PHI:784|MGG_00056|EDK03390|318829|Magnaporthe_oryzae|Reduced_virulence
Penicillium0G004360.1	1735	1e-12	84/377(22.28)	67.8	PHI:1735|GzZC050|I1S6X4|5518|Gibberella_zeae_(related:_Fusarium_graminearum)|Unaffected_pathogenicity
Penicillium0G004410.1	3096	0	238/393(60.56)	526	Ktr4|PHI:3096|J5K093|176275|Beauveria_bassiana|reduced_virulence_
Penicillium0G004450.1	510	0	279/523(53.35)	529	PHI:510|CaNAG3|EAK93097|5476|Candida_albicans|Reduced_virulence
Penicillium0G004480.1	167	1e-08	46/126(36.51)	54.7	PHI:167|CHIP3|AAF00024|5457|Colletotrichum_gloeosporioides|Unaffected_pathogenicity
Penicillium0G004500.1	2522	0	395/499(79.16)	803	PHI:2522|SPE2|Q4WEN8|746128|Aspergillus_fumigatus|Lethal
Penicillium0G004520.1	2842	4e-64	122/269(45.35)	209	PHI:2842|CnSFH5|F6K8L7|5207|Cryptococcus_neoformans|Mixed_outcome
Penicillium0G004610.1	62	1e-68	97/149(65.10)	211	PHI:62|caRSR1|AAB81286|5476|Candida_albicans|Reduced_virulence
Penicillium0G004660.1	4194	1e-43	126/479(26.30)	160	AKT7|PHI:4194|V5XZS6|5599|Alternaria_alternata|increased_virulence_(Hypervirulence)
Penicillium0G004670.1	2654	2e-119	197/457(43.11)	392	PHI:2654|DUR1,2|Q59VF3|5476|Candida_albicans|Reduced_virulence
Penicillium0G004690.1	2269	2e-45	103/266(38.72)	157	PHI:2269|Mdh1|0|13684|Phaeosphaeria_nodorum_(related:_Stagonospora_nodorum)|Unaffected_pathogenicity
Penicillium0G004700.1	2321	3e-43	153/546(28.02)	165	PHI:2321|SidI|Q4WR83|746128|Aspergillus_fumigatus|Reduced_virulence
Penicillium0G004770.1	1591	5e-78	177/450(39.33)	253	PHI:1591|GzOB031|I1RWQ7|5518|Gibberella_zeae_(related:_Fusarium_graminearum)|Reduced_virulence
Penicillium0G004850.1	816	6e-08	49/186(26.34)	52.8	PHI:816|MGG_04582|EDJ95999|318829|Magnaporthe_oryzae|Reduced_virulence
Penicillium0G004880.1	1677	2e-76	144/421(34.20)	247	PHI:1677|GzDHHC005|Q4I1J3|5518|Gibberella_zeae_(related:_Fusarium_graminearum)|Unaffected_pathogenicity
Penicillium0G004910.1	1648	0	1452/2409(60.27)	2737	PHI:1648|GzWing020|I1RWP1|5518|Gibberella_zeae_(related:_Fusarium_graminearum)|Reduced_virulence
Penicillium0G004940.1	1410	1e-06	51/206(24.76)	45.4	PHI:1410|GzC2H076|I1RYG0|5518|Gibberella_zeae_(related:_Fusarium_graminearum)|Unaffected_pathogenicity
Penicillium0G004950.1	3287	0	350/969(36.12)	564	CgVps34|PHI:3287|Q6FSR7|5478|Candida_glabrata|reduced_virulence_
Penicillium0G005030.1	1772	6e-46	86/218(39.45)	159	PHI:1772|GzZC087|I1S053|5518|Gibberella_zeae_(related:_Fusarium_graminearum)|Reduced_virulence
Penicillium0G005040.1	355	6e-42	133/435(30.57)	155	PHI:355|GzmetE||5518|Fusarium_graminearum|Reduced_virulence
Penicillium0G005060.1	716	0	266/561(47.42)	533	PHI:716|ZEB1|ABB90284|5518|Fusarium_graminearum|Unaffected_pathogenicity
Penicillium0G005070.1	3088	4e-137	204/345(59.13)	399	CPK2|PHI:3088|I1RWQ0|5518|Fusarium_graminearum|mixed_outcome_
Penicillium0G005080.1	1647	0	614/1074(57.17)	1180	PHI:1647|GzWing019|I1RWA9|5518|Gibberella_zeae_(related:_Fusarium_graminearum)|Reduced_virulence
Penicillium0G005090.1	2244	0	255/354(72.03)	521	PHI:2244|37865|gi|46099354|5270|Ustilago_maydis|Unaffected_pathogenicity
Penicillium0G005100.1	2084	4e-32	79/264(29.92)	123	PHI:2084|Moatg18|MGG_03139|148305|Magnaporthe_oryzae_(related:_Magnaporthe_grisea)|Reduced_virulence
Penicillium0G005110.1	2552	1e-06	25/102(24.51)	46.6	PHI:2552|NOP4|Q4WNM3|746128|Aspergillus_fumigatus|Mixed_outcome
Penicillium0G005150.1	2321	3e-153	248/585(42.39)	456	PHI:2321|SidI|Q4WR83|746128|Aspergillus_fumigatus|Reduced_virulence
Penicillium0G005210.1	2160	1e-106	164/294(55.78)	314	PHI:2160|MoSHO1|MGG_09125|148305|Magnaporthe_oryzae_(related:_Magnaporthe_grisea)|Reduced_virulence
Penicillium0G005220.1	1161	2e-37	125/422(29.62)	142	PHI:1161|MgMfs1|A4ZGP3|54734|Mycosphaerella_graminicola_(related:_Zymoseptoria_triticii)|Chemistry_target
Penicillium0G005230.1	443	5e-14	82/315(26.03)	71.2	PHI:443|CBL1||5518|Fusarium_graminearum|Reduced_virulence
Penicillium0G005250.1	552	3e-127	226/586(38.57)	385	PHI:552|BcLCC2|AAK77953|40559|Botrytis_cinerea|Unaffected_pathogenicity
Penicillium0G005270.1	1164	5e-134	254/531(47.83)	416	PHI:1164|RRG1|I1RX94|5518|Gibberella_zeae_(related:_Fusarium_graminearum)|Reduced_virulence
Penicillium0G005320.1	2179	0	343/826(41.53)	601	PHI:2179|Moplaa|F8SM03|148305|Magnaporthe_oryzae_(related:_Magnaporthe_grisea)|Reduced_virulence
Penicillium0G005330.1	2020	1e-19	82/254(32.28)	87.4	PHI:2020|Tup1|XP_759427|5270|Ustilago_maydis|Mixed_outcome
Penicillium0G005340.1	2544	3e-06	21/97(21.65)	45.8	PHI:2544|PAB1|Q4WK03|746128|Aspergillus_fumigatus|Mixed_outcome
Penicillium0G005360.1	419	4e-10	68/313(21.73)	57	PHI:419|CSH1|AAP93915|5476|Candida_albicans|Reduced_virulence
Penicillium0G005470.1	1660	5e-143	268/713(37.59)	461	PHI:1660|GzCCCH004|I1S4C9|5518|Gibberella_zeae_(related:_Fusarium_graminearum)|Unaffected_pathogenicity
Penicillium0G005480.1	1660	2e-40	104/298(34.90)	151	PHI:1660|GzCCCH004|I1S4C9|5518|Gibberella_zeae_(related:_Fusarium_graminearum)|Unaffected_pathogenicity
Penicillium0G005600.1	1309	2e-39	110/283(38.87)	139	PHI:1309|GzbHLH010|I1RNI6|5518|Gibberella_zeae_(related:_Fusarium_graminearum)|Lethal
Penicillium0G005620.1	1269	6e-69	139/416(33.41)	223	PHI:1269|FGSG_02838|I1RFK9|5518|Gibberella_zeae_(related:_Fusarium_graminearum)|Unaffected_pathogenicity
Penicillium0G005650.1	267	0	576/1441(39.97)	1015	PHI:267|MLT1|AAD51594|5476|Candida_albicans|Reduced_virulence
Penicillium0G005680.1	1406	0	324/616(52.60)	588	PHI:1406|GzC2H070|I1RX04|5518|Gibberella_zeae_(related:_Fusarium_graminearum)|Lethal
Penicillium0G005690.1	1539	1e-27	102/285(35.79)	105	PHI:1539|GzMyb003|I1RCG0|5518|Gibberella_zeae_(related:_Fusarium_graminearum)|Unaffected_pathogenicity
Penicillium0G005720.1	1588	4e-44	65/131(49.62)	142	PHI:1588|GzOB028|I1RSY2|5518|Gibberella_zeae_(related:_Fusarium_graminearum)|Lethal
Penicillium0G005730.1	292	1e-16	74/267(27.72)	78.6	PHI:292|CPRa|AAK31936|5207|Cryptococcus_neoformans|Reduced_virulence
Penicillium0G005890.1	830	0	315/459(68.63)	653	PHI:830|ERGA|ABD48706|162425|Aspergillus_nidulans|Chemistry_target
Penicillium0G005920.1	2532	0	354/429(82.52)	736	PHI:2532|HEM15|Q4WUA3|746128|Aspergillus_fumigatus|Lethal
Penicillium0G005930.1	3328	0	340/659(51.59)	655	MrKu70|PHI:3328|E9EMQ0|568076|Metarhizium_robertsii|unaffected_pathogenicity_
Penicillium0G005970.1	3014	0	724/2002(36.16)	913	MoAND1|PHI:3014|G5EHD3|318829|Magnaporthe_oryzae|reduced_virulence_
Penicillium0G006010.1	319	5e-08	24/53(45.28)	53.1	PHI:319|SQL2|AAO19638|5270|Ustilago_maydis|Reduced_virulence
Penicillium0G006030.1	438	2e-60	145/493(29.41)	207	PHI:438|BcBOT1_(related:_CND5)|AAQ16576|40559|Botrytis_cinerea|Reduced_virulence
Penicillium0G006050.1	1271	3e-69	115/249(46.18)	219	PHI:1271|FGSG_00792|I1R9J1|5518|Gibberella_zeae_(related:_Fusarium_graminearum)|Unaffected_pathogenicity
Penicillium0G006060.1	2504	0	1318/2442(53.97)	2689	PHI:2504|AGS2|Q96UR0|746128|Aspergillus_fumigatus|Unaffected_pathogenicity
Penicillium0G006130.1	1809	1e-42	139/501(27.74)	159	PHI:1809|GzZC124|I1REW1|5518|Gibberella_zeae_(related:_Fusarium_graminearum)|Lethal
Penicillium0G006140.1	2731	0	276/534(51.69)	542	PHI:2731|VdSge1|G2XD29|27337|Verticillium_dahliae|Loss_of_pathogenicity
Penicillium0G006160.1	2260	0	689/1806(38.15)	1183	PHI:2260|PKS1|G8DNT0|45130|Cochliobolus_sativus|Unaffected_pathogenicity
Penicillium0G006170.1	1051	3e-43	102/354(28.81)	160	PHI:1051|CTB3|ABC79591|29003|Cercospora_nicotianae|Reduced_virulence
Penicillium0G006180.1	1651	5e-18	49/161(30.43)	82.4	PHI:1651|GzWing023|I1S0U2|5518|Gibberella_zeae_(related:_Fusarium_graminearum)|Unaffected_pathogenicity
Penicillium0G006190.1	1635	6e-20	56/169(33.14)	87	PHI:1635|GzWing007|I1RFX1|5518|Gibberella_zeae_(related:_Fusarium_graminearum)|Unaffected_pathogenicity
Penicillium0G006210.1	438	9e-38	128/506(25.30)	142	PHI:438|BcBOT1_(related:_CND5)|AAQ16576|40559|Botrytis_cinerea|Reduced_virulence
Penicillium0G006220.1	1260	1e-15	51/130(39.23)	74.3	PHI:1260|FGSG_13944|I1RUC7|5518|Gibberella_zeae_(related:_Fusarium_graminearum)|Unaffected_pathogenicity
Penicillium0G006230.1	881	6e-28	75/221(33.94)	109	PHI:881|MGG_04556|EDJ96020|318829|Magnaporthe_oryzae|Reduced_virulence
Penicillium0G006270.1	1765	5e-54	150/590(25.42)	194	PHI:1765|GzZC080|I1RY91|5518|Gibberella_zeae_(related:_Fusarium_graminearum)|Unaffected_pathogenicity
Penicillium0G006280.1	3216	2e-50	99/223(44.39)	169	MoCDIP4|PHI:3216|G4MVX4|318829|Magnaporthe_oryzae|mixed_outcome_
Penicillium0G006290.1	2452	6e-78	129/272(47.43)	238	PHI:2452|FAED1|I1S2N6|5518|Gibberella_zeae_(related:_Fusarium_graminearum)|Unaffected_pathogenicity
Penicillium0G006330.1	3035	1e-102	156/324(48.15)	306	FgERG3A|PHI:3035|I1RFM2|5518|Fusarium_graminearum|reduced_virulence_
Penicillium0G006380.1	1385	1e-75	161/396(40.66)	264	PHI:1385|GzC2H048|I1RSF7|5518|Gibberella_zeae_(related:_Fusarium_graminearum)|Unaffected_pathogenicity
Penicillium0G006470.1	455	1e-28	89/303(29.37)	114	PHI:455|CAP59|AAC13946|5207|Cryptococcus_neoformans|Loss_of_pathogenicity
Penicillium0G006510.1	2269	1e-15	70/263(26.62)	72.8	PHI:2269|Mdh1|0|13684|Phaeosphaeria_nodorum_(related:_Stagonospora_nodorum)|Unaffected_pathogenicity
Penicillium0G006560.1	675	1e-67	222/845(26.27)	249	PHI:675|ROM2|AAW45289|192011|Cryptococcus_neoformans|Increased_virulence_(Hypervirulence)
Penicillium0G006580.1	508	9e-127	234/586(39.93)	385	PHI:508|AFT1|BAB69076|5599|Alternaria_alternata|Loss_of_pathogenicity
Penicillium0G006640.1	2171	0	317/645(49.15)	616	PHI:2171|Peroxisomal_copper_amine_oxidase|MGG_02681|148305|Magnaporthe_oryzae_(related:_Magnaporthe_grisea)|Reduced_virulence
Penicillium0G006730.1	2042	3e-07	84/358(23.46)	50.8	PHI:2042|ABC3|Q3Y5V5|148305|Magnaporthe_oryzae_(related:_Magnaporthe_grisea)|Loss_of_pathogenicity
Penicillium0G006760.1	1566	3e-102	152/329(46.20)	312	PHI:1566|GzOB006|I1RC95|5518|Gibberella_zeae_(related:_Fusarium_graminearum)|Lethal
Penicillium0G006790.1	748	2e-47	187/701(26.68)	178	PHI:748|um00446|Not_available|5270|Ustilago_maydis|Unaffected_pathogenicity
Penicillium0G006820.1	1270	9e-21	79/294(26.87)	89.4	PHI:1270|FGSG_06420|I1RHA1|5518|Gibberella_zeae_(related:_Fusarium_graminearum)|Unaffected_pathogenicity
Penicillium0G006860.1	2968	1e-31	123/514(23.93)	125	PHI:2968|Hxs1|J9VQA5|5207|Cryptococcus_neoformans|Reduced_virulence
Penicillium0G006870.1	2644	7e-17	34/105(32.38)	71.2	PHI:2644|thioredoxin_1|P0AA28|90371|Salmonella_enterica_serovar_Typhimurium|Reduced_virulence
Penicillium0G006880.1	404	4e-12	73/350(20.86)	64.7	PHI:404|PTH11|AAD30436|318829|Magnaporthe_oryzae|Reduced_virulence
Penicillium0G006920.1	391	0	880/1457(60.40)	1846	PHI:391|ABC2|BAC67162|318829|Magnaporthe_oryzae|Unaffected_pathogenicity
Penicillium0G006950.1	2220	6e-06	41/147(27.89)	45.1	PHI:2220|don3|XP_761690|5270|Ustilago_maydis|Reduced_virulence
Penicillium0G006960.1	1959	3e-58	161/545(29.54)	213	PHI:1959|GzZC274|I1RM85|5518|Gibberella_zeae_(related:_Fusarium_graminearum)|Unaffected_pathogenicity
Penicillium0G006970.1	2240	1e-52	137/468(29.27)	187	PHI:2240|Srt1|Q4PBY9|5270|Ustilago_maydis|reduced_virulence
Penicillium0G006980.1	1662	9e-83	153/431(35.50)	281	PHI:1662|GzCCHC002|I1REJ1|5518|Gibberella_zeae_(related:_Fusarium_graminearum)|Unaffected_pathogenicity
Penicillium0G007010.1	1457	3e-134	226/564(40.07)	404	PHI:1457|GzAra005|I1RRR9|5518|Gibberella_zeae_(related:_Fusarium_graminearum)|Unaffected_pathogenicity
Penicillium0G007060.1	3458	0	431/499(86.37)	892	PdGcs1|PHI:3458|K9GB51|36651|Penicillium_digitatum|mixed_outcome_
Penicillium0G007160.1	1721	1e-96	154/415(37.11)	296	PHI:1721|GzZC036|I1S914|5518|Gibberella_zeae_(related:_Fusarium_graminearum)|Unaffected_pathogenicity
Penicillium0G007170.1	1260	4e-07	48/153(31.37)	51.6	PHI:1260|FGSG_13944|I1RUC7|5518|Gibberella_zeae_(related:_Fusarium_graminearum)|Unaffected_pathogenicity
Penicillium0G007260.1	1640	7e-28	115/415(27.71)	110	PHI:1640|GzWing012|I1RPI0|5518|Gibberella_zeae_(related:_Fusarium_graminearum)|Unaffected_pathogenicity
Penicillium0G007310.1	922	8e-66	186/638(29.15)	228	PHI:922|um03615||5270|Ustilago_maydis|Unaffected_pathogenicity
Penicillium0G007360.1	2550	0	299/442(67.65)	537	PHI:2550|NOB1|Q4WES1|746128|Aspergillus_fumigatus|Mixed_outcome
Penicillium0G007370.1	404	3e-34	81/301(26.91)	131	PHI:404|PTH11|AAD30436|318829|Magnaporthe_oryzae|Reduced_virulence
Penicillium0G007390.1	2256	3e-21	92/383(24.02)	92.4	PHI:2256|Xdh1|Q0UA24|13684|Phaeosphaeria_nodorum_(related:_Stagonospora_nodorum)|Unaffected_pathogenicity
Penicillium0G007400.1	2512	0	323/491(65.78)	553	PHI:2512|HapX|Q4WER3|746128|Aspergillus_fumigatus|Reduced_virulence
Penicillium0G007460.1	409	3e-06	37/145(25.52)	45.4	PHI:409|BbCHIT1|AAN41259|176275|Beauveria_bassiana|Increased_virulence_(Hypervirulence)
Penicillium0G007540.1	1662	4e-35	128/501(25.55)	139	PHI:1662|GzCCHC002|I1REJ1|5518|Gibberella_zeae_(related:_Fusarium_graminearum)|Unaffected_pathogenicity
Penicillium0G007560.1	2020	5e-10	58/256(22.66)	58.5	PHI:2020|Tup1|XP_759427|5270|Ustilago_maydis|Mixed_outcome
Penicillium0G007570.1	1239	5e-126	173/248(69.76)	373	PHI:1239|FGSG_12149|I1RFC7|5518|Gibberella_zeae_(related:_Fusarium_graminearum)|Unaffected_pathogenicity
Penicillium0G007580.1	2388	4e-50	113/322(35.09)	181	PHI:2388|Chi2|0|5530|Metarhizium_anisopliae|Mixed_outcome
Penicillium0G007600.1	922	4e-133	243/617(39.38)	409	PHI:922|um03615||5270|Ustilago_maydis|Unaffected_pathogenicity
Penicillium0G007610.1	3126	2e-35	97/349(27.79)	134	argD|PHI:3126|D4I307|552|Erwinia_amylovora|mixed_outcome_
Penicillium0G007620.1	1792	0	316/669(47.23)	603	PHI:1792|GzZC107|I1RVS7|5518|Gibberella_zeae_(related:_Fusarium_graminearum)|Unaffected_pathogenicity
Penicillium0G007680.1	1420	3e-09	84/365(23.01)	57	PHI:1420|GzC2H088|I1S172|5518|Gibberella_zeae_(related:_Fusarium_graminearum)|Unaffected_pathogenicity
Penicillium0G007690.1	55	4e-12	72/290(24.83)	64.3	PHI:55|PKS1|AAB08104|5016|Cochliobolus_heterostrophus|Reduced_virulence
Penicillium0G007700.1	1321	2e-06	18/33(54.55)	47.4	PHI:1321|ZEB2|I1RFC6|5518|Gibberella_zeae_(related:_Fusarium_graminearum)|Unaffected_pathogenicity
Penicillium0G007720.1	3629	5e-21	96/321(29.91)	92	Rv0392c|PHI:3629|P95200|1773|Mycobacterium_tuberculosis|unaffected_pathogenicity_
Penicillium0G007730.1	1908	1e-104	160/279(57.35)	324	PHI:1908|GzZC223|I1RHH3|5518|Gibberella_zeae_(related:_Fusarium_graminearum)|Unaffected_pathogenicity
Penicillium0G007760.1	1662	2e-39	124/438(28.31)	152	PHI:1662|GzCCHC002|I1REJ1|5518|Gibberella_zeae_(related:_Fusarium_graminearum)|Unaffected_pathogenicity
Penicillium0G007780.1	2248	0	424/599(70.78)	844	PHI:2248|Als1|Q1L2E2|13684|Phaeosphaeria_nodorum_(related:_Stagonospora_nodorum)|Mixed_outcome
Penicillium0G007790.1	1552	1e-72	134/324(41.36)	263	PHI:1552|GzMyb016|I1S0N5|5518|Gibberella_zeae_(related:_Fusarium_graminearum)|Unaffected_pathogenicity
Penicillium0G007800.1	881	3e-38	102/350(29.14)	139	PHI:881|MGG_04556|EDJ96020|318829|Magnaporthe_oryzae|Reduced_virulence
Penicillium0G007840.1	294	0	411/641(64.12)	780	PHI:294|CST1|BAC11803|5462|Colletotrichum_lagenarium|Loss_of_pathogenicity
Penicillium0G007850.1	511	2e-48	137/497(27.57)	175	PHI:511|CaNAG4|EAK93098|5476|Candida_albicans|Reduced_virulence
Penicillium0G007940.1	2025	1e-11	53/168(31.55)	63.2	PHI:2025|HDL1|G4MQZ9|148305|Magnaporthe_oryzae_(related:_Magnaporthe_grisea)|Unaffected_pathogenicity
Penicillium0G007950.1	3126	1e-22	121/438(27.63)	97.1	argD|PHI:3126|D4I307|552|Erwinia_amylovora|mixed_outcome_
Penicillium0G007990.1	1891	8e-139	250/686(36.44)	427	PHI:1891|GzZC206|I1RRM0|5518|Gibberella_zeae_(related:_Fusarium_graminearum)|Unaffected_pathogenicity
Penicillium0G008010.1	2044	2e-06	25/52(48.08)	48.1	PHI:2044|MoSOM1|XP_362263|148305|Magnaporthe_oryzae_(related:_Magnaporthe_grisea)|Loss_of_pathogenicity
Penicillium0G008080.1	1909	4e-17	89/365(24.38)	81.3	PHI:1909|GzZC224|I1RHG6|5518|Gibberella_zeae_(related:_Fusarium_graminearum)|Unaffected_pathogenicity
Penicillium0G008170.1	3138	0	475/575(82.61)	986	ELP3|PHI:3138|I1REF2|5518|Fusarium_graminearum|reduced_virulence_
Penicillium0G008220.1	3381	7e-27	128/539(23.75)	112	FVEG_12533|PHI:3381|W7N2B4|117187|Fusarium_verticillioides|unaffected_pathogenicity_
Penicillium0G008240.1	1293	5e-145	314/803(39.10)	472	PHI:1293|GzAPSES001|I1RK32|5518|Gibberella_zeae_(related:_Fusarium_graminearum)|Reduced_virulence
Penicillium0G008290.1	1047	2e-41	108/349(30.95)	147	PHI:1047|CTB6|ABK64183|29003|Cercospora_nicotianae|Reduced_virulence
Penicillium0G008310.1	1724	8e-107	187/484(38.64)	335	PHI:1724|GzZC039|I1SAE9|5518|Gibberella_zeae_(related:_Fusarium_graminearum)|Unaffected_pathogenicity
Penicillium0G008370.1	2067	1e-10	59/213(27.70)	62.8	PHI:2067|ABC4|MGG_00937|148305|Magnaporthe_oryzae_(related:_Magnaporthe_grisea)|Loss_of_pathogenicity
Penicillium0G008390.1	1524	3e-38	94/259(36.29)	145	PHI:1524|GzHOMEL033|I1RZF2|5518|Gibberella_zeae_(related:_Fusarium_graminearum)|Unaffected_pathogenicity
Penicillium0G008400.1	1542	0	317/587(54.00)	599	PHI:1542|GzMyb006|I1RE51|5518|Gibberella_zeae_(related:_Fusarium_graminearum)|Unaffected_pathogenicity
Penicillium0G008480.1	1260	3e-08	48/153(31.37)	52.4	PHI:1260|FGSG_13944|I1RUC7|5518|Gibberella_zeae_(related:_Fusarium_graminearum)|Unaffected_pathogenicity
Penicillium0G008490.1	296	6e-09	51/183(27.87)	53.9	PHI:296|CZK3|AAP72037|135779|Cercospora_zeae-maydis|Reduced_virulence
Penicillium0G008520.1	1178	1e-157	214/307(69.71)	445	PHI:1178|(Sc_Cdc28)|I1RW16|5518|Gibberella_zeae_(related:_Fusarium_graminearum)|Reduced_virulence
Penicillium0G008530.1	2605	2e-113	163/385(42.34)	341	PHI:2605|hgc1|Q5ABE2|746128|Aspergillus_fumigatus|Mixed_outcome
Penicillium0G008560.1	167	6e-22	75/251(29.88)	96.7	PHI:167|CHIP3|AAF00024|5457|Colletotrichum_gloeosporioides|Unaffected_pathogenicity
Penicillium0G008580.1	1260	6e-12	55/175(31.43)	64.7	PHI:1260|FGSG_13944|I1RUC7|5518|Gibberella_zeae_(related:_Fusarium_graminearum)|Unaffected_pathogenicity
Penicillium0G008590.1	1049	6e-43	120/436(27.52)	157	PHI:1049|CTB2|ABK64180|29003|Cercospora_nicotianae|Reduced_virulence
Penicillium0G008600.1	4194	7e-28	112/486(23.05)	114	AKT7|PHI:4194|V5XZS6|5599|Alternaria_alternata|increased_virulence_(Hypervirulence)
Penicillium0G008610.1	2608	1e-129	452/1695(26.67)	454	PHI:2608|ACRTS2|F8R4Y0|5599|Alternaria_alternata|Reduced_virulence
Penicillium0G008620.1	26	7e-94	185/567(32.63)	298	PHI:26|CaMDR1|CAA37820|5476|Candida_albicans|Reduced_virulence
Penicillium0G008700.1	364	1e-12	42/135(31.11)	63.9	PHI:364|MIT1|EAK95175|5476|Candida_albicans|Reduced_virulence
Penicillium0G008850.1	1163	3e-23	72/245(29.39)	102	PHI:1163|ERB1_(enhanced_branching_1)|I1S042|5518|Gibberella_zeae_(related:_Fusarium_graminearum)|Reduced_virulence
Penicillium0G009020.1	131	2e-49	129/514(25.10)	179	PHI:131|TRI12|AAD12756|5514|Fusarium_sporotrichioides|Unaffected_pathogenicity
Penicillium0G009030.1	59	4e-19	58/201(28.86)	82	PHI:59|THR1|BAA18962|5462|Colletotrichum_lagenarium|Reduced_virulence
Penicillium0G009040.1	59	1e-11	60/224(26.79)	61.2	PHI:59|THR1|BAA18962|5462|Colletotrichum_lagenarium|Reduced_virulence
Penicillium0G009050.1	441	2e-06	22/87(25.29)	47	PHI:441|BTP1|CAE55153|40559|Botrytis_cinerea|Reduced_virulence
Penicillium0G009090.1	2038	9e-10	58/225(25.78)	57.8	PHI:2038|Mir1|MGG_02370|148305|Magnaporthe_oryzae_(related:_Magnaporthe_grisea)|Unaffected_pathogenicity
Penicillium0G009120.1	1901	2e-10	24/34(70.59)	61.2	PHI:1901|GzZC216|I1RK07|5518|Gibberella_zeae_(related:_Fusarium_graminearum)|Unaffected_pathogenicity
Penicillium0G009150.1	2244	3e-89	152/353(43.06)	277	PHI:2244|37865|gi|46099354|5270|Ustilago_maydis|Unaffected_pathogenicity
Penicillium0G009160.1	1269	4e-38	103/345(29.86)	140	PHI:1269|FGSG_02838|I1RFK9|5518|Gibberella_zeae_(related:_Fusarium_graminearum)|Unaffected_pathogenicity
Penicillium0G009220.1	2544	5e-08	26/83(31.33)	52	PHI:2544|PAB1|Q4WK03|746128|Aspergillus_fumigatus|Mixed_outcome
Penicillium0G009230.1	2453	2e-15	50/190(26.32)	78.6	PHI:2453|Snt2|D9J222|61369|Fusarium_oxysporum_f.sp._melonis|Reduced_virulence
Penicillium0G009270.1	2038	7e-10	78/290(26.90)	58.2	PHI:2038|Mir1|MGG_02370|148305|Magnaporthe_oryzae_(related:_Magnaporthe_grisea)|Unaffected_pathogenicity
Penicillium0G009350.1	1223	1e-177	244/306(79.74)	510	PHI:1223|FGSG_12887|I1RN31|5518|Gibberella_zeae_(related:_Fusarium_graminearum)|Lethal
Penicillium0G009400.1	463	0	525/708(74.15)	990	PHI:463|HSP90|AAA02743|4932|Saccharomyces_cerevisiae|Increased_virulence_(Hypervirulence)
Penicillium0G009420.1	1317	2e-11	35/103(33.98)	63.2	PHI:1317|GzBrom002|I1RQE9|5518|Gibberella_zeae_(related:_Fusarium_graminearum)|Reduced_virulence
Penicillium0G009450.1	1260	8e-18	77/210(36.67)	82	PHI:1260|FGSG_13944|I1RUC7|5518|Gibberella_zeae_(related:_Fusarium_graminearum)|Unaffected_pathogenicity
Penicillium0G009500.1	144	1e-16	73/265(27.55)	81.6	PHI:144|CHT42|AAC05829|29875|Trichoderma_virens|Reduced_virulence
Penicillium0G009530.1	1424	3e-08	41/98(41.84)	50.8	PHI:1424|GzC2H092|I1S3J7|5518|Gibberella_zeae_(related:_Fusarium_graminearum)|Unaffected_pathogenicity
Penicillium0G009540.1	2321	3e-152	248/584(42.47)	452	PHI:2321|SidI|Q4WR83|746128|Aspergillus_fumigatus|Reduced_virulence
Penicillium0G009550.1	1938	7e-08	79/335(23.58)	52.4	PHI:1938|GzZC253|I1RMZ4|5518|Gibberella_zeae_(related:_Fusarium_graminearum)|Unaffected_pathogenicity
Penicillium0G009560.1	2022	5e-39	77/258(29.84)	137	PHI:2022|BUF1|MGG_02252|148305|Magnaporthe_oryzae_(related:_Magnaporthe_grisea)|Loss_of_pathogenicity
Penicillium0G009570.1	1164	2e-20	60/162(37.04)	95.5	PHI:1164|RRG1|I1RX94|5518|Gibberella_zeae_(related:_Fusarium_graminearum)|Reduced_virulence
Penicillium0G009580.1	404	1e-06	54/262(20.61)	47.4	PHI:404|PTH11|AAD30436|318829|Magnaporthe_oryzae|Reduced_virulence
Penicillium0G009600.1	1420	3e-14	107/474(22.57)	75.1	PHI:1420|GzC2H088|I1S172|5518|Gibberella_zeae_(related:_Fusarium_graminearum)|Unaffected_pathogenicity
Penicillium0G009620.1	511	3e-13	50/185(27.03)	66.2	PHI:511|CaNAG4|EAK93098|5476|Candida_albicans|Reduced_virulence
Penicillium0G009630.1	2022	3e-06	51/223(22.87)	45.4	PHI:2022|BUF1|MGG_02252|148305|Magnaporthe_oryzae_(related:_Magnaporthe_grisea)|Loss_of_pathogenicity
Penicillium0G009640.1	267	3e-95	303/1229(24.65)	333	PHI:267|MLT1|AAD51594|5476|Candida_albicans|Reduced_virulence
Penicillium0G009650.1	1701	5e-11	37/137(27.01)	62.8	PHI:1701|GzZC016|I1RKS9|5518|Gibberella_zeae_(related:_Fusarium_graminearum)|Unaffected_pathogenicity
Penicillium0G009660.1	2321	2e-07	70/323(21.67)	52.4	PHI:2321|SidI|Q4WR83|746128|Aspergillus_fumigatus|Reduced_virulence
Penicillium0G009700.1	281	1e-06	56/245(22.86)	48.5	PHI:281|CDC10|CAA81090|5476|Candida_albicans|Reduced_virulence
Penicillium0G009710.1	1300	8e-57	189/543(34.81)	203	PHI:1300|GzbHLH001|I1RAL4|5518|Gibberella_zeae_(related:_Fusarium_graminearum)|Unaffected_pathogenicity
Penicillium0G009720.1	2240	2e-36	120/451(26.61)	139	PHI:2240|Srt1|Q4PBY9|5270|Ustilago_maydis|reduced_virulence
Penicillium0G009740.1	2746	5e-09	80/319(25.08)	55.5	PHI:2746|treZ|Q02LV7|287|Pseudomonas_aeruginosa|Mixed_outcome
Penicillium0G009750.1	1420	8e-16	89/416(21.39)	79.7	PHI:1420|GzC2H088|I1S172|5518|Gibberella_zeae_(related:_Fusarium_graminearum)|Unaffected_pathogenicity
Penicillium0G009760.1	2511	1e-96	285/915(31.15)	342	PHI:2511|Pes1|Q4WT66|746128|Aspergillus_fumigatus|Reduced_virulence
Penicillium0G009780.1	3385	0	304/428(71.03)	625	FVEG_12529|PHI:3385|W7MS09|117187|Fusarium_verticillioides|unaffected_pathogenicity_
Penicillium0G009800.1	447	3e-169	256/466(54.94)	486	PHI:447|MCSA|CAI61947|5085|Aspergillus_fumigatus|Reduced_virulence
Penicillium0G009810.1	254	2e-169	242/301(80.40)	475	PHI:254|FOW1|BAB85760|5507|Fusarium_oxysporum|Reduced_virulence
Penicillium0G009830.1	2076	4e-79	113/118(95.76)	230	PHI:2076|Moatg8|MGG_01062|148305|Magnaporthe_oryzae_(related:_Magnaporthe_grisea)|Loss_of_pathogenicity
Penicillium0G009900.1	911	5e-18	75/302(24.83)	81.6	PHI:911|um11451||5270|Ustilago_maydis|Reduced_virulence
Penicillium0G009930.1	1537	8e-73	111/146(76.03)	226	PHI:1537|MYT1|I1RA01|5518|Gibberella_zeae_(related:_Fusarium_graminearum)|Unaffected_pathogenicity
Penicillium0G009960.1	1501	3e-31	80/207(38.65)	124	PHI:1501|GzHMG033|I1S4R6|5518|Gibberella_zeae_(related:_Fusarium_graminearum)|Unaffected_pathogenicity
Penicillium0G010010.1	1670	7e-62	106/176(60.23)	191	PHI:1670|GzCCHC010|I1S0Q0|5518|Gibberella_zeae_(related:_Fusarium_graminearum)|Unaffected_pathogenicity
Penicillium0G010060.1	339	6e-30	76/244(31.15)	111	PHI:339|CLPT1|CAC41973|290576|Colletotrichum_lindemuthianum|Reduced_virulence
Penicillium0G010070.1	454	0	382/757(50.46)	763	PHI:454|PMT2|EAL01044|5476|Candida_albicans|Reduced_virulence
Penicillium0G010080.1	2968	9e-46	140/484(28.93)	171	PHI:2968|Hxs1|J9VQA5|5207|Cryptococcus_neoformans|Reduced_virulence
Penicillium0G010100.1	479	6e-66	110/252(43.65)	218	PHI:479|MEP1|AAQ07436|199306|Coccidioides_posadasii|Reduced_virulence
Penicillium0G010160.1	796	1e-106	151/217(69.59)	307	PHI:796|MGG_02423|EDJ98620|318829|Magnaporthe_oryzae|Reduced_virulence
Penicillium0G010200.1	3343	1e-06	24/53(45.28)	48.9	nasA|PHI:3343|B5SDM5|305|Ralstonia_solanacearum|reduced_virulence_
Penicillium0G010220.1	882	4e-35	96/342(28.07)	140	PHI:882|MGG_04985|EDJ95433|318829|Magnaporthe_oryzae|Reduced_virulence
Penicillium0G010240.1	1376	0	269/456(58.99)	553	PHI:1376|GzC2H039|I1RPM7|5518|Gibberella_zeae_(related:_Fusarium_graminearum)|Unaffected_pathogenicity
Penicillium0G010250.1	339	8e-79	121/197(61.42)	256	PHI:339|CLPT1|CAC41973|290576|Colletotrichum_lindemuthianum|Reduced_virulence
Penicillium0G010260.1	2038	7e-07	71/287(24.74)	47.4	PHI:2038|Mir1|MGG_02370|148305|Magnaporthe_oryzae_(related:_Magnaporthe_grisea)|Unaffected_pathogenicity
Penicillium0G010310.1	2058	1e-31	110/423(26.00)	129	PHI:2058|LHS1|MGG_06648.5|148305|Magnaporthe_oryzae_(related:_Magnaporthe_grisea)|Reduced_virulence
Penicillium0G010320.1	2976	7e-60	180/720(25.00)	214	PHI:2976|CgOPT1|C6ZRH8|29905|Colletotrichum_gloeosporioides_f._sp._aeschynomenes|Reduced_virulence
Penicillium0G010400.1	4194	2e-07	48/222(21.62)	51.2	AKT7|PHI:4194|V5XZS6|5599|Alternaria_alternata|increased_virulence_(Hypervirulence)
Penicillium0G010410.1	2638	5e-66	181/554(32.67)	235	PHI:2638|Ilv3A|Q4X099|746128|Aspergillus_fumigatus|Reduced_virulence
Penicillium0G010430.1	2329	1e-06	54/185(29.19)	48.1	PHI:2329|CTB4|A0ST42|29003|Cercospora_nicotianae|Reduced_virulence
Penicillium0G010460.1	1629	8e-83	180/521(34.55)	281	PHI:1629|GzWing001|I1RAH2|5518|Gibberella_zeae_(related:_Fusarium_graminearum)|Unaffected_pathogenicity
Penicillium0G010500.1	2570	1e-106	195/478(40.79)	331	PHI:2570|CYB2|Q6FM61|5478|Candida_glabrata|Reduced_virulence
Penicillium0G010580.1	337	2e-26	83/294(28.23)	104	PHI:337|CHS7|AAT77184|5507|Fusarium_oxysporum|Reduced_virulence
Penicillium0G010600.1	2728	0	360/596(60.40)	713	PHI:2728|FgERG4|I1RZZ3|5518|Fusarium_graminearum|Reduced_virulence
Penicillium0G010640.1	1391	2e-07	25/94(26.60)	50.1	PHI:1391|GzC2H054|I1RU55|5518|Gibberella_zeae_(related:_Fusarium_graminearum)|Unaffected_pathogenicity
Penicillium0G010670.1	2539	0	370/429(86.25)	768	PHI:2539|CDS1|Q4WJ71|746128|Aspergillus_fumigatus|Mixed_outcome
Penicillium0G010710.1	3101	2e-29	91/336(27.08)	116	BCKDH|PHI:3101|Q8IEJ6|5833|Plasmodium_falciparum|reduced_virulence_
Penicillium0G010760.1	893	3e-65	189/663(28.51)	239	PHI:893|MGG_02986|EDK01543|318829|Magnaporthe_oryzae|Reduced_virulence
Penicillium0G010770.1	1274	2e-14	46/112(41.07)	74.7	PHI:1274|FGSG_02488|I1RME6|5518|Gibberella_zeae_(related:_Fusarium_graminearum)|Unaffected_pathogenicity
Penicillium0G010790.1	785	0	312/517(60.35)	649	PHI:785|MGG_04128|EDJ99431|318829|Magnaporthe_oryzae|Reduced_virulence
Penicillium0G010800.1	1684	4e-42	75/176(42.61)	151	PHI:1684|GzRad002|I1RK66|5518|Gibberella_zeae_(related:_Fusarium_graminearum)|Unaffected_pathogenicity
Penicillium0G010810.1	3332	9e-08	43/150(28.67)	50.1	snf7|PHI:3332|A0A095CFR8|552467|Cryptococcus_gattii|loss_of_pathogenicity_
Penicillium0G010850.1	106	2e-127	212/467(45.40)	395	PHI:106|CAT1|AAC39448|5476|Candida_albicans|Reduced_virulence
Penicillium0G010900.1	2038	3e-09	81/341(23.75)	55.5	PHI:2038|Mir1|MGG_02370|148305|Magnaporthe_oryzae_(related:_Magnaporthe_grisea)|Unaffected_pathogenicity
Penicillium0G010910.1	1441	0	449/1004(44.72)	757	PHI:1441|GzDDT|I1RFP4|5518|Gibberella_zeae_(related:_Fusarium_graminearum)|Reduced_virulence
Penicillium0G010940.1	1621	3e-07	22/49(44.90)	52	PHI:1621|GzRUM1|I1RP98|5518|Gibberella_zeae_(related:_Fusarium_graminearum)|Unaffected_pathogenicity
Penicillium0G010990.1	2329	1e-145	227/513(44.25)	430	PHI:2329|CTB4|A0ST42|29003|Cercospora_nicotianae|Reduced_virulence
Penicillium0G011000.1	226	2e-76	195/565(34.51)	269	PHI:226|PEX6|AAK16738|5462|Colletotrichum_lagenarium|Loss_of_pathogenicity
Penicillium0G011060.1	2600	0	486/705(68.94)	919	PHI:2600|GAT1|Q4WZG4|746128|Aspergillus_fumigatus|Mixed_outcome
Penicillium0G011210.1	2038	2e-20	80/283(28.27)	87	PHI:2038|Mir1|MGG_02370|148305|Magnaporthe_oryzae_(related:_Magnaporthe_grisea)|Unaffected_pathogenicity
Penicillium0G011230.1	887	1e-22	85/261(32.57)	94	PHI:887|MGG_05174|EDJ95219|318829|Magnaporthe_oryzae|Reduced_virulence
Penicillium0G011270.1	187	1e-06	19/48(39.58)	48.5	PHI:187|RUM1|AAG02418|5270|Ustilago_maydis|Loss_of_pathogenicity
Penicillium0G011290.1	1774	0	322/676(47.63)	575	PHI:1774|GzZC089|I1S3Z9|5518|Gibberella_zeae_(related:_Fusarium_graminearum)|Lethal
Penicillium0G011300.1	784	6e-154	210/285(73.68)	433	PHI:784|MGG_00056|EDK03390|318829|Magnaporthe_oryzae|Reduced_virulence
Penicillium0G011310.1	2032	2e-08	54/186(29.03)	53.1	PHI:2032|VTL1|G4NGA7|148305|Magnaporthe_oryzae_(related:_Magnaporthe_grisea)|Unaffected_pathogenicity
Penicillium0G011330.1	3375	1e-135	244/523(46.65)	403	FgSte50|PHI:3375|I1RJR9|5518|Fusarium_graminearum|loss_of_pathogenicity_
Penicillium0G011340.1	1816	1e-16	81/319(25.39)	82	PHI:1816|GzZC131|I1RRS3|5518|Gibberella_zeae_(related:_Fusarium_graminearum)|Unaffected_pathogenicity
Penicillium0G011350.1	2256	8e-124	178/357(49.86)	363	PHI:2256|Xdh1|Q0UA24|13684|Phaeosphaeria_nodorum_(related:_Stagonospora_nodorum)|Unaffected_pathogenicity
Penicillium0G011360.1	2968	1e-51	145/510(28.43)	184	PHI:2968|Hxs1|J9VQA5|5207|Cryptococcus_neoformans|Reduced_virulence
Penicillium0G011420.1	2336	6e-146	275/848(32.43)	460	PHI:2336|NIA1|O00101|13684|Stagonospora_nodorum_(related:_Phaeosphaeria_nodorum)|Unaffected_pathogenicity
Penicillium0G011440.1	2968	8e-70	169/532(31.77)	234	PHI:2968|Hxs1|J9VQA5|5207|Cryptococcus_neoformans|Reduced_virulence
Penicillium0G011460.1	1554	3e-16	45/151(29.80)	75.1	PHI:1554|GzMyb018|I1RC64|5518|Gibberella_zeae_(related:_Fusarium_graminearum)|Unaffected_pathogenicity
Penicillium0G011480.1	2968	2e-25	124/498(24.90)	107	PHI:2968|Hxs1|J9VQA5|5207|Cryptococcus_neoformans|Reduced_virulence
Penicillium0G011520.1	339	2e-16	45/172(26.16)	75.1	PHI:339|CLPT1|CAC41973|290576|Colletotrichum_lindemuthianum|Reduced_virulence
Penicillium0G011530.1	346	3e-09	52/213(24.41)	56.6	PHI:346|CRU1|AAN10186|5270|Ustilago_maydis|Reduced_virulence
Penicillium0G011540.1	1358	0	576/1170(49.23)	979	PHI:1358|GzC2H018|I1RG87|5518|Gibberella_zeae_(related:_Fusarium_graminearum)|Unaffected_pathogenicity
Penicillium0G011550.1	12	0	1153/3897(29.59)	1437	PHI:12|HTS1|AAA33023|5017|Cochliobolus_carbonum|Loss_of_pathogenicity
Penicillium0G011560.1	714	0	738/2496(29.57)	862	PHI:714|PKS4_(related:_ZEA1)|ABB90283|5518|Fusarium_graminearum|Unaffected_pathogenicity
Penicillium0G011570.1	267	7e-62	163/614(26.55)	230	PHI:267|MLT1|AAD51594|5476|Candida_albicans|Reduced_virulence
Penicillium0G011610.1	2086	4e-07	32/98(32.65)	50.4	PHI:2086|Moatg24|MGG_03638|148305|Magnaporthe_oryzae_(related:_Magnaporthe_grisea)|Unaffected_pathogenicity
Penicillium0G011620.1	1934	5e-13	94/402(23.38)	67.8	PHI:1934|GzZC249|I1RC69|5518|Gibberella_zeae_(related:_Fusarium_graminearum)|Unaffected_pathogenicity
Penicillium0G011640.1	26	8e-21	41/94(43.62)	86.7	PHI:26|CaMDR1|CAA37820|5476|Candida_albicans|Reduced_virulence
Penicillium0G011690.1	1693	1e-177	266/530(50.19)	521	PHI:1693|GzZC008|I1RYA7|5518|Gibberella_zeae_(related:_Fusarium_graminearum)|Unaffected_pathogenicity
Penicillium0G011710.1	1819	3e-30	62/173(35.84)	114	PHI:1819|GzZC134|I1S7J0|5518|Gibberella_zeae_(related:_Fusarium_graminearum)|Unaffected_pathogenicity
Penicillium0G011740.1	1260	9e-26	86/232(37.07)	111	PHI:1260|FGSG_13944|I1RUC7|5518|Gibberella_zeae_(related:_Fusarium_graminearum)|Unaffected_pathogenicity
Penicillium0G011800.1	2616	3e-17	89/327(27.22)	85.5	PHI:2616|InlA|Q2L8G9|1639|Listeria_monocytogenes|Unaffected_pathogenicity
Penicillium0G011810.1	1423	3e-68	144/443(32.51)	227	PHI:1423|GzC2H091|I1S2R1|5518|Gibberella_zeae_(related:_Fusarium_graminearum)|Unaffected_pathogenicity
Penicillium0G011840.1	1555	4e-20	71/289(24.57)	90.9	PHI:1555|GzMyb019|I1RDG6|5518|Gibberella_zeae_(related:_Fusarium_graminearum)|Unaffected_pathogenicity
Penicillium0G011850.1	1270	4e-18	81/320(25.31)	84	PHI:1270|FGSG_06420|I1RHA1|5518|Gibberella_zeae_(related:_Fusarium_graminearum)|Unaffected_pathogenicity
Penicillium0G011870.1	1555	3e-39	125/488(25.61)	147	PHI:1555|GzMyb019|I1RDG6|5518|Gibberella_zeae_(related:_Fusarium_graminearum)|Unaffected_pathogenicity
Penicillium0G011890.1	2315	1e-34	97/297(32.66)	128	PHI:2315|ChLae1|G4XKY9|5016|Cochliobolus_heterostrophus|Mixed_outcome
Penicillium0G011960.1	167	1e-24	131/491(26.68)	103	PHI:167|CHIP3|AAF00024|5457|Colletotrichum_gloeosporioides|Unaffected_pathogenicity
Penicillium0G011970.1	2042	8e-53	129/386(33.42)	197	PHI:2042|ABC3|Q3Y5V5|148305|Magnaporthe_oryzae_(related:_Magnaporthe_grisea)|Loss_of_pathogenicity
Penicillium0G011990.1	2477	3e-19	62/189(32.80)	80.9	PHI:2477|CYP1|B8QZV4|5116|Cryphonectria_parasitica|Reduced_virulence
Penicillium0G012040.1	2269	1e-13	56/210(26.67)	66.2	PHI:2269|Mdh1|0|13684|Phaeosphaeria_nodorum_(related:_Stagonospora_nodorum)|Unaffected_pathogenicity
Penicillium0G012100.1	3214	9e-09	43/147(29.25)	50.1	MoCDIP2|PHI:3214|G4MML4|318829|Magnaporthe_oryzae|mixed_outcome_
Penicillium0G012140.1	1823	2e-45	85/238(35.71)	157	PHI:1823|GzZC138|I1RXK4|5518|Gibberella_zeae_(related:_Fusarium_graminearum)|Unaffected_pathogenicity
Penicillium0G012160.1	2517	1e-110	180/379(47.49)	342	PHI:2517|TRPS|Q4X0J6|746128|Aspergillus_fumigatus|Lethal
Penicillium0G012210.1	1618	8e-40	87/283(30.74)	142	PHI:1618|GzFET5|Q4IQT8|5518|Gibberella_zeae_(related:_Fusarium_graminearum)|Unaffected_pathogenicity
Penicillium0G012230.1	2386	0	352/410(85.85)	739	PHI:2386|ACL1|I1S7N4|5518|Gibberella_zeae_(related:_Fusarium_graminearum)|Loss_of_pathogenicity
Penicillium0G012240.1	2387	0	399/489(81.60)	820	PHI:2387|ACL2|I1RPR1|5518|Gibberella_zeae_(related:_Fusarium_graminearum)|Loss_of_pathogenicity
Penicillium0G012360.1	2119	5e-07	35/119(29.41)	47.4	PHI:2119|MST11p|MGG_14847|148305|Magnaporthe_oryzae_(related:_Magnaporthe_grisea)|Loss_of_pathogenicity
Penicillium0G012380.1	133	4e-66	172/575(29.91)	225	PHI:133|AKT1|BAA36588|5599|Alternaria_alternata|Loss_of_pathogenicity
Penicillium0G012410.1	541	3e-25	86/245(35.10)	108	PHI:541|LIP1|AAU87359|332648|Botrytis_cinerea|Unaffected_pathogenicity
Penicillium0G012430.1	2382	0	267/303(88.12)	573	PHI:2382|Upa2|Q6QIY0|5270|Ustilago_maydis|Unaffected_pathogenicity
Penicillium0G012450.1	2570	1e-12	35/90(38.89)	67.4	PHI:2570|CYB2|Q6FM61|5478|Candida_glabrata|Reduced_virulence
Penicillium0G012490.1	255	0	1063/2582(41.17)	1825	PHI:255|FUM1_(related:_FUM5)|AAD43562|5127|Gibberella_moniliformis|Unaffected_pathogenicity
Penicillium0G012510.1	3387	7e-15	69/272(25.37)	72.8	FVEG_12523|PHI:3387|W7MT31|117187|Fusarium_verticillioides|unaffected_pathogenicity_
Penicillium0G012540.1	208	3e-17	108/496(21.77)	82	PHI:208|CaNAG5|BAB43816|5476|Candida_albicans|Reduced_virulence
Penicillium0G012550.1	3071	5e-13	54/171(31.58)	65.1	PsTatD4|PHI:3071|G4Z2B4|67593|Phytophthora_sojae|reduced_virulence_
Penicillium0G012640.1	2544	6e-16	58/199(29.15)	78.6	PHI:2544|PAB1|Q4WK03|746128|Aspergillus_fumigatus|Mixed_outcome
Penicillium0G012650.1	2518	5e-06	21/79(26.58)	44.7	PHI:2518|MET16|Q4WWN9|746128|Aspergillus_fumigatus|Lethal
Penicillium0G012670.1	423	6e-47	114/354(32.20)	174	PHI:423|VAD1|AAV41010|5207|Cryptococcus_neoformans|Reduced_virulence
Penicillium0G012770.1	2022	9e-14	52/195(26.67)	67.4	PHI:2022|BUF1|MGG_02252|148305|Magnaporthe_oryzae_(related:_Magnaporthe_grisea)|Loss_of_pathogenicity
Penicillium0G012800.1	1724	3e-43	124/443(27.99)	160	PHI:1724|GzZC039|I1SAE9|5518|Gibberella_zeae_(related:_Fusarium_graminearum)|Unaffected_pathogenicity
Penicillium0G012820.1	511	8e-55	147/462(31.82)	192	PHI:511|CaNAG4|EAK93098|5476|Candida_albicans|Reduced_virulence
Penicillium0G012830.1	2968	1e-55	131/472(27.75)	194	PHI:2968|Hxs1|J9VQA5|5207|Cryptococcus_neoformans|Reduced_virulence
Penicillium0G012840.1	748	9e-46	142/418(33.97)	174	PHI:748|um00446|Not_available|5270|Ustilago_maydis|Unaffected_pathogenicity
Penicillium0G012890.1	3315	3e-19	40/74(54.05)	88.2	conx1|PHI:3315|G4MT41|318829|Magnaporthe_oryzae|reduced_virulence_
Penicillium0G012900.1	423	2e-52	121/395(30.63)	192	PHI:423|VAD1|AAV41010|5207|Cryptococcus_neoformans|Reduced_virulence
Penicillium0G012910.1	1649	1e-65	107/245(43.67)	207	PHI:1649|GzWing021|I1RZ94|5518|Gibberella_zeae_(related:_Fusarium_graminearum)|Unaffected_pathogenicity
Penicillium0G012970.1	694	4e-07	24/73(32.88)	48.9	PHI:694|STE12??_/_NOG2|AAS92520|292817|Cryptococcus_gattii|Reduced_virulence
Penicillium0G012980.1	3207	8e-14	89/361(24.65)	70.9	Yvc1|PHI:3207|A1CLC0|746128|Aspergillus_fumigatus|reduced_virulence_
Penicillium0G012990.1	1222	0	802/1620(49.51)	1543	PHI:1222|FGSG_00132|I1RMV6|5518|Gibberella_zeae_(related:_Fusarium_graminearum)|Lethal
Penicillium0G013010.1	784	1e-21	83/274(30.29)	90.5	PHI:784|MGG_00056|EDK03390|318829|Magnaporthe_oryzae|Reduced_virulence
Penicillium0G013050.1	1724	3e-68	139/416(33.41)	233	PHI:1724|GzZC039|I1SAE9|5518|Gibberella_zeae_(related:_Fusarium_graminearum)|Unaffected_pathogenicity
Penicillium0G013070.1	1482	2e-11	33/104(31.73)	64.3	PHI:1482|GzHMG014|I1RKH7|5518|Gibberella_zeae_(related:_Fusarium_graminearum)|Unaffected_pathogenicity
Penicillium0G013120.1	2094	5e-23	82/332(24.70)	102	PHI:2094|Yvc1|MGG_09828|148305|Magnaporthe_oryzae_(related:_Magnaporthe_grisea)|Mixed_outcome
Penicillium0G013130.1	2804	4e-19	80/281(28.47)	88.6	PHI:2804|ecp6|Q2FDM5|93612|Setosphaeria_turcica|Reduced_virulence
Penicillium0G013140.1	1555	4e-22	81/301(26.91)	94.4	PHI:1555|GzMyb019|I1RDG6|5518|Gibberella_zeae_(related:_Fusarium_graminearum)|Unaffected_pathogenicity
Penicillium0G013150.1	2321	2e-29	135/526(25.67)	119	PHI:2321|SidI|Q4WR83|746128|Aspergillus_fumigatus|Reduced_virulence
Penicillium0G013180.1	434	0	283/427(66.28)	592	PHI:434|GEL2|EAL88984|5085|Aspergillus_fumigatus|Reduced_virulence
Penicillium0G013190.1	508	1e-48	156/512(30.47)	176	PHI:508|AFT1|BAB69076|5599|Alternaria_alternata|Loss_of_pathogenicity
Penicillium0G013230.1	413	2e-19	91/396(22.98)	87.8	PHI:413|MPD1|AAT84078|13684|Stagonospora_nodorum|Unaffected_pathogenicity
Penicillium0G013250.1	2968	2e-103	175/522(33.52)	322	PHI:2968|Hxs1|J9VQA5|5207|Cryptococcus_neoformans|Reduced_virulence
Penicillium0G013300.1	1851	3e-111	236/713(33.10)	350	PHI:1851|GzZC166|I1RXJ3|5518|Gibberella_zeae_(related:_Fusarium_graminearum)|Lethal
Penicillium0G013330.1	2829	1e-12	59/186(31.72)	63.9	PHI:2829|AVR-Pita1JA|C1KJH7|148305|Magnaporthe_oryzae|Effector_(plant_avirulence_determinant)
Penicillium0G013370.1	1885	1e-46	149/553(26.94)	170	PHI:1885|GzZC200|I1RJ54|5518|Gibberella_zeae_(related:_Fusarium_graminearum)|Unaffected_pathogenicity
Penicillium0G013390.1	378	4e-135	179/249(71.89)	390	PHI:378|SIT4|EAK91146|5476|Candida_albicans|Reduced_virulence
Penicillium0G013410.1	2611	1e-176	239/361(66.20)	497	PHI:2611|CMLE|H9C592|59765|Fusarium_oxysporum_f._sp._Lycopersici|Loss_of_pathogenicity
Penicillium0G013430.1	547	8e-129	180/302(59.60)	379	PHI:547|CEL5A|AAT40313|40559|Botrytis_cinerea|Unaffected_pathogenicity
Penicillium0G013440.1	566	6e-92	177/455(38.90)	289	PHI:566|cel2|AAK19621|5017|Cochliobolus_carbonum|Unaffected_pathogenicity
Penicillium0G013470.1	2315	1e-33	100/315(31.75)	125	PHI:2315|ChLae1|G4XKY9|5016|Cochliobolus_heterostrophus|Mixed_outcome
Penicillium0G013480.1	2520	2e-26	120/456(26.32)	113	PHI:2520|LYS4|Q4WUL6|746128|Aspergillus_fumigatus|Lethal
Penicillium0G013550.1	1455	1e-06	19/38(50.00)	45.8	PHI:1455|GzAra003|I1RKU6|5518|Gibberella_zeae_(related:_Fusarium_graminearum)|Unaffected_pathogenicity
Penicillium0G013570.1	19	5e-112	191/452(42.26)	340	PHI:19|NMT|AAA17547|5207|Cryptococcus_neoformans|Reduced_virulence
Penicillium0G013610.1	1260	6e-13	53/183(28.96)	70.1	PHI:1260|FGSG_13944|I1RUC7|5518|Gibberella_zeae_(related:_Fusarium_graminearum)|Unaffected_pathogenicity
Penicillium0G013660.1	1660	1e-32	83/225(36.89)	126	PHI:1660|GzCCCH004|I1S4C9|5518|Gibberella_zeae_(related:_Fusarium_graminearum)|Unaffected_pathogenicity
Penicillium0G013780.1	1527	1e-33	115/435(26.44)	132	PHI:1527|GzHOMEL040|I1S9A1|5518|Gibberella_zeae_(related:_Fusarium_graminearum)|Lethal
Penicillium0G013830.1	544	9e-47	75/155(48.39)	166	PHI:544|BCMFS1|AAF64435|332648|Botrytis_cinerea|Unaffected_pathogenicity
Penicillium0G013850.1	1701	3e-13	58/204(28.43)	69.7	PHI:1701|GzZC016|I1RKS9|5518|Gibberella_zeae_(related:_Fusarium_graminearum)|Unaffected_pathogenicity
Penicillium0G013860.1	2841	2e-13	62/252(24.60)	67.8	PHI:2841|CnSEC14-2|F6K8L6|5207|Cryptococcus_neoformans|Unaffected_pathogenicity
Penicillium0G013870.1	1662	6e-32	111/458(24.24)	128	PHI:1662|GzCCHC002|I1REJ1|5518|Gibberella_zeae_(related:_Fusarium_graminearum)|Unaffected_pathogenicity
Penicillium0G013890.1	1260	4e-16	61/218(27.98)	81.6	PHI:1260|FGSG_13944|I1RUC7|5518|Gibberella_zeae_(related:_Fusarium_graminearum)|Unaffected_pathogenicity
Penicillium0G013900.1	1271	2e-18	43/107(40.19)	78.6	PHI:1271|FGSG_00792|I1R9J1|5518|Gibberella_zeae_(related:_Fusarium_graminearum)|Unaffected_pathogenicity
Penicillium0G013910.1	1710	2e-38	93/278(33.45)	141	PHI:1710|GzZC025|I1RIH3|5518|Gibberella_zeae_(related:_Fusarium_graminearum)|Unaffected_pathogenicity
Penicillium0G013920.1	3090	2e-142	355/1035(34.30)	498	pamA|PHI:3090|V9W6M6|147375|Paenibacillus_larvae|reduced_virulence_
Penicillium0G013940.1	1192	2e-71	135/358(37.71)	229	PHI:1192|(Sc_Cak1)|I1RLX6|5518|Gibberella_zeae_(related:_Fusarium_graminearum)|Reduced_virulence
Penicillium0G013960.1	2968	9e-45	122/416(29.33)	164	PHI:2968|Hxs1|J9VQA5|5207|Cryptococcus_neoformans|Reduced_virulence
Penicillium0G013980.1	2728	0	302/452(66.81)	647	PHI:2728|FgERG4|I1RZZ3|5518|Fusarium_graminearum|Reduced_virulence
Penicillium0G014000.1	1620	0	435/920(47.28)	748	PHI:1620|GzJUM002|I1RD69|5518|Gibberella_zeae_(related:_Fusarium_graminearum)|Unaffected_pathogenicity
Penicillium0G014100.1	153	1e-159	209/359(58.22)	454	PHI:153|OSM1|AAF09475|318829|Magnaporthe_oryzae|Unaffected_pathogenicity
Penicillium0G014110.1	598	3e-94	162/359(45.13)	289	PHI:598|THIOL|ABB55459|5022|Leptosphaeria_maculans|Reduced_virulence
Penicillium0G014130.1	2058	8e-36	122/493(24.75)	142	PHI:2058|LHS1|MGG_06648.5|148305|Magnaporthe_oryzae_(related:_Magnaporthe_grisea)|Reduced_virulence
Penicillium0G014140.1	2301	0	423/676(62.57)	881	PHI:2301|CHS7|B5M4A8|148305|Magnaporthe_oryzae_(related:_Magnaporthe_grisea)|Reduced_virulence
Penicillium0G014200.1	1581	2e-79	124/259(47.88)	249	PHI:1581|GzOB021|I1RPX8|5518|Gibberella_zeae_(related:_Fusarium_graminearum)|Unaffected_pathogenicity
Penicillium0G014220.1	3126	4e-33	98/305(32.13)	127	argD|PHI:3126|D4I307|552|Erwinia_amylovora|mixed_outcome_
Penicillium0G014290.1	812	5e-10	46/173(26.59)	57.4	PHI:812|MGG_10702|EDJ94108|318829|Magnaporthe_oryzae|Reduced_virulence
Penicillium0G014300.1	1514	2e-119	254/673(37.74)	391	PHI:1514|GzHOME012|I1RYV5|5518|Gibberella_zeae_(related:_Fusarium_graminearum)|Unaffected_pathogenicity
Penicillium0G014310.1	2700	9e-147	228/551(41.38)	437	PHI:2700|lac2|J7MF98|5465|Colletotrichum_orbiculare|Reduced_virulence
Penicillium0G014320.1	2644	1e-14	30/82(36.59)	63.2	PHI:2644|thioredoxin_1|P0AA28|90371|Salmonella_enterica_serovar_Typhimurium|Reduced_virulence
Penicillium0G014330.1	2544	4e-14	31/80(38.75)	67	PHI:2544|PAB1|Q4WK03|746128|Aspergillus_fumigatus|Mixed_outcome
Penicillium0G014350.1	1960	0	403/1078(37.38)	582	PHI:1960|GzZC275|I1RDE2|5518|Gibberella_zeae_(related:_Fusarium_graminearum)|Unaffected_pathogenicity
Penicillium0G014370.1	3391	1e-09	45/169(26.63)	57	FVEG_12519|PHI:3391|W7N293|117187|Fusarium_verticillioides|unaffected_pathogenicity_
Penicillium0G014400.1	2038	2e-159	229/302(75.83)	449	PHI:2038|Mir1|MGG_02370|148305|Magnaporthe_oryzae_(related:_Magnaporthe_grisea)|Unaffected_pathogenicity
Penicillium0G014420.1	3381	6e-80	193/561(34.40)	266	FVEG_12533|PHI:3381|W7N2B4|117187|Fusarium_verticillioides|unaffected_pathogenicity_
Penicillium0G014470.1	1961	5e-165	298/747(39.89)	500	PHI:1961|GzZC276|I1RD74|5518|Gibberella_zeae_(related:_Fusarium_graminearum)|Unaffected_pathogenicity
Penicillium0G014520.1	2088	1e-64	136/359(37.88)	209	PHI:2088|Moatg27|MGG_02386|148305|Magnaporthe_oryzae_(related:_Magnaporthe_grisea)|Unaffected_pathogenicity
Penicillium0G014550.1	4559	3e-132	269/704(38.21)	421	T6SS2|PHI:4559|Q6TKU1|562|Escherichia_coli|effector_(plant_avirulence_determinant)
Penicillium0G014560.1	441	2e-08	56/228(24.56)	52.8	PHI:441|BTP1|CAE55153|40559|Botrytis_cinerea|Reduced_virulence
Penicillium0G014570.1	2821	6e-60	167/530(31.51)	224	PHI:2821|SNF2|Q5ALP9|5476|Candida_albicans|Reduced_virulence
Penicillium0G014600.1	352	1e-11	72/266(27.07)	67	PHI:352|GLO1|CAD79488|5270|Ustilago_maydis|Loss_of_pathogenicity
Penicillium0G014660.1	2058	0	438/938(46.70)	749	PHI:2058|LHS1|MGG_06648.5|148305|Magnaporthe_oryzae_(related:_Magnaporthe_grisea)|Reduced_virulence
Penicillium0G014720.1	1046	2e-25	120/476(25.21)	106	PHI:1046|CTB5|ABK64182|29003|Cercospora_nicotianae|Reduced_virulence
Penicillium0G014770.1	1662	3e-34	112/452(24.78)	135	PHI:1662|GzCCHC002|I1REJ1|5518|Gibberella_zeae_(related:_Fusarium_graminearum)|Unaffected_pathogenicity
Penicillium0G014820.1	2598	5e-16	41/95(43.16)	77.8	PHI:2598|Cas5|Q5AMH6|746128|Aspergillus_fumigatus|Mixed_outcome
Penicillium0G014840.1	811	2e-30	76/258(29.46)	114	PHI:811|MGG_10510|EDK06580|318829|Magnaporthe_oryzae|Reduced_virulence
Penicillium0G014880.1	3098	1e-104	167/350(47.71)	313	URA4|PHI:3098|J9VJS8|5207|Cryptococcus_neoformans|reduced_virulence_
Penicillium0G014950.1	2968	5e-34	123/510(24.12)	132	PHI:2968|Hxs1|J9VQA5|5207|Cryptococcus_neoformans|Reduced_virulence
Penicillium0G014980.1	3381	2e-70	154/455(33.85)	238	FVEG_12533|PHI:3381|W7N2B4|117187|Fusarium_verticillioides|unaffected_pathogenicity_
Penicillium0G015000.1	416	0	540/1742(31.00)	709	PHI:416|NPS6|AAX09988|5016|Cochliobolus_heterostrophus|Reduced_virulence
Penicillium0G015010.1	325	0	1356/4086(33.19)	2073	PHI:325|ACE1|CAG28797|318829|Magnaporthe_oryzae|Effector_(plant_avirulence_determinant)
Penicillium0G015030.1	4194	2e-61	146/464(31.47)	209	AKT7|PHI:4194|V5XZS6|5599|Alternaria_alternata|increased_virulence_(Hypervirulence)
Penicillium0G015040.1	3381	1e-80	171/505(33.86)	276	FVEG_12533|PHI:3381|W7N2B4|117187|Fusarium_verticillioides|unaffected_pathogenicity_
Penicillium0G015060.1	3226	0	290/373(77.75)	575	pnl1|PHI:3226|T2C7K6|36651|Penicillium_digitatum|reduced_virulence_
Penicillium0G015100.1	2570	3e-86	172/473(36.36)	289	PHI:2570|CYB2|Q6FM61|5478|Candida_glabrata|Reduced_virulence
Penicillium0G015110.1	1699	4e-73	190/594(31.99)	249	PHI:1699|GzZC014|I1RL94|5518|Gibberella_zeae_(related:_Fusarium_graminearum)|Unaffected_pathogenicity
Penicillium0G015120.1	3382	9e-06	23/54(42.59)	44.3	FVEG_12532|PHI:3382|W7MS18|117187|Fusarium_verticillioides|unaffected_pathogenicity_
Penicillium0G015130.1	2731	0	286/571(50.09)	566	PHI:2731|VdSge1|G2XD29|27337|Verticillium_dahliae|Loss_of_pathogenicity
Penicillium0G015140.1	2290	0	818/1830(44.70)	1442	PHI:2290|BcBOA6|B1GVX7|40559|Botrytis_cinerea|Reduced_virulence
Penicillium0G015160.1	413	1e-20	98/388(25.26)	91.3	PHI:413|MPD1|AAT84078|13684|Stagonospora_nodorum|Unaffected_pathogenicity
Penicillium0G015200.1	3364	5e-10	36/102(35.29)	56.6	MMAR_1663|PHI:3364|B2HHI1|1781|Mycobacterium_marinum|reduced_virulence_
Penicillium0G015330.1	1945	8e-94	246/871(28.24)	312	PHI:1945|GzZC260|I1RGK4|5518|Gibberella_zeae_(related:_Fusarium_graminearum)|Unaffected_pathogenicity
Penicillium0G015360.1	881	8e-44	106/348(30.46)	154	PHI:881|MGG_04556|EDJ96020|318829|Magnaporthe_oryzae|Reduced_virulence
Penicillium0G015370.1	2562	8e-07	17/40(42.50)	47.4	PHI:2562|Cwt1|Q59M50|5476|Candida_albicans|Reduced_virulence
Penicillium0G015390.1	441	6e-06	47/230(20.43)	45.1	PHI:441|BTP1|CAE55153|40559|Botrytis_cinerea|Reduced_virulence
Penicillium0G015410.1	438	1e-25	136/503(27.04)	109	PHI:438|BcBOT1_(related:_CND5)|AAQ16576|40559|Botrytis_cinerea|Reduced_virulence
Penicillium0G015500.1	59	2e-10	59/225(26.22)	57.8	PHI:59|THR1|BAA18962|5462|Colletotrichum_lagenarium|Reduced_virulence
Penicillium0G015530.1	1320	1e-72	214/561(38.15)	244	PHI:1320|ZIF1|I1RD66|5518|Gibberella_zeae_(related:_Fusarium_graminearum)|Reduced_virulence
Penicillium0G015540.1	2042	3e-07	59/211(27.96)	53.1	PHI:2042|ABC3|Q3Y5V5|148305|Magnaporthe_oryzae_(related:_Magnaporthe_grisea)|Loss_of_pathogenicity
Penicillium0G015590.1	1458	5e-30	120/486(24.69)	124	PHI:1458|GzAra006|Q4I7F9|5518|Gibberella_zeae_(related:_Fusarium_graminearum)|Unaffected_pathogenicity
Penicillium0G015610.1	2255	0	258/377(68.44)	546	PHI:2255|Abd1|Q0U2A0|13684|Phaeosphaeria_nodorum_(related:_Stagonospora_nodorum)|Unaffected_pathogenicity
Penicillium0G015620.1	1071	4e-42	105/318(33.02)	164	PHI:1071|Gas1|CAF05793|5270|Ustilago_maydis|Loss_of_pathogenicity
Penicillium0G015680.1	304	0	1030/1470(70.07)	2166	PHI:304|GzCPS1|AAP12366|5518|Fusarium_graminearum|Reduced_virulence
Penicillium0G015720.1	413	8e-54	137/437(31.35)	184	PHI:413|MPD1|AAT84078|13684|Stagonospora_nodorum|Unaffected_pathogenicity
Penicillium0G015730.1	438	8e-42	110/391(28.13)	154	PHI:438|BcBOT1_(related:_CND5)|AAQ16576|40559|Botrytis_cinerea|Reduced_virulence
Penicillium0G015750.1	44	5e-10	57/267(21.35)	57.4	PHI:44|TRI5|AAM90953|5518|Fusarium_graminearum|Reduced_virulence
Penicillium0G015820.1	2654	8e-18	59/190(31.05)	84.3	PHI:2654|DUR1,2|Q59VF3|5476|Candida_albicans|Reduced_virulence
Penicillium0G015830.1	1229	3e-121	246/518(47.49)	374	PHI:1229|FGSG_02153|I1RRB9|5518|Gibberella_zeae_(related:_Fusarium_graminearum)|Lethal
Penicillium0G015860.1	3126	5e-52	124/356(34.83)	180	argD|PHI:3126|D4I307|552|Erwinia_amylovora|mixed_outcome_
Penicillium0G015900.1	3035	4e-06	45/178(25.28)	45.8	FgERG3A|PHI:3035|I1RFM2|5518|Fusarium_graminearum|reduced_virulence_
Penicillium0G015920.1	1947	2e-18	113/499(22.65)	88.6	PHI:1947|GzZC262|I1RIC0|5518|Gibberella_zeae_(related:_Fusarium_graminearum)|Unaffected_pathogenicity
Penicillium0G015930.1	1260	2e-14	58/187(31.02)	74.7	PHI:1260|FGSG_13944|I1RUC7|5518|Gibberella_zeae_(related:_Fusarium_graminearum)|Unaffected_pathogenicity
Penicillium0G015940.1	748	4e-29	169/623(27.13)	121	PHI:748|um00446|Not_available|5270|Ustilago_maydis|Unaffected_pathogenicity
Penicillium0G015950.1	1458	7e-15	78/311(25.08)	75.9	PHI:1458|GzAra006|Q4I7F9|5518|Gibberella_zeae_(related:_Fusarium_graminearum)|Unaffected_pathogenicity
Penicillium0G015960.1	2938	2e-06	76/332(22.89)	47	PHI:2938|gumH|Q87BQ7|183190|Xylella_fastidiosa|Loss_of_pathogenicity
Penicillium0G016040.1	2441	4e-06	23/81(28.40)	46.6	PHI:2441|MgAlg2|F9XJV5|1047171|Mycosphaerella_graminicola_(related:_Zymoseptoria_triticii)|Loss_of_pathogenicity
Penicillium0G016060.1	1683	1e-10	38/145(26.21)	58.9	PHI:1683|GzRad001|I1RK33|5518|Gibberella_zeae_(related:_Fusarium_graminearum)|Lethal
Penicillium0G016100.1	199	1e-06	77/316(24.37)	49.3	PHI:199|AOX1|AAF82788|5499|Cladosporium_fulvum|Reduced_virulence
Penicillium0G016130.1	2321	0	472/578(81.66)	1002	PHI:2321|SidI|Q4WR83|746128|Aspergillus_fumigatus|Reduced_virulence
Penicillium0G016150.1	3415	9e-29	104/391(26.60)	119	Fre2|PHI:3415|T2BNJ5|5207|Cryptococcus_neoformans|mixed_outcome_
Penicillium0G016180.1	3364	1e-06	40/109(36.70)	48.1	MMAR_1663|PHI:3364|B2HHI1|1781|Mycobacterium_marinum|reduced_virulence_
Penicillium0G016240.1	2802	5e-23	74/260(28.46)	93.2	PHI:2802|3hnr|B2ZRQ4|93612|Setosphaeria_turcica|Unaffected_pathogenicity
Penicillium0G016250.1	1662	5e-30	91/325(28.00)	122	PHI:1662|GzCCHC002|I1REJ1|5518|Gibberella_zeae_(related:_Fusarium_graminearum)|Unaffected_pathogenicity
Penicillium0G016290.1	1694	1e-131	188/308(61.04)	390	PHI:1694|GzZC009|I1S3X0|5518|Gibberella_zeae_(related:_Fusarium_graminearum)|Unaffected_pathogenicity
Penicillium0G016390.1	1752	0	354/885(40.00)	601	PHI:1752|GzZC067|I1RZR8|5518|Gibberella_zeae_(related:_Fusarium_graminearum)|Unaffected_pathogenicity
Penicillium0G016410.1	1963	7e-42	107/316(33.86)	158	PHI:1963|GzZC278|I1RR01|5518|Gibberella_zeae_(related:_Fusarium_graminearum)|Unaffected_pathogenicity
Penicillium0G016450.1	2968	3e-98	168/520(32.31)	309	PHI:2968|Hxs1|J9VQA5|5207|Cryptococcus_neoformans|Reduced_virulence
Penicillium0G016500.1	1942	2e-20	123/496(24.80)	94.4	PHI:1942|GzZC257|I1RG47|5518|Gibberella_zeae_(related:_Fusarium_graminearum)|Unaffected_pathogenicity
Penicillium0G016520.1	3383	6e-50	115/341(33.72)	174	FVEG_12531|PHI:3383|W7N2A8|117187|Fusarium_verticillioides|unaffected_pathogenicity_
Penicillium0G016530.1	2968	3e-35	131/529(24.76)	135	PHI:2968|Hxs1|J9VQA5|5207|Cryptococcus_neoformans|Reduced_virulence
Penicillium0G016540.1	2239	3e-141	199/291(68.38)	418	PHI:2239|Spe-Sdh|Q4P245|5270|Ustilago_maydis|reduced_virulence
Penicillium0G016580.1	1418	3e-41	84/218(38.53)	145	PHI:1418|GzC2H085|I1S0W9|5518|Gibberella_zeae_(related:_Fusarium_graminearum)|Lethal
Penicillium0G016600.1	1660	9e-32	126/473(26.64)	132	PHI:1660|GzCCCH004|I1S4C9|5518|Gibberella_zeae_(related:_Fusarium_graminearum)|Unaffected_pathogenicity
Penicillium0G016630.1	178	8e-15	67/233(28.76)	75.5	PHI:178|pabaA|AAD31929|5085|Aspergillus_fumigatus|Reduced_virulence
Penicillium0G016650.1	133	3e-52	146/491(29.74)	186	PHI:133|AKT1|BAA36588|5599|Alternaria_alternata|Loss_of_pathogenicity
Penicillium0G016690.1	2414	0	329/353(93.20)	693	PHI:2414|AaGa1|D2X3B5|5599|Alternaria_alternata|Unaffected_pathogenicity
Penicillium0G016790.1	1026	0	455/1018(44.70)	845	PHI:1026|bcplc1|AAB39564|40559|Botrytis_cinerea|Reduced_virulence
Penicillium0G016800.1	2174	7e-14	67/267(25.09)	68.6	PHI:2174|NMR2|MGG_02860|148305|Magnaporthe_oryzae_(related:_Magnaporthe_grisea)|Reduced_virulence
Penicillium0G016820.1	325	0	909/2678(33.94)	1354	PHI:325|ACE1|CAG28797|318829|Magnaporthe_oryzae|Effector_(plant_avirulence_determinant)
Penicillium0G016830.1	716	5e-117	206/579(35.58)	360	PHI:716|ZEB1|ABB90284|5518|Fusarium_graminearum|Unaffected_pathogenicity
Penicillium0G016840.1	716	2e-167	243/540(45.00)	488	PHI:716|ZEB1|ABB90284|5518|Fusarium_graminearum|Unaffected_pathogenicity
Penicillium0G016860.1	1051	2e-18	106/376(28.19)	85.1	PHI:1051|CTB3|ABC79591|29003|Cercospora_nicotianae|Reduced_virulence
Penicillium0G016880.1	2731	3e-174	260/542(47.97)	506	PHI:2731|VdSge1|G2XD29|27337|Verticillium_dahliae|Loss_of_pathogenicity
Penicillium0G016930.1	220	8e-98	186/447(41.61)	302	PHI:220|MAN1|AAG10203|5207|Cryptococcus_neoformans|Reduced_virulence
Penicillium0G016950.1	1884	3e-12	26/82(31.71)	67.8	PHI:1884|GzZC199|I1RJ58|5518|Gibberella_zeae_(related:_Fusarium_graminearum)|Unaffected_pathogenicity
Penicillium0G017040.1	823	3e-94	155/437(35.47)	293	PHI:823|beta-tubulin|CAA56936|38038|Rhynchosporium_secalis|Chemistry_target
Penicillium0G017110.1	2821	4e-72	125/284(44.01)	258	PHI:2821|SNF2|Q5ALP9|5476|Candida_albicans|Reduced_virulence
Penicillium0G017120.1	179	2e-61	103/228(45.18)	194	PHI:179|PELA|AAA33338|140110|Nectria_haematococca_(related:_Fusarium_solani)|Reduced_virulence
Penicillium0G017200.1	716	2e-57	149/458(32.53)	201	PHI:716|ZEB1|ABB90284|5518|Fusarium_graminearum|Unaffected_pathogenicity
Penicillium0G017210.1	2393	2e-10	52/187(27.81)	60.8	PHI:2393|Related_to_O-methylsterigmatocystin_oxidoreductase|I1R980|5518|Gibberella_zeae_(related:_Fusarium_graminearum)|Increased_virulence_(Hypervirulence)
Penicillium0G017220.1	2174	4e-07	64/261(24.52)	48.1	PHI:2174|NMR2|MGG_02860|148305|Magnaporthe_oryzae_(related:_Magnaporthe_grisea)|Reduced_virulence
Penicillium0G017230.1	4194	1e-35	123/482(25.52)	137	AKT7|PHI:4194|V5XZS6|5599|Alternaria_alternata|increased_virulence_(Hypervirulence)
Penicillium0G017240.1	438	5e-94	170/496(34.27)	296	PHI:438|BcBOT1_(related:_CND5)|AAQ16576|40559|Botrytis_cinerea|Reduced_virulence
Penicillium0G017250.1	112	7e-66	135/439(30.75)	219	PHI:112|MAK1|AAC49410|140110|Nectria_haematococca_(related:_Fusarium_solani)|Reduced_virulence
Penicillium0G017260.1	4194	2e-25	96/406(23.65)	105	AKT7|PHI:4194|V5XZS6|5599|Alternaria_alternata|increased_virulence_(Hypervirulence)
Penicillium0G017270.1	1651	1e-36	100/312(32.05)	136	PHI:1651|GzWing023|I1S0U2|5518|Gibberella_zeae_(related:_Fusarium_graminearum)|Unaffected_pathogenicity
Penicillium0G017280.1	2174	4e-06	38/161(23.60)	45.1	PHI:2174|NMR2|MGG_02860|148305|Magnaporthe_oryzae_(related:_Magnaporthe_grisea)|Reduced_virulence
Penicillium0G017290.1	2511	0	580/1866(31.08)	839	PHI:2511|Pes1|Q4WT66|746128|Aspergillus_fumigatus|Reduced_virulence
Penicillium0G017320.1	2365	0	325/344(94.48)	685	PHI:2365|Hog1|Q4W6D3|5016|Cochliobolus_heterostrophus|Reduced_virulence
Penicillium0G017330.1	354	0	322/356(90.45)	691	PHI:354|GPAB|CAC81805|5085|Aspergillus_fumigatus|Reduced_virulence
Penicillium0G017340.1	2062	0	669/877(76.28)	1415	PHI:2062|Gph1|XP_363893|148305|Magnaporthe_oryzae_(related:_Magnaporthe_grisea)|Mixed_outcome
Penicillium0G017360.1	2042	1e-13	62/208(29.81)	72	PHI:2042|ABC3|Q3Y5V5|148305|Magnaporthe_oryzae_(related:_Magnaporthe_grisea)|Loss_of_pathogenicity
Penicillium0G017470.1	2336	0	535/839(63.77)	1125	PHI:2336|NIA1|O00101|13684|Stagonospora_nodorum_(related:_Phaeosphaeria_nodorum)|Unaffected_pathogenicity
Penicillium0G017500.1	504	2e-28	104/363(28.65)	112	PHI:504|LEU2|CAA42366|4932|Saccharomyces_cerevisiae|Reduced_virulence
Penicillium0G017540.1	210	7e-89	185/551(33.58)	284	PHI:210|CAP1|AAD42978|5476|Candida_albicans|Loss_of_pathogenicity
Penicillium0G017650.1	1759	3e-12	121/560(21.61)	67	PHI:1759|GzZC074|I1RXS2|5518|Gibberella_zeae_(related:_Fusarium_graminearum)|Unaffected_pathogenicity
Penicillium0G017660.1	511	7e-67	167/485(34.43)	236	PHI:511|CaNAG4|EAK93098|5476|Candida_albicans|Reduced_virulence
Penicillium0G017680.1	1755	1e-65	166/594(27.95)	227	PHI:1755|GzZC070|I1S1A5|5518|Gibberella_zeae_(related:_Fusarium_graminearum)|Unaffected_pathogenicity
Penicillium0G017690.1	1302	4e-50	157/412(38.11)	172	PHI:1302|GzbHLH003|I1RC37|5518|Gibberella_zeae_(related:_Fusarium_graminearum)|Unaffected_pathogenicity
Penicillium0G017800.1	339	3e-06	24/84(28.57)	46.2	PHI:339|CLPT1|CAC41973|290576|Colletotrichum_lindemuthianum|Reduced_virulence
Penicillium0G017860.1	1555	3e-45	123/481(25.57)	165	PHI:1555|GzMyb019|I1RDG6|5518|Gibberella_zeae_(related:_Fusarium_graminearum)|Unaffected_pathogenicity
Penicillium0G017880.1	55	0	872/2687(32.45)	1137	PHI:55|PKS1|AAB08104|5016|Cochliobolus_heterostrophus|Reduced_virulence
Penicillium0G017900.1	1795	5e-17	95/343(27.70)	82	PHI:1795|GzZC110|I1RSX8|5518|Gibberella_zeae_(related:_Fusarium_graminearum)|Unaffected_pathogenicity
Penicillium0G017910.1	544	7e-112	204/550(37.09)	347	PHI:544|BCMFS1|AAF64435|332648|Botrytis_cinerea|Unaffected_pathogenicity
Penicillium0G017920.1	2895	1e-10	62/216(28.70)	60.5	PHI:2895|F-avi4330|B9JV05|373|Agrobacterium_vitis|Loss_of_pathogenicity
Penicillium0G017930.1	1921	1e-31	115/427(26.93)	128	PHI:1921|GzZC236|I1RCH8|5518|Gibberella_zeae_(related:_Fusarium_graminearum)|Reduced_virulence
Penicillium0G017950.1	716	8e-16	67/209(32.06)	76.6	PHI:716|ZEB1|ABB90284|5518|Fusarium_graminearum|Unaffected_pathogenicity
Penicillium0G017960.1	413	3e-66	140/450(31.11)	219	PHI:413|MPD1|AAT84078|13684|Stagonospora_nodorum|Unaffected_pathogenicity
Penicillium0G017970.1	2260	1e-123	471/1867(25.23)	434	PHI:2260|PKS1|G8DNT0|45130|Cochliobolus_sativus|Unaffected_pathogenicity
Penicillium0G017980.1	2968	4e-33	108/455(23.74)	129	PHI:2968|Hxs1|J9VQA5|5207|Cryptococcus_neoformans|Reduced_virulence
Penicillium0G018040.1	3274	6e-08	128/562(22.78)	53.5	dhbF|PHI:3274|W2E906|147375|Paenibacillus_larvae|unaffected_pathogenicity_
Penicillium0G018050.1	2248	3e-48	125/403(31.02)	177	PHI:2248|Als1|Q1L2E2|13684|Phaeosphaeria_nodorum_(related:_Stagonospora_nodorum)|Mixed_outcome
Penicillium0G018060.1	1650	2e-28	88/230(38.26)	120	PHI:1650|GzWing022|I1S006|5518|Gibberella_zeae_(related:_Fusarium_graminearum)|Lethal
Penicillium0G018080.1	2371	2e-160	220/311(70.74)	462	PHI:2371|bcpkaR|C0H5W5|40559|Botrytis_cinerea|Reduced_virulence
Penicillium0G018130.1	1241	0	288/516(55.81)	541	PHI:1241|FGSG_07816|I1RAE2|5518|Gibberella_zeae_(related:_Fusarium_graminearum)|Unaffected_pathogenicity
Penicillium0G018170.1	2552	8e-06	27/82(32.93)	44.7	PHI:2552|NOP4|Q4WNM3|746128|Aspergillus_fumigatus|Mixed_outcome
Penicillium0G018220.1	1662	0	299/496(60.28)	617	PHI:1662|GzCCHC002|I1REJ1|5518|Gibberella_zeae_(related:_Fusarium_graminearum)|Unaffected_pathogenicity
Penicillium0G018250.1	1924	4e-17	54/195(27.69)	83.2	PHI:1924|GzZC239|I1RH93|5518|Gibberella_zeae_(related:_Fusarium_graminearum)|Unaffected_pathogenicity
Penicillium0G018270.1	544	3e-126	206/513(40.16)	383	PHI:544|BCMFS1|AAF64435|332648|Botrytis_cinerea|Unaffected_pathogenicity
Penicillium0G018340.1	1439	0	900/2158(41.71)	1562	PHI:1439|GzNot001|I1RW22|5518|Gibberella_zeae_(related:_Fusarium_graminearum)|Lethal
Penicillium0G018440.1	1206	2e-145	232/454(51.10)	447	PHI:1206|(Sp_Prp4)|I1RJM8|5518|Gibberella_zeae_(related:_Fusarium_graminearum)|Reduced_virulence
Penicillium0G018450.1	1221	7e-126	195/334(58.38)	374	PHI:1221|FGSG_03146|I1RJM9|5518|Gibberella_zeae_(related:_Fusarium_graminearum)|Lethal
Penicillium0G018460.1	2034	2e-26	77/206(37.38)	107	PHI:2034|MFP1|G4MZY1|148305|Magnaporthe_oryzae_(related:_Magnaporthe_grisea)|Reduced_virulence
Penicillium0G018470.1	2203	2e-08	22/51(43.14)	53.5	PHI:2203|Transcription_factor|G4MU26|148305|Magnaporthe_oryzae_(related:_Magnaporthe_grisea)|Reduced_virulence
Penicillium0G018510.1	2656	1e-20	58/224(25.89)	86.3	PHI:2656|pmrF|D0ZPP5|90371|Salmonella_enterica_serovar_Typhimurium|Reduced_virulence
Penicillium0G018560.1	2141	0	507/1128(44.95)	759	PHI:2141|CDC15|XP_001406795|148305|Magnaporthe_oryzae_(related:_Magnaporthe_grisea)|Loss_of_pathogenicity
Penicillium0G018570.1	1161	9e-93	178/521(34.17)	296	PHI:1161|MgMfs1|A4ZGP3|54734|Mycosphaerella_graminicola_(related:_Zymoseptoria_triticii)|Chemistry_target
Penicillium0G018590.1	2181	2e-40	69/96(71.88)	143	PHI:2181|MoDUO1|XP_365782|148305|Magnaporthe_oryzae_(related:_Magnaporthe_grisea)|Reduced_virulence
Penicillium0G018650.1	358	0	366/595(61.51)	730	PHI:358|ILV2|AAR29084|5207|Cryptococcus_neoformans|Loss_of_pathogenicity
Penicillium0G018660.1	1657	0	501/1160(43.19)	872	PHI:1657|GzCCCH001|I1RF25|5518|Gibberella_zeae_(related:_Fusarium_graminearum)|Unaffected_pathogenicity
Penicillium0G018670.1	1657	7e-67	158/418(37.80)	230	PHI:1657|GzCCCH001|I1RF25|5518|Gibberella_zeae_(related:_Fusarium_graminearum)|Unaffected_pathogenicity
Penicillium0G018700.1	270	9e-77	113/176(64.20)	230	PHI:270|RHO1|BAA24262|5476|Candida_albicans|Loss_of_pathogenicity
Penicillium0G018750.1	1555	1e-42	128/518(24.71)	158	PHI:1555|GzMyb019|I1RDG6|5518|Gibberella_zeae_(related:_Fusarium_graminearum)|Unaffected_pathogenicity
Penicillium0G018760.1	2834	7e-36	67/146(45.89)	132	PHI:2834|LAM1|C3PTB1|5016|Cochliobolus_heterostrophus|Reduced_virulence
Penicillium0G018790.1	2354	1e-149	237/538(44.05)	442	PHI:2354|AMT2|XP_390894|5518|Gibberella_zeae_(related:_Fusarium_graminearum)|Reduced_virulence
Penicillium0G018810.1	1566	2e-36	95/260(36.54)	140	PHI:1566|GzOB006|I1RC95|5518|Gibberella_zeae_(related:_Fusarium_graminearum)|Lethal
Penicillium0G018830.1	144	2e-10	79/323(24.46)	62	PHI:144|CHT42|AAC05829|29875|Trichoderma_virens|Reduced_virulence
Penicillium0G018870.1	3161	0	650/1978(32.86)	896	Mohik5|PHI:3161|G4MKP6|318829|Magnaporthe_oryzae|loss_of_pathogenicity_
Penicillium0G018910.1	544	0	336/567(59.26)	657	PHI:544|BCMFS1|AAF64435|332648|Botrytis_cinerea|Unaffected_pathogenicity
Penicillium0G018920.1	2828	4e-21	112/480(23.33)	94.7	PHI:2828|PrtT|Q4WPQ8|746128|Aspergillus_fumigatus|Unaffected_pathogenicity
Penicillium0G018950.1	419	1e-21	79/317(24.92)	90.9	PHI:419|CSH1|AAP93915|5476|Candida_albicans|Reduced_virulence
Penicillium0G018970.1	2554	8e-08	36/135(26.67)	51.2	PHI:2554|Rck2|Q59Z32|5476|Candida_albicans|Reduced_virulence
Penicillium0G019010.1	2322	2e-25	79/275(28.73)	100	PHI:2322|SidH|Q4WF54|746128|Aspergillus_fumigatus|Reduced_virulence
Penicillium0G019070.1	267	4e-54	172/601(28.62)	205	PHI:267|MLT1|AAD51594|5476|Candida_albicans|Reduced_virulence
Penicillium0G019100.1	811	3e-33	85/285(29.82)	125	PHI:811|MGG_10510|EDK06580|318829|Magnaporthe_oryzae|Reduced_virulence
Penicillium0G019110.1	1378	6e-61	96/150(64.00)	217	PHI:1378|GzC2H041|I1RQG9|5518|Gibberella_zeae_(related:_Fusarium_graminearum)|Unaffected_pathogenicity
Penicillium0G019140.1	144	1e-133	199/397(50.13)	391	PHI:144|CHT42|AAC05829|29875|Trichoderma_virens|Reduced_virulence
Penicillium0G019210.1	3808	2e-116	233/449(51.89)	353	Atf1|PHI:3808|I1S0C0|5518|Fusarium_graminearum_(related:_Gibberella_zeae)|effector_(plant_avirulence_determinant)
Penicillium0G019220.1	2651	2e-12	38/134(28.36)	58.9	PHI:2651|yedX|Q8ZQ52|90371|Salmonella_enterica_serovar_Typhimurium|Unaffected_pathogenicity
Penicillium0G019270.1	1297	7e-117	227/557(40.75)	385	PHI:1297|GzAT001|I1RPU1|5518|Gibberella_zeae_(related:_Fusarium_graminearum)|Reduced_virulence
Penicillium0G019280.1	1566	3e-94	150/340(44.12)	290	PHI:1566|GzOB006|I1RC95|5518|Gibberella_zeae_(related:_Fusarium_graminearum)|Lethal
Penicillium0G019290.1	1048	6e-49	139/444(31.31)	172	PHI:1048|CTB7|ABK64184|29003|Cercospora_nicotianae|Reduced_virulence
Penicillium0G019310.1	1327	5e-19	78/301(25.91)	86.3	PHI:1327|GzbZIP009|I1RQS2|5518|Gibberella_zeae_(related:_Fusarium_graminearum)|Unaffected_pathogenicity
Penicillium0G019320.1	697	0	283/380(74.47)	591	PHI:697|ugt51E1|AAM81358|5022|Leptosphaeria_maculans|Unaffected_pathogenicity
Penicillium0G019410.1	1451	0	342/777(44.02)	543	PHI:1451|GzGH|I1RQL1|5518|Gibberella_zeae_(related:_Fusarium_graminearum)|Unaffected_pathogenicity
Penicillium0G019440.1	219	2e-14	90/374(24.06)	74.7	PHI:219|LIG4|CAA64457|5476|Candida_albicans|Reduced_virulence
Penicillium0G019500.1	1195	0	621/1596(38.91)	777	PHI:1195|(Sc_Bck1)|I1RQI2|5518|Gibberella_zeae_(related:_Fusarium_graminearum)|Reduced_virulence
Penicillium0G019510.1	513	6e-40	144/590(24.41)	151	PHI:513|ARN1_(related:_SIT1)|EAK97011|5476|Candida_albicans|Reduced_virulence
Penicillium0G019520.1	358	4e-11	114/511(22.31)	63.2	PHI:358|ILV2|AAR29084|5207|Cryptococcus_neoformans|Loss_of_pathogenicity
Penicillium0G019560.1	1608	4e-111	164/234(70.09)	324	PHI:1608|GzP53L001|Q4IR08|5518|Gibberella_zeae_(related:_Fusarium_graminearum)|Unaffected_pathogenicity
Penicillium0G019600.1	1317	0	500/1009(49.55)	817	PHI:1317|GzBrom002|I1RQE9|5518|Gibberella_zeae_(related:_Fusarium_graminearum)|Reduced_virulence
Penicillium0G019620.1	3594	1e-22	82/270(30.37)	98.2	Ptp2|PHI:3594|H6VMG0|5207|Cryptococcus_neoformans|mixed_outcome_
Penicillium0G019660.1	465	4e-18	79/238(33.19)	86.7	PHI:465|KIN2|AAB63337|5270|Ustilago_maydis|Reduced_virulence
Penicillium0G019700.1	1759	5e-85	183/568(32.22)	279	PHI:1759|GzZC074|I1RXS2|5518|Gibberella_zeae_(related:_Fusarium_graminearum)|Unaffected_pathogenicity
Penicillium0G019710.1	3281	4e-06	52/197(26.40)	45.1	AS87_04050|PHI:3281|A0A097IB07|34085|Riemerella_anatipestifer|reduced_virulence_
Penicillium0G019740.1	244	6e-111	311/1052(29.56)	376	PHI:244|CLAP1|AAN62846|290576|Colletotrichum_lindemuthianum|Loss_of_pathogenicity
Penicillium0G019810.1	1238	0	439/846(51.89)	758	PHI:1238|FGSG_06970|I1S1V3|5518|Gibberella_zeae_(related:_Fusarium_graminearum)|Lethal
Penicillium0G019820.1	1940	3e-42	167/605(27.60)	158	PHI:1940|GzZC255|I1RMT2|5518|Gibberella_zeae_(related:_Fusarium_graminearum)|Unaffected_pathogenicity
Penicillium0G019890.1	2282	2e-59	162/382(42.41)	198	PHI:2282|MeaB|J9MHC1|5507|Fusarium_oxysporum|Increased_virulence_(Hypervirulence)
Penicillium0G019920.1	2216	8e-27	100/253(39.53)	105	PHI:2216|PemG1|A0N0D1|148305|Magnaporthe_oryzae_(related:_Magnaporthe_grisea)|Effector_(plant_avirulence_determinant)
Penicillium0G019950.1	1458	3e-56	136/394(34.52)	199	PHI:1458|GzAra006|Q4I7F9|5518|Gibberella_zeae_(related:_Fusarium_graminearum)|Unaffected_pathogenicity
Penicillium0G019970.1	1662	0	394/602(65.45)	663	PHI:1662|GzCCHC002|I1REJ1|5518|Gibberella_zeae_(related:_Fusarium_graminearum)|Unaffected_pathogenicity
Penicillium0G020000.1	3415	2e-37	109/386(28.24)	144	Fre2|PHI:3415|T2BNJ5|5207|Cryptococcus_neoformans|mixed_outcome_
Penicillium0G020070.1	339	1e-29	65/201(32.34)	113	PHI:339|CLPT1|CAC41973|290576|Colletotrichum_lindemuthianum|Reduced_virulence
Penicillium0G020110.1	2099	0	525/1133(46.34)	932	PHI:2099|Pmc1|MGG_07971|148305|Magnaporthe_oryzae_(related:_Magnaporthe_grisea)|Mixed_outcome
Penicillium0G020140.1	2310	3e-16	54/196(27.55)	78.2	PHI:2310|VGB|I2DB61|27337|Verticillium_dahliae|Reduced_virulence
Penicillium0G020150.1	881	8e-36	104/355(29.30)	132	PHI:881|MGG_04556|EDJ96020|318829|Magnaporthe_oryzae|Reduced_virulence
Penicillium0G020190.1	2866	5e-07	23/54(42.59)	49.7	PHI:2866|ORF19.3625|Q59Y24|5476|Candida_albicans|Reduced_virulence
Penicillium0G020220.1	252	2e-74	141/355(39.72)	250	PHI:252|FKH2|EAK98810|5476|Candida_albicans|Loss_of_pathogenicity
Penicillium0G020230.1	398	0	425/669(63.53)	725	PHI:398|PacC|CAA87390|162425|Aspergillus_nidulans|Reduced_virulence
Penicillium0G020250.1	1935	0	357/854(41.80)	632	PHI:1935|GzZC250|I1RFP7|5518|Gibberella_zeae_(related:_Fusarium_graminearum)|Unaffected_pathogenicity
Penicillium0G020260.1	2968	4e-39	139/528(26.33)	147	PHI:2968|Hxs1|J9VQA5|5207|Cryptococcus_neoformans|Reduced_virulence
Penicillium0G020270.1	3019	2e-82	281/1056(26.61)	291	MoLys2|PHI:3019|G5EI34|318829|Magnaporthe_oryzae|reduced_virulence_
Penicillium0G020320.1	339	1e-08	25/93(26.88)	49.7	PHI:339|CLPT1|CAC41973|290576|Colletotrichum_lindemuthianum|Reduced_virulence
Penicillium0G020370.1	187	1e-07	36/106(33.96)	53.1	PHI:187|RUM1|AAG02418|5270|Ustilago_maydis|Loss_of_pathogenicity
Penicillium0G020380.1	496	0	694/1123(61.80)	1464	PHI:496|PPOC|EAL92371|5085|Aspergillus_fumigatus|Increased_virulence_(Hypervirulence)
Penicillium0G020420.1	2227	7e-21	119/478(24.90)	93.2	PHI:2227|pao|D4III8|5270|Ustilago_maydis|Mixed_outcome
Penicillium0G020430.1	1506	1e-31	180/613(29.36)	126	PHI:1506|GzHOME001|I1RC01|5518|Gibberella_zeae_(related:_Fusarium_graminearum)|Unaffected_pathogenicity
Penicillium0G020440.1	2401	1e-06	25/58(43.10)	43.5	PHI:2401|CaRING1|G0T3B3|456327|Xanthomonas_campestris_pv_vesicatoria|Mixed_outcome
Penicillium0G020450.1	1701	2e-30	121/484(25.00)	123	PHI:1701|GzZC016|I1RKS9|5518|Gibberella_zeae_(related:_Fusarium_graminearum)|Unaffected_pathogenicity
Penicillium0G020460.1	2968	7e-24	114/485(23.51)	102	PHI:2968|Hxs1|J9VQA5|5207|Cryptococcus_neoformans|Reduced_virulence
Penicillium0G020480.1	441	8e-19	80/305(26.23)	84.3	PHI:441|BTP1|CAE55153|40559|Botrytis_cinerea|Reduced_virulence
Penicillium0G020490.1	1260	3e-11	63/213(29.58)	64.3	PHI:1260|FGSG_13944|I1RUC7|5518|Gibberella_zeae_(related:_Fusarium_graminearum)|Unaffected_pathogenicity
Penicillium0G020500.1	2140	7e-79	167/397(42.07)	248	PHI:2140|MoVam7|XP_001907727.1|148305|Magnaporthe_oryzae_(related:_Magnaporthe_grisea)|Loss_of_pathogenicity
Penicillium0G020540.1	1578	3e-129	247/576(42.88)	391	PHI:1578|GzOB018|I1RKY2|5518|Gibberella_zeae_(related:_Fusarium_graminearum)|Unaffected_pathogenicity
Penicillium0G020570.1	1338	6e-62	105/198(53.03)	199	PHI:1338|GzbZIP020|I1S8Y4|5518|Gibberella_zeae_(related:_Fusarium_graminearum)|Unaffected_pathogenicity
Penicillium0G020580.1	1235	0	325/363(89.53)	664	PHI:1235|FGSG_04416|I1RWQ2|5518|Gibberella_zeae_(related:_Fusarium_graminearum)|Lethal
Penicillium0G020640.1	2034	1e-09	41/131(31.30)	58.5	PHI:2034|MFP1|G4MZY1|148305|Magnaporthe_oryzae_(related:_Magnaporthe_grisea)|Reduced_virulence
Penicillium0G020660.1	2042	8e-52	102/259(39.38)	194	PHI:2042|ABC3|Q3Y5V5|148305|Magnaporthe_oryzae_(related:_Magnaporthe_grisea)|Loss_of_pathogenicity
Penicillium0G020710.1	361	2e-177	459/1555(29.52)	571	PHI:361|KRE5|EAL01265|5476|Candida_albicans|Reduced_virulence
Penicillium0G020720.1	1528	5e-21	61/206(29.61)	95.1	PHI:1528|GzHOMEL041|I1SAN0|5518|Gibberella_zeae_(related:_Fusarium_graminearum)|Unaffected_pathogenicity
Penicillium0G020730.1	1589	1e-62	124/273(45.42)	198	PHI:1589|GzOB029|I1RWH5|5518|Gibberella_zeae_(related:_Fusarium_graminearum)|Unaffected_pathogenicity
Penicillium0G020740.1	2058	3e-20	76/297(25.59)	92.4	PHI:2058|LHS1|MGG_06648.5|148305|Magnaporthe_oryzae_(related:_Magnaporthe_grisea)|Reduced_virulence
Penicillium0G020750.1	2337	6e-34	78/230(33.91)	123	PHI:2337|SUR7|Q5A4M8|5476|Candida_albicans|Reduced_virulence
Penicillium0G020850.1	2087	0	514/905(56.80)	990	PHI:2087|Moatg26|MGG_03459|148305|Magnaporthe_oryzae_(related:_Magnaporthe_grisea)|Unaffected_pathogenicity
Penicillium0G020930.1	419	7e-27	89/312(28.53)	106	PHI:419|CSH1|AAP93915|5476|Candida_albicans|Reduced_virulence
Penicillium0G020940.1	1047	6e-21	64/206(31.07)	88.6	PHI:1047|CTB6|ABK64183|29003|Cercospora_nicotianae|Reduced_virulence
Penicillium0G020960.1	1615	2e-140	247/599(41.24)	423	PHI:1615|GzSGT1|I1RZJ1|5518|Gibberella_zeae_(related:_Fusarium_graminearum)|Unaffected_pathogenicity
Penicillium0G020980.1	2553	0	291/434(67.05)	617	PHI:2553|VPS4|Q5AG40|5476|Candida_albicans|Loss_of_pathogenicity
Penicillium0G021020.1	2962	4e-107	187/418(44.74)	326	PHI:2962|glyA|C5BEV2|67780|Edwardsiella_ictaluri|Reduced_virulence
Penicillium0G021050.1	2272	0	317/405(78.27)	641	PHI:2272|CpkB|A9Z1V6|13684|Phaeosphaeria_nodorum_(related:_Stagonospora_nodorum)|Unaffected_pathogenicity
Penicillium0G021100.1	1637	1e-47	94/273(34.43)	168	PHI:1637|GzWing009|Q4IEV4|5518|Gibberella_zeae_(related:_Fusarium_graminearum)|Lethal
Penicillium0G021120.1	1605	1e-141	241/568(42.43)	422	PHI:1605|GzOB046|I1S216|5518|Gibberella_zeae_(related:_Fusarium_graminearum)|Unaffected_pathogenicity
Penicillium0G021130.1	2400	3e-109	238/502(47.41)	332	PHI:2400|Fgp2|I1S215|5518|Gibberella_zeae_(related:_Fusarium_graminearum)|Unaffected_pathogenicity
Penicillium0G021140.1	1785	6e-44	103/311(33.12)	162	PHI:1785|GzZC100|I1S231|5518|Gibberella_zeae_(related:_Fusarium_graminearum)|Unaffected_pathogenicity
Penicillium0G021150.1	2309	4e-80	325/1345(24.16)	287	PHI:2309|BcatrB|Q9UW03|40559|Botrytis_cinerea|Reduced_virulence
Penicillium0G021300.1	434	1e-89	152/345(44.06)	281	PHI:434|GEL2|EAL88984|5085|Aspergillus_fumigatus|Reduced_virulence
Penicillium0G021310.1	1522	8e-60	123/329(37.39)	193	PHI:1522|GzHOMEL026|I1RXA5|5518|Gibberella_zeae_(related:_Fusarium_graminearum)|Lethal
Penicillium0G021320.1	2607	0	433/686(63.12)	729	PHI:2607|DVRA|Q4WXK4|746128|Aspergillus_fumigatus|Mixed_outcome
Penicillium0G021390.1	3278	2e-24	86/286(30.07)	107	CoIra1|PHI:3278|N4V0R3|5465|Colletotrichum_orbiculare|reduced_virulence_
Penicillium0G021400.1	2841	5e-79	125/267(46.82)	243	PHI:2841|CnSEC14-2|F6K8L6|5207|Cryptococcus_neoformans|Unaffected_pathogenicity
Penicillium0G021470.1	2538	0	366/434(84.33)	729	PHI:2538|AUR1|Q4WXL8|746128|Aspergillus_fumigatus|Mixed_outcome
Penicillium0G021550.1	2643	5e-08	33/99(33.33)	50.8	PHI:2643|CFAS|A4HTK3|5671|Leishmania_infantum|Reduced_virulence
Penicillium0G021560.1	106	3e-100	178/460(38.70)	310	PHI:106|CAT1|AAC39448|5476|Candida_albicans|Reduced_virulence
Penicillium0G021570.1	3038	5e-07	49/172(28.49)	49.7	FgERG5B|PHI:3038|I1RIP4|5518|Fusarium_graminearum|reduced_virulence_
Penicillium0G021590.1	716	3e-57	154/490(31.43)	199	PHI:716|ZEB1|ABB90284|5518|Fusarium_graminearum|Unaffected_pathogenicity
Penicillium0G021680.1	2180	2e-94	243/575(42.26)	312	PHI:2180|MoTea4|G4N7A0|148305|Magnaporthe_oryzae_(related:_Magnaporthe_grisea)|Loss_of_pathogenicity
Penicillium0G021690.1	3178	1e-30	88/314(28.03)	125	FgKin1|PHI:3178|I1RY42|5518|Fusarium_graminearum|reduced_virulence_
Penicillium0G021720.1	3629	6e-32	124/459(27.02)	125	Rv0392c|PHI:3629|P95200|1773|Mycobacterium_tuberculosis|unaffected_pathogenicity_
Penicillium0G021780.1	337	1e-165	221/324(68.21)	467	PHI:337|CHS7|AAT77184|5507|Fusarium_oxysporum|Reduced_virulence
Penicillium0G021790.1	1455	1e-09	69/297(23.23)	57.4	PHI:1455|GzAra003|I1RKU6|5518|Gibberella_zeae_(related:_Fusarium_graminearum)|Unaffected_pathogenicity
Penicillium0G021840.1	2544	2e-30	76/298(25.50)	122	PHI:2544|PAB1|Q4WK03|746128|Aspergillus_fumigatus|Mixed_outcome
Penicillium0G021920.1	3459	3e-44	125/427(29.27)	161	NTPDase1|PHI:3459|Q4QFI1|5664|Leishmania_major|mixed_outcome_
Penicillium0G021950.1	1936	5e-24	90/346(26.01)	105	PHI:1936|GzZC251|I1RFG1|5518|Gibberella_zeae_(related:_Fusarium_graminearum)|Unaffected_pathogenicity
Penicillium0G021960.1	512	3e-158	308/842(36.58)	484	PHI:512|CaNAG6|BAB43823|5476|Candida_albicans|Reduced_virulence
Penicillium0G021980.1	2849	7e-57	104/226(46.02)	181	PHI:2849|cutA|Q99174|70790|Fusarium_solani_f._sp._cucurbitae|Unaffected_pathogenicity
Penicillium0G022030.1	784	2e-29	89/267(33.33)	112	PHI:784|MGG_00056|EDK03390|318829|Magnaporthe_oryzae|Reduced_virulence
Penicillium0G022040.1	1860	9e-121	185/394(46.95)	370	PHI:1860|GzZC175|I1RVR1|5518|Gibberella_zeae_(related:_Fusarium_graminearum)|Unaffected_pathogenicity
Penicillium0G022070.1	923	5e-09	50/191(26.18)	55.5	PHI:923|um03616||5270|Ustilago_maydis|Unaffected_pathogenicity
Penicillium0G022080.1	510	1e-79	168/539(31.17)	262	PHI:510|CaNAG3|EAK93097|5476|Candida_albicans|Reduced_virulence
Penicillium0G022090.1	2968	2e-41	136/535(25.42)	154	PHI:2968|Hxs1|J9VQA5|5207|Cryptococcus_neoformans|Reduced_virulence
Penicillium0G022110.1	1260	1e-08	58/196(29.59)	55.1	PHI:1260|FGSG_13944|I1RUC7|5518|Gibberella_zeae_(related:_Fusarium_graminearum)|Unaffected_pathogenicity
Penicillium0G022120.1	325	5e-06	32/115(27.83)	45.8	PHI:325|ACE1|CAG28797|318829|Magnaporthe_oryzae|Effector_(plant_avirulence_determinant)
Penicillium0G022160.1	2832	4e-84	129/282(45.74)	256	PHI:2832|AKT3-1|Q9P4U9|5599|Alternaria_alternata|Loss_of_pathogenicity
Penicillium0G022200.1	1271	7e-51	102/271(37.64)	172	PHI:1271|FGSG_00792|I1R9J1|5518|Gibberella_zeae_(related:_Fusarium_graminearum)|Unaffected_pathogenicity
Penicillium0G022220.1	3457	3e-135	235/521(45.11)	405	PHO84|PHI:3457|J9VMW8|5207|Cryptococcus_neoformans|mixed_outcome_
Penicillium0G022230.1	2968	2e-67	159/544(29.23)	228	PHI:2968|Hxs1|J9VQA5|5207|Cryptococcus_neoformans|Reduced_virulence
Penicillium0G022280.1	3363	5e-69	145/277(52.35)	217	SrbB|PHI:3363|B0YEL4|746128|Aspergillus_fumigatus|mixed_outcome_
Penicillium0G022310.1	3275	0	290/414(70.05)	614	fhpA|PHI:3275|Q4W9X3|746128|Aspergillus_fumigatus|mixed_outcome_
Penicillium0G022340.1	1508	6e-10	39/130(30.00)	58.2	PHI:1508|GzHOME003|I1RNA9|5518|Gibberella_zeae_(related:_Fusarium_graminearum)|Unaffected_pathogenicity
Penicillium0G022390.1	2654	2e-13	114/456(25.00)	70.5	PHI:2654|DUR1,2|Q59VF3|5476|Candida_albicans|Reduced_virulence
Penicillium0G022400.1	1958	4e-36	171/719(23.78)	143	PHI:1958|GzZC273|I1RMD1|5518|Gibberella_zeae_(related:_Fusarium_graminearum)|Unaffected_pathogenicity
Penicillium0G022410.1	3329	1e-72	125/290(43.10)	228	Ss-oah1|PHI:3329|A7ESB3|5180|Sclerotinia_sclerotiorum|mixed_outcome_
Penicillium0G022480.1	2103	0	374/749(49.93)	566	PHI:2103|Vacuolar_calcium_ion_transporter|MGG_08710|148305|Magnaporthe_oryzae_(related:_Magnaporthe_grisea)|Unaffected_pathogenicity
Penicillium0G022500.1	3364	2e-09	39/131(29.77)	54.7	MMAR_1663|PHI:3364|B2HHI1|1781|Mycobacterium_marinum|reduced_virulence_
Penicillium0G022510.1	1934	4e-11	94/402(23.38)	61.6	PHI:1934|GzZC249|I1RC69|5518|Gibberella_zeae_(related:_Fusarium_graminearum)|Unaffected_pathogenicity
Penicillium0G022550.1	2172	3e-173	240/496(48.39)	500	PHI:2172|TPS1|MGG_03860|148305|Magnaporthe_oryzae_(related:_Magnaporthe_grisea)|Loss_of_pathogenicity
Penicillium0G022560.1	812	4e-45	108/327(33.03)	160	PHI:812|MGG_10702|EDJ94108|318829|Magnaporthe_oryzae|Reduced_virulence
Penicillium0G022590.1	1634	3e-54	83/126(65.87)	167	PHI:1634|GzWing006|I1RDI9|5518|Gibberella_zeae_(related:_Fusarium_graminearum)|Unaffected_pathogenicity
Penicillium0G022600.1	1193	0	399/522(76.44)	781	PHI:1193|(Sc_Sky1)|I1RGD6|5518|Gibberella_zeae_(related:_Fusarium_graminearum)|Reduced_virulence
Penicillium0G022620.1	2570	0	264/504(52.38)	531	PHI:2570|CYB2|Q6FM61|5478|Candida_glabrata|Reduced_virulence
Penicillium0G022630.1	2968	6e-43	131/533(24.58)	159	PHI:2968|Hxs1|J9VQA5|5207|Cryptococcus_neoformans|Reduced_virulence
Penicillium0G022640.1	339	3e-24	49/124(39.52)	96.7	PHI:339|CLPT1|CAC41973|290576|Colletotrichum_lindemuthianum|Reduced_virulence
Penicillium0G022670.1	1678	9e-08	40/147(27.21)	50.8	PHI:1678|GzGRF|I1RMC1|5518|Gibberella_zeae_(related:_Fusarium_graminearum)|Unaffected_pathogenicity
Penicillium0G022710.1	1046	5e-32	76/228(33.33)	125	PHI:1046|CTB5|ABK64182|29003|Cercospora_nicotianae|Reduced_virulence
Penicillium0G022730.1	2240	2e-36	132/511(25.83)	139	PHI:2240|Srt1|Q4PBY9|5270|Ustilago_maydis|reduced_virulence
Penicillium0G022860.1	2684	2e-06	25/97(25.77)	47.8	PHI:2684|crp|P0A2T6|90371|Salmonella_enterica_serovar_Typhimurium|Reduced_virulence
Penicillium0G022890.1	1334	8e-21	54/97(55.67)	87	PHI:1334|GzbZIP016|I1RZI7|5518|Gibberella_zeae_(related:_Fusarium_graminearum)|Reduced_virulence
Penicillium0G022910.1	922	9e-38	155/602(25.75)	145	PHI:922|um03615||5270|Ustilago_maydis|Unaffected_pathogenicity
Penicillium0G022950.1	1662	2e-90	152/427(35.60)	302	PHI:1662|GzCCHC002|I1REJ1|5518|Gibberella_zeae_(related:_Fusarium_graminearum)|Unaffected_pathogenicity
Penicillium0G022980.1	2183	0	457/743(61.51)	895	PHI:2183|CPXB|EHA48040.1|148305|Magnaporthe_oryzae_(related:_Magnaporthe_grisea)|Unaffected_pathogenicity
Penicillium0G023080.1	1662	1e-72	136/439(30.98)	252	PHI:1662|GzCCHC002|I1REJ1|5518|Gibberella_zeae_(related:_Fusarium_graminearum)|Unaffected_pathogenicity
Penicillium0G023090.1	1581	7e-90	139/258(53.88)	272	PHI:1581|GzOB021|I1RPX8|5518|Gibberella_zeae_(related:_Fusarium_graminearum)|Unaffected_pathogenicity
Penicillium0G023100.1	741	2e-111	146/234(62.39)	322	PHI:741|BeNEP2|ABB43267|278938|Botrytis_elliptica|Unaffected_pathogenicity
Penicillium0G023120.1	2309	0	659/1372(48.03)	1268	PHI:2309|BcatrB|Q9UW03|40559|Botrytis_cinerea|Reduced_virulence
Penicillium0G023130.1	1877	9e-131	238/719(33.10)	404	PHI:1877|GzZC192|I1RPI7|5518|Gibberella_zeae_(related:_Fusarium_graminearum)|Unaffected_pathogenicity
Penicillium0G023140.1	1662	7e-25	72/245(29.39)	105	PHI:1662|GzCCHC002|I1REJ1|5518|Gibberella_zeae_(related:_Fusarium_graminearum)|Unaffected_pathogenicity
Penicillium0G023150.1	2968	4e-34	134/519(25.82)	132	PHI:2968|Hxs1|J9VQA5|5207|Cryptococcus_neoformans|Reduced_virulence
Penicillium0G023240.1	881	3e-23	83/330(25.15)	99.8	PHI:881|MGG_04556|EDJ96020|318829|Magnaporthe_oryzae|Reduced_virulence
Penicillium0G023270.1	1269	4e-10	30/66(45.45)	59.7	PHI:1269|FGSG_02838|I1RFK9|5518|Gibberella_zeae_(related:_Fusarium_graminearum)|Unaffected_pathogenicity
Penicillium0G023300.1	2329	2e-89	168/454(37.00)	291	PHI:2329|CTB4|A0ST42|29003|Cercospora_nicotianae|Reduced_virulence
Penicillium0G023310.1	404	2e-18	62/248(25.00)	84	PHI:404|PTH11|AAD30436|318829|Magnaporthe_oryzae|Reduced_virulence
Penicillium0G023320.1	1635	9e-51	114/380(30.00)	175	PHI:1635|GzWing007|I1RFX1|5518|Gibberella_zeae_(related:_Fusarium_graminearum)|Unaffected_pathogenicity
Penicillium0G023400.1	1651	1e-57	128/378(33.86)	194	PHI:1651|GzWing023|I1S0U2|5518|Gibberella_zeae_(related:_Fusarium_graminearum)|Unaffected_pathogenicity
Penicillium0G023420.1	3384	4e-89	292/1029(28.38)	308	FVEG_12530|PHI:3384|W7N2C1|117187|Fusarium_verticillioides|unaffected_pathogenicity_
Penicillium0G023490.1	465	5e-58	140/371(37.74)	212	PHI:465|KIN2|AAB63337|5270|Ustilago_maydis|Reduced_virulence
Penicillium0G023500.1	211	1e-09	47/169(27.81)	58.2	PHI:211|CaTUP1|AAB63195|5476|Candida_albicans|Reduced_virulence
Penicillium0G023510.1	1994	8e-53	174/663(26.24)	191	PHI:1994|GzZC309|I1R9S1|5518|Gibberella_zeae_(related:_Fusarium_graminearum)|Unaffected_pathogenicity
Penicillium0G023540.1	1465	3e-36	73/125(58.40)	130	PHI:1465|GzCCAAT005|I1RNC6|5518|Gibberella_zeae_(related:_Fusarium_graminearum)|Unaffected_pathogenicity
Penicillium0G023570.1	1046	1e-09	47/177(26.55)	57.4	PHI:1046|CTB5|ABK64182|29003|Cercospora_nicotianae|Reduced_virulence
Penicillium0G023590.1	1254	1e-125	254/574(44.25)	389	PHI:1254|FGSG_07742|I1RDX3|5518|Gibberella_zeae_(related:_Fusarium_graminearum)|Unaffected_pathogenicity
Penicillium0G023610.1	1925	2e-30	109/398(27.39)	124	PHI:1925|GzZC240|I1RH59|5518|Gibberella_zeae_(related:_Fusarium_graminearum)|Unaffected_pathogenicity
Penicillium0G023690.1	211	2e-16	56/189(29.63)	80.1	PHI:211|CaTUP1|AAB63195|5476|Candida_albicans|Reduced_virulence
Penicillium0G023700.1	2083	2e-67	153/454(33.70)	227	PHI:2083|Moatg17|MGG_07667|148305|Magnaporthe_oryzae_(related:_Magnaporthe_grisea)|Loss_of_pathogenicity
Penicillium0G023710.1	1228	0	299/506(59.09)	568	PHI:1228|FGSG_07745|I1RR00|5518|Gibberella_zeae_(related:_Fusarium_graminearum)|Lethal
Penicillium0G023720.1	1500	9e-14	38/95(40.00)	73.6	PHI:1500|GzHMG032|I1S2F2|5518|Gibberella_zeae_(related:_Fusarium_graminearum)|Unaffected_pathogenicity
Penicillium0G023730.1	1651	4e-115	188/409(45.97)	344	PHI:1651|GzWing023|I1S0U2|5518|Gibberella_zeae_(related:_Fusarium_graminearum)|Unaffected_pathogenicity
Penicillium0G023740.1	441	6e-19	84/361(23.27)	85.1	PHI:441|BTP1|CAE55153|40559|Botrytis_cinerea|Reduced_virulence
Penicillium0G023770.1	2336	6e-27	73/265(27.55)	109	PHI:2336|NIA1|O00101|13684|Stagonospora_nodorum_(related:_Phaeosphaeria_nodorum)|Unaffected_pathogenicity
Penicillium0G023790.1	2309	3e-58	169/570(29.65)	218	PHI:2309|BcatrB|Q9UW03|40559|Botrytis_cinerea|Reduced_virulence
Penicillium0G023850.1	2549	2e-29	110/367(29.97)	121	PHI:2549|MAK5|Q4WMS3|746128|Aspergillus_fumigatus|Mixed_outcome
Penicillium0G023880.1	2654	1e-12	62/187(33.16)	67.8	PHI:2654|DUR1,2|Q59VF3|5476|Candida_albicans|Reduced_virulence
Penicillium0G023950.1	1260	1e-08	68/238(28.57)	56.6	PHI:1260|FGSG_13944|I1RUC7|5518|Gibberella_zeae_(related:_Fusarium_graminearum)|Unaffected_pathogenicity
Penicillium0G024120.1	1773	5e-59	126/398(31.66)	198	PHI:1773|GzZC088|I1S409|5518|Gibberella_zeae_(related:_Fusarium_graminearum)|Unaffected_pathogenicity
Penicillium0G024130.1	2115	5e-84	179/406(44.09)	270	PHI:2115|Annexin_A7|MGG_06847|148305|Magnaporthe_oryzae_(related:_Magnaporthe_grisea)|Loss_of_pathogenicity
Penicillium0G024170.1	445	0	383/469(81.66)	800	PHI:445|NOS1||5518|Fusarium_graminearum|Reduced_virulence
Penicillium0G024190.1	2075	1e-06	40/135(29.63)	48.1	PHI:2075|Moatg7|MGG_07297|148305|Magnaporthe_oryzae_(related:_Magnaporthe_grisea)|Loss_of_pathogenicity
Penicillium0G024240.1	1384	3e-59	106/153(69.28)	189	PHI:1384|GzC2H047|I1RSD5|5518|Gibberella_zeae_(related:_Fusarium_graminearum)|Reduced_virulence
Penicillium0G024270.1	3028	7e-24	113/426(26.53)	100	Vatr2|PHI:3028|A5CVB7|28447|Clavibacter_michiganensis|reduced_virulence_
Penicillium0G024300.1	2271	0	285/407(70.02)	586	PHI:2271|CpkA|Q00LS5|13684|Phaeosphaeria_nodorum_(related:_Stagonospora_nodorum)|Unaffected_pathogenicity
Penicillium0G024320.1	1205	2e-110	219/594(36.87)	358	PHI:1205|(Sc_CDC15)|I1RA39|5518|Gibberella_zeae_(related:_Fusarium_graminearum)|Reduced_virulence
Penicillium0G024340.1	17	4e-21	85/304(27.96)	90.9	PHI:17|ACP|CAA43678|5482|Candida_tropicalis|Reduced_virulence
Penicillium0G024370.1	2251	1e-21	64/184(34.78)	88.6	PHI:2251|Gox1|Q696X2|13684|Phaeosphaeria_nodorum_(related:_Stagonospora_nodorum)|Unaffected_pathogenicity
Penicillium0G024390.1	1401	6e-65	229/838(27.33)	229	PHI:1401|GzC2H064|I1RVY6|5518|Gibberella_zeae_(related:_Fusarium_graminearum)|Unaffected_pathogenicity
Penicillium0G024400.1	3381	9e-62	143/472(30.30)	215	FVEG_12533|PHI:3381|W7N2B4|117187|Fusarium_verticillioides|unaffected_pathogenicity_
Penicillium0G024460.1	1288	3e-160	250/422(59.24)	461	PHI:1288|FGSG_07812|I1RE83|5518|Gibberella_zeae_(related:_Fusarium_graminearum)|Unaffected_pathogenicity
Penicillium0G024480.1	441	5e-21	70/263(26.62)	90.9	PHI:441|BTP1|CAE55153|40559|Botrytis_cinerea|Reduced_virulence
Penicillium0G024500.1	3028	2e-33	119/467(25.48)	129	Vatr2|PHI:3028|A5CVB7|28447|Clavibacter_michiganensis|reduced_virulence_
Penicillium0G024590.1	3075	0	1614/1761(91.65)	3292	PdChsVII|PHI:3075|R4I3H8|36651|Penicillium_digitatum|reduced_virulence_
Penicillium0G024600.1	3048	0	1437/1857(77.38)	2972	CSMA|PHI:3048|Q4X0H6|746128|Aspergillus_fumigatus|mixed_outcome_
Penicillium0G024610.1	2887	1e-09	45/149(30.20)	58.2	PHI:2887|MNN24|Q5A687|5476|Candida_albicans|Reduced_virulence
Penicillium0G024640.1	2968	5e-30	126/501(25.15)	120	PHI:2968|Hxs1|J9VQA5|5207|Cryptococcus_neoformans|Reduced_virulence
Penicillium0G024660.1	1616	0	466/1045(44.59)	780	PHI:1616|GzssDB001|I1RE55|5518|Gibberella_zeae_(related:_Fusarium_graminearum)|Unaffected_pathogenicity
Penicillium0G024690.1	2176	3e-32	52/59(88.14)	122	PHI:2176|ASD4|MGG_06050|148305|Magnaporthe_oryzae_(related:_Magnaporthe_grisea)|Loss_of_pathogenicity
Penicillium0G024710.1	1552	4e-17	46/125(36.80)	84.3	PHI:1552|GzMyb016|I1S0N5|5518|Gibberella_zeae_(related:_Fusarium_graminearum)|Unaffected_pathogenicity
Penicillium0G024780.1	1327	1e-18	39/99(39.39)	84.3	PHI:1327|GzbZIP009|I1RQS2|5518|Gibberella_zeae_(related:_Fusarium_graminearum)|Unaffected_pathogenicity
Penicillium0G024810.1	2368	0	990/2079(47.62)	1698	PHI:2368|bac|Q9P880|40559|Botrytis_cinerea|Reduced_virulence
Penicillium0G024820.1	1453	8e-144	306/755(40.53)	438	PHI:1453|GzAra001|I1RA50|5518|Gibberella_zeae_(related:_Fusarium_graminearum)|Lethal
Penicillium0G024830.1	1935	3e-12	25/68(36.76)	62.4	PHI:1935|GzZC250|I1RFP7|5518|Gibberella_zeae_(related:_Fusarium_graminearum)|Unaffected_pathogenicity
Penicillium0G024840.1	1923	9e-96	213/641(33.23)	312	PHI:1923|GzZC238|I1RHB3|5518|Gibberella_zeae_(related:_Fusarium_graminearum)|Unaffected_pathogenicity
Penicillium0G024860.1	1243	1e-136	303/797(38.02)	431	PHI:1243|FGSG_06420|I1RBW7|5518|Gibberella_zeae_(related:_Fusarium_graminearum)|Unaffected_pathogenicity
Penicillium0G024940.1	2401	6e-09	29/83(34.94)	53.1	PHI:2401|CaRING1|G0T3B3|456327|Xanthomonas_campestris_pv_vesicatoria|Mixed_outcome
Penicillium0G024950.1	2305	6e-17	44/106(41.51)	75.9	PHI:2305|BcFKBP12||40559|Botrytis_cinerea|Mixed_outcome
Penicillium0G024960.1	1407	6e-15	85/364(23.35)	77	PHI:1407|GzC2H071|I1RX64|5518|Gibberella_zeae_(related:_Fusarium_graminearum)|Lethal
Penicillium0G024980.1	2107	2e-163	282/611(46.15)	480	PHI:2107|Zinc-regulated_transporter_2|MGG_05905|148305|Magnaporthe_oryzae_(related:_Magnaporthe_grisea)|Mixed_outcome
Penicillium0G025050.1	1393	5e-08	52/194(26.80)	51.2	PHI:1393|GzC2H056|I1RU69|5518|Gibberella_zeae_(related:_Fusarium_graminearum)|Unaffected_pathogenicity
Penicillium0G025070.1	1393	3e-13	55/201(27.36)	68.9	PHI:1393|GzC2H056|I1RU69|5518|Gibberella_zeae_(related:_Fusarium_graminearum)|Unaffected_pathogenicity
Penicillium0G025100.1	413	3e-35	114/440(25.91)	133	PHI:413|MPD1|AAT84078|13684|Stagonospora_nodorum|Unaffected_pathogenicity
Penicillium0G025120.1	2020	7e-09	67/281(23.84)	57	PHI:2020|Tup1|XP_759427|5270|Ustilago_maydis|Mixed_outcome
Penicillium0G025130.1	1662	2e-113	218/499(43.69)	377	PHI:1662|GzCCHC002|I1REJ1|5518|Gibberella_zeae_(related:_Fusarium_graminearum)|Unaffected_pathogenicity
Penicillium0G025140.1	748	2e-165	285/638(44.67)	504	PHI:748|um00446|Not_available|5270|Ustilago_maydis|Unaffected_pathogenicity
Penicillium0G025150.1	3243	2e-75	112/209(53.59)	229	lsfA|PHI:3243|Q02QT9|287|Pseudomonas_aeruginosa|reduced_virulence_
Penicillium0G025200.1	1379	1e-102	215/544(39.52)	318	PHI:1379|GzC2H042|I1RQS8|5518|Gibberella_zeae_(related:_Fusarium_graminearum)|Reduced_virulence
Penicillium0G025220.1	1974	1e-18	83/307(27.04)	86.7	PHI:1974|GzZC289|I1RQN6|5518|Gibberella_zeae_(related:_Fusarium_graminearum)|Unaffected_pathogenicity
Penicillium0G025270.1	881	4e-41	107/358(29.89)	147	PHI:881|MGG_04556|EDJ96020|318829|Magnaporthe_oryzae|Reduced_virulence
Penicillium0G025280.1	1928	5e-17	80/274(29.20)	79	PHI:1928|GzZC243|I1RIR0|5518|Gibberella_zeae_(related:_Fusarium_graminearum)|Unaffected_pathogenicity
Penicillium0G025300.1	2058	2e-34	119/449(26.50)	138	PHI:2058|LHS1|MGG_06648.5|148305|Magnaporthe_oryzae_(related:_Magnaporthe_grisea)|Reduced_virulence
Penicillium0G025310.1	511	4e-23	103/464(22.20)	102	PHI:511|CaNAG4|EAK93098|5476|Candida_albicans|Reduced_virulence
Penicillium0G025370.1	1554	7e-15	61/186(32.80)	76.6	PHI:1554|GzMyb018|I1RC64|5518|Gibberella_zeae_(related:_Fusarium_graminearum)|Unaffected_pathogenicity
Penicillium0G025380.1	1824	6e-64	170/583(29.16)	222	PHI:1824|GzZC139|I1RYC6|5518|Gibberella_zeae_(related:_Fusarium_graminearum)|Unaffected_pathogenicity
Penicillium0G025400.1	2174	1e-08	34/118(28.81)	52.8	PHI:2174|NMR2|MGG_02860|148305|Magnaporthe_oryzae_(related:_Magnaporthe_grisea)|Reduced_virulence
Penicillium0G025420.1	1198	2e-08	37/125(29.60)	52.4	PHI:1198|(Sc_Ssk2/Ssk22)|I1RA81|5518|Gibberella_zeae_(related:_Fusarium_graminearum)|Reduced_virulence
Penicillium0G025430.1	319	2e-06	25/65(38.46)	48.1	PHI:319|SQL2|AAO19638|5270|Ustilago_maydis|Reduced_virulence
Penicillium0G025440.1	2127	0	391/682(57.33)	667	PHI:2127|MGSTE20p|C6KEF5|54734|Mycosphaerella_graminicola_(related:_Zymoseptoria_triticii)|Unaffected_pathogenicity
Penicillium0G025480.1	2570	8e-08	18/51(35.29)	47.4	PHI:2570|CYB2|Q6FM61|5478|Candida_glabrata|Reduced_virulence
Penicillium0G025500.1	2219	1e-07	27/72(37.50)	52.8	PHI:2219|don1|XP_758565|5270|Ustilago_maydis|Reduced_virulence
Penicillium0G025530.1	2080	2e-134	357/948(37.66)	429	PHI:2080|Moatg13|MGG_00454|148305|Magnaporthe_oryzae_(related:_Magnaporthe_grisea)|Reduced_virulence
Penicillium0G025540.1	2928	2e-40	124/400(31.00)	149	PHI:2928|lip22|J9NNZ8|59765|Fusarium_oxysporum_f._sp._Lycopersici|Unaffected_pathogenicity
Penicillium0G025560.1	817	9e-08	27/77(35.06)	51.6	PHI:817|MGG_12252|EDK03444|318829|Magnaporthe_oryzae|Reduced_virulence
Penicillium0G025580.1	2534	0	354/513(69.01)	748	PHI:2534|ERG11A|Q4WNT5|746128|Aspergillus_fumigatus|Mixed_outcome
Penicillium0G025600.1	2544	4e-08	33/112(29.46)	52	PHI:2544|PAB1|Q4WK03|746128|Aspergillus_fumigatus|Mixed_outcome
Penicillium0G025730.1	2292	0	256/355(72.11)	543	PHI:2292|aoxA|B0XVF7|746128|Aspergillus_fumigatus|Unaffected_pathogenicity
Penicillium0G025800.1	1161	5e-41	124/462(26.84)	157	PHI:1161|MgMfs1|A4ZGP3|54734|Mycosphaerella_graminicola_(related:_Zymoseptoria_triticii)|Chemistry_target
Penicillium0G025830.1	1458	1e-10	35/110(31.82)	63.5	PHI:1458|GzAra006|Q4I7F9|5518|Gibberella_zeae_(related:_Fusarium_graminearum)|Unaffected_pathogenicity
Penicillium0G025910.1	2315	8e-59	104/300(34.67)	192	PHI:2315|ChLae1|G4XKY9|5016|Cochliobolus_heterostrophus|Mixed_outcome
Penicillium0G025990.1	2728	2e-29	120/432(27.78)	119	PHI:2728|FgERG4|I1RZZ3|5518|Fusarium_graminearum|Reduced_virulence
Penicillium0G026020.1	267	4e-57	155/563(27.53)	213	PHI:267|MLT1|AAD51594|5476|Candida_albicans|Reduced_virulence
Penicillium0G026070.1	2403	1e-07	21/44(47.73)	49.7	PHI:2403|CSN1|A9QUB2|169388|Fusarium_solani|Mixed_outcome
Penicillium0G026110.1	2321	1e-18	86/314(27.39)	89.4	PHI:2321|SidI|Q4WR83|746128|Aspergillus_fumigatus|Reduced_virulence
Penicillium0G026150.1	2309	0	615/1405(43.77)	1149	PHI:2309|BcatrB|Q9UW03|40559|Botrytis_cinerea|Reduced_virulence
Penicillium0G026160.1	2654	2e-08	49/155(31.61)	54.7	PHI:2654|DUR1,2|Q59VF3|5476|Candida_albicans|Reduced_virulence
Penicillium0G026180.1	1178	2e-180	244/323(75.54)	504	PHI:1178|(Sc_Cdc28)|I1RW16|5518|Gibberella_zeae_(related:_Fusarium_graminearum)|Reduced_virulence
Penicillium0G026200.1	2251	6e-148	212/318(66.67)	450	PHI:2251|Gox1|Q696X2|13684|Phaeosphaeria_nodorum_(related:_Stagonospora_nodorum)|Unaffected_pathogenicity
Penicillium0G026250.1	1887	8e-42	131/493(26.57)	161	PHI:1887|GzZC202|I1RHZ6|5518|Gibberella_zeae_(related:_Fusarium_graminearum)|Unaffected_pathogenicity
Penicillium0G026270.1	1969	1e-31	103/363(28.37)	122	PHI:1969|GzZC284|I1RFD7|5518|Gibberella_zeae_(related:_Fusarium_graminearum)|Unaffected_pathogenicity
Penicillium0G026310.1	334	1e-06	43/157(27.39)	49.7	PHI:334|CGB1|AAO25585|5016|Cochliobolus_heterostrophus|Loss_of_pathogenicity
Penicillium0G026320.1	789	7e-07	25/56(44.64)	48.5	PHI:789|MGG_04116|EDJ99418|318829|Magnaporthe_oryzae|Reduced_virulence
Penicillium0G026340.1	3388	3e-16	36/101(35.64)	68.2	FVEG_12522|PHI:3388|W7N2B2|117187|Fusarium_verticillioides|unaffected_pathogenicity_
Penicillium0G026380.1	404	2e-36	85/281(30.25)	137	PHI:404|PTH11|AAD30436|318829|Magnaporthe_oryzae|Reduced_virulence
Penicillium0G026390.1	1876	1e-58	173/620(27.90)	210	PHI:1876|GzZC191|I1RD28|5518|Gibberella_zeae_(related:_Fusarium_graminearum)|Unaffected_pathogenicity
Penicillium0G026410.1	1299	1e-104	252/779(32.35)	342	PHI:1299|GzAT003|I1RYN7|5518|Gibberella_zeae_(related:_Fusarium_graminearum)|Unaffected_pathogenicity
Penicillium0G026430.1	1789	1e-48	180/629(28.62)	181	PHI:1789|GzZC104|I1RVU7|5518|Gibberella_zeae_(related:_Fusarium_graminearum)|Unaffected_pathogenicity
Penicillium0G026480.1	3457	5e-18	124/511(24.27)	84	PHO84|PHI:3457|J9VMW8|5207|Cryptococcus_neoformans|mixed_outcome_
Penicillium0G026530.1	424	0	340/531(64.03)	726	PHI:424|PCK1|EAL19243|5207|Cryptococcus_neoformans|Reduced_virulence
Penicillium0G026540.1	438	7e-48	120/398(30.15)	172	PHI:438|BcBOT1_(related:_CND5)|AAQ16576|40559|Botrytis_cinerea|Reduced_virulence
Penicillium0G026560.1	2038	1e-07	72/275(26.18)	49.7	PHI:2038|Mir1|MGG_02370|148305|Magnaporthe_oryzae_(related:_Magnaporthe_grisea)|Unaffected_pathogenicity
Penicillium0G026580.1	1679	4e-21	92/373(24.66)	93.2	PHI:1679|GzMIZ001|I1RW03|5518|Gibberella_zeae_(related:_Fusarium_graminearum)|Unaffected_pathogenicity
Penicillium0G026610.1	503	6e-124	199/374(53.21)	372	PHI:503|COX15|AAB64668|4932|Saccharomyces_cerevisiae|Reduced_virulence
Penicillium0G026620.1	1565	1e-80	169/496(34.07)	273	PHI:1565|GzOB005|I1RBF6|5518|Gibberella_zeae_(related:_Fusarium_graminearum)|Unaffected_pathogenicity
Penicillium0G026650.1	441	8e-19	77/293(26.28)	84.3	PHI:441|BTP1|CAE55153|40559|Botrytis_cinerea|Reduced_virulence
Penicillium0G026730.1	1676	2e-15	41/141(29.08)	79	PHI:1676|GzDHHC004|Q4I2M7|5518|Gibberella_zeae_(related:_Fusarium_graminearum)|Unaffected_pathogenicity
Penicillium0G026850.1	1902	3e-94	258/858(30.07)	325	PHI:1902|GzZC217|I1RJS7|5518|Gibberella_zeae_(related:_Fusarium_graminearum)|Unaffected_pathogenicity
Penicillium0G026880.1	2357	2e-22	102/409(24.94)	97.8	PHI:2357|CYP52X1|E2EAF6|475271|Beauveria_bassiana|Reduced_virulence
Penicillium0G026900.1	1269	3e-52	111/325(34.15)	176	PHI:1269|FGSG_02838|I1RFK9|5518|Gibberella_zeae_(related:_Fusarium_graminearum)|Unaffected_pathogenicity
Penicillium0G027020.1	1891	0	323/752(42.95)	573	PHI:1891|GzZC206|I1RRM0|5518|Gibberella_zeae_(related:_Fusarium_graminearum)|Unaffected_pathogenicity
Penicillium0G027050.1	368	5e-79	156/310(50.32)	272	PHI:368|NOT4|AAF66693|5476|Candida_albicans|Reduced_virulence
Penicillium0G027070.1	3102	6e-114	189/444(42.57)	353	BCKDH|PHI:3102|Q1KSF2|5811|Toxoplasma_gondii|reduced_virulence_
Penicillium0G027140.1	2968	6e-25	136/519(26.20)	105	PHI:2968|Hxs1|J9VQA5|5207|Cryptococcus_neoformans|Reduced_virulence
Penicillium0G027150.1	1978	9e-40	132/565(23.36)	150	PHI:1978|GzZC293|I1RLK0|5518|Gibberella_zeae_(related:_Fusarium_graminearum)|Lethal
Penicillium0G027270.1	2549	0	514/790(65.06)	958	PHI:2549|MAK5|Q4WMS3|746128|Aspergillus_fumigatus|Mixed_outcome
Penicillium0G027310.1	1675	3e-06	50/178(28.09)	47	PHI:1675|GzDHHC003|Q4I8B6|5518|Gibberella_zeae_(related:_Fusarium_graminearum)|Unaffected_pathogenicity
Penicillium0G027390.1	1372	7e-06	65/157(41.40)	43.5	PHI:1372|GzC2H035|I1RN03|5518|Gibberella_zeae_(related:_Fusarium_graminearum)|Unaffected_pathogenicity
Penicillium0G027400.1	2594	8e-06	38/144(26.39)	46.6	PHI:2594|SET3|Q59ZX1|746128|Aspergillus_fumigatus|Mixed_outcome
Penicillium0G027410.1	2526	3e-158	209/250(83.60)	444	PHI:2526|LUC7|Q4WMR3|746128|Aspergillus_fumigatus|Lethal
Penicillium0G027430.1	1783	8e-35	173/676(25.59)	138	PHI:1783|GzZC098|I1S2C5|5518|Gibberella_zeae_(related:_Fusarium_graminearum)|Unaffected_pathogenicity
Penicillium0G027460.1	2266	5e-145	228/538(42.38)	433	PHI:2266|Ptr2|0|13684|Phaeosphaeria_nodorum_(related:_Stagonospora_nodorum)|Unaffected_pathogenicity
Penicillium0G027480.1	812	3e-80	133/318(41.82)	257	PHI:812|MGG_10702|EDJ94108|318829|Magnaporthe_oryzae|Reduced_virulence
Penicillium0G027520.1	2654	4e-10	50/157(31.85)	60.1	PHI:2654|DUR1,2|Q59VF3|5476|Candida_albicans|Reduced_virulence
Penicillium0G027530.1	441	6e-26	67/252(26.59)	104	PHI:441|BTP1|CAE55153|40559|Botrytis_cinerea|Reduced_virulence
Penicillium0G027540.1	2731	6e-53	145/526(27.57)	188	PHI:2731|VdSge1|G2XD29|27337|Verticillium_dahliae|Loss_of_pathogenicity
Penicillium0G027670.1	2009	6e-07	35/104(33.65)	52	PHI:2009|HOS4|EDK06449|148305|Magnaporthe_oryzae_(related:_Magnaporthe_grisea)|Unaffected_pathogenicity
Penicillium0G027720.1	2079	1e-38	70/122(57.38)	130	PHI:2079|Moatg12|MGG_00598|148305|Magnaporthe_oryzae_(related:_Magnaporthe_grisea)|Loss_of_pathogenicity
Penicillium0G027730.1	1180	3e-47	112/350(32.00)	170	PHI:1180|(Sc_Sat4)|I1RS32|5518|Gibberella_zeae_(related:_Fusarium_graminearum)|Reduced_virulence
Penicillium0G027750.1	2008	4e-12	77/317(24.29)	64.3	PHI:2008|HST1|EDJ98541|148305|Magnaporthe_oryzae_(related:_Magnaporthe_grisea)|Unaffected_pathogenicity
Penicillium0G027770.1	2821	4e-24	79/267(29.59)	107	PHI:2821|SNF2|Q5ALP9|5476|Candida_albicans|Reduced_virulence
Penicillium0G027780.1	284	1e-31	130/574(22.65)	132	PHI:284|CHK1|O59892|5476|Candida_albicans|Loss_of_pathogenicity
Penicillium0G027790.1	323	4e-14	96/425(22.59)	72.8	PHI:323|VFGLU1|AAO63562|93591|Verticillium_fungicola|Reduced_virulence
Penicillium0G027800.1	1242	2e-145	248/470(52.77)	427	PHI:1242|FGSG_02838|I1RWG2|5518|Gibberella_zeae_(related:_Fusarium_graminearum)|Unaffected_pathogenicity
Penicillium0G027830.1	2403	1e-23	87/239(36.40)	96.3	PHI:2403|CSN1|A9QUB2|169388|Fusarium_solani|Mixed_outcome
Penicillium0G027850.1	2543	4e-07	38/149(25.50)	50.1	PHI:2543|GCD6|Q4WLS1|746128|Aspergillus_fumigatus|Mixed_outcome
Penicillium0G027860.1	1662	2e-28	107/428(25.00)	117	PHI:1662|GzCCHC002|I1REJ1|5518|Gibberella_zeae_(related:_Fusarium_graminearum)|Unaffected_pathogenicity
Penicillium0G027920.1	2839	3e-08	85/367(23.16)	52	PHI:2839|RED1|Q8NJQ2|5016|Cochliobolus_heterostrophus|Reduced_virulence
Penicillium0G028010.1	860	3e-40	93/271(34.32)	153	PHI:860|MSP1|AAX07670|318829|Magnaporthe_oryzae|Reduced_virulence
Penicillium0G028090.1	2527	0	956/1292(73.99)	1793	PHI:2527|SEC31|Q4X0M4|746128|Aspergillus_fumigatus|Mixed_outcome
Penicillium0G028100.1	2544	3e-09	29/90(32.22)	52.4	PHI:2544|PAB1|Q4WK03|746128|Aspergillus_fumigatus|Mixed_outcome
Penicillium0G028130.1	2038	2e-14	77/321(23.99)	70.1	PHI:2038|Mir1|MGG_02370|148305|Magnaporthe_oryzae_(related:_Magnaporthe_grisea)|Unaffected_pathogenicity
Penicillium0G028160.1	714	1e-18	106/351(30.20)	84.7	PHI:714|PKS4_(related:_ZEA1)|ABB90283|5518|Fusarium_graminearum|Unaffected_pathogenicity
Penicillium0G028190.1	413	2e-18	97/421(23.04)	84.7	PHI:413|MPD1|AAT84078|13684|Stagonospora_nodorum|Unaffected_pathogenicity
Penicillium0G028200.1	600	4e-09	42/158(26.58)	53.5	PHI:600|CBP1|AAF63734|5207|Cryptococcus_neoformans|Reduced_virulence
Penicillium0G028210.1	1711	2e-07	60/242(24.79)	51.2	PHI:1711|GzZC026|I1REQ5|5518|Gibberella_zeae_(related:_Fusarium_graminearum)|Unaffected_pathogenicity
Penicillium0G028220.1	1697	1e-81	161/490(32.86)	270	PHI:1697|GzZC012|I1S3R7|5518|Gibberella_zeae_(related:_Fusarium_graminearum)|Unaffected_pathogenicity
Penicillium0G028230.1	2378	4e-07	53/214(24.77)	50.4	PHI:2378|DEP4|D2E9W9|29001|Alternaria_brassicicola|Mixed_outcome
Penicillium0G028290.1	3301	4e-16	70/258(27.13)	72.8	patN|PHI:3301|A0A075TRB3|27334|Penicillium_expansum|unaffected_pathogenicity_
Penicillium0G028360.1	2293	1e-59	85/99(85.86)	184	PHI:2293|cycA|B0XTA5|746128|Aspergillus_fumigatus|Reduced_virulence
Penicillium0G028390.1	1267	0	468/779(60.08)	845	PHI:1267|FGSG_05586|I1RKK7|5518|Gibberella_zeae_(related:_Fusarium_graminearum)|Unaffected_pathogenicity
Penicillium0G028420.1	1593	1e-34	90/270(33.33)	125	PHI:1593|GzOB033|I1RWS6|5518|Gibberella_zeae_(related:_Fusarium_graminearum)|Unaffected_pathogenicity
Penicillium0G028440.1	981	1e-08	29/71(40.85)	52.8	PHI:981|hopI1|AAL84247|59511|Pseudomonas_syringae|Effector_(plant_avirulence_determinant)
Penicillium0G028460.1	4613	5e-29	104/400(26.00)	116	esaN|PHI:4613|D0ZDL7|636|Edwardsiella_tarda|mixed_outcome
Penicillium0G028470.1	2517	0	615/736(83.56)	1276	PHI:2517|TRPS|Q4X0J6|746128|Aspergillus_fumigatus|Lethal
Penicillium0G028480.1	2661	0	410/699(58.66)	770	PHI:2661|MedA|Q4X0J5|746128|Aspergillus_fumigatus|Reduced_virulence
Penicillium0G028490.1	881	5e-10	55/208(26.44)	58.5	PHI:881|MGG_04556|EDJ96020|318829|Magnaporthe_oryzae|Reduced_virulence
Penicillium0G028560.1	2357	1e-93	184/508(36.22)	296	PHI:2357|CYP52X1|E2EAF6|475271|Beauveria_bassiana|Reduced_virulence
Penicillium0G028670.1	3234	0	356/440(80.91)	724	MoLYS20|PHI:3234|G4NCG1|318829|Magnaporthe_oryzae|reduced_virulence_
Penicillium0G028690.1	2016	1e-45	84/132(63.64)	152	PHI:2016|PTH2|MGG_01099|148305|Magnaporthe_oryzae_(related:_Magnaporthe_grisea)|Loss_of_pathogenicity
Penicillium0G028700.1	1614	6e-138	298/678(43.95)	420	PHI:1614|GzSART1|I1RQD8|5518|Gibberella_zeae_(related:_Fusarium_graminearum)|Unaffected_pathogenicity
Penicillium0G028750.1	2017	2e-28	170/634(26.81)	119	PHI:2017|COM1|MGG_01215|148305|Magnaporthe_oryzae_(related:_Magnaporthe_grisea)|Reduced_virulence
Penicillium0G028790.1	2996	9e-89	181/298(60.74)	279	PHI:2996|MGG_06507.6|G4N6W9|148305|Magnaporthe_oryzae|Reduced_virulence
Penicillium0G028840.1	3457	1e-24	129/518(24.90)	104	PHO84|PHI:3457|J9VMW8|5207|Cryptococcus_neoformans|mixed_outcome_
Penicillium0G028870.1	405	0	582/1357(42.89)	1071	PHI:405|PDE1|AAK07740|318829|Magnaporthe_oryzae|Reduced_virulence
Penicillium0G028900.1	1811	1e-34	72/225(32.00)	132	PHI:1811|GzZC126|I1RUD7|5518|Gibberella_zeae_(related:_Fusarium_graminearum)|Unaffected_pathogenicity
Penicillium0G028910.1	1555	6e-22	64/228(28.07)	97.8	PHI:1555|GzMyb019|I1RDG6|5518|Gibberella_zeae_(related:_Fusarium_graminearum)|Unaffected_pathogenicity
Penicillium0G028920.1	3457	4e-14	114/486(23.46)	72	PHO84|PHI:3457|J9VMW8|5207|Cryptococcus_neoformans|mixed_outcome_
Penicillium0G028950.1	3126	1e-38	111/349(31.81)	144	argD|PHI:3126|D4I307|552|Erwinia_amylovora|mixed_outcome_
Penicillium0G028970.1	1511	5e-159	313/618(50.65)	471	PHI:1511|GzHOME009|I1RXF3|5518|Gibberella_zeae_(related:_Fusarium_graminearum)|Reduced_virulence
Penicillium0G029030.1	2428	4e-28	59/134(44.03)	104	PHI:2428|ypd1|F8UWJ7|5207|Cryptococcus_neoformans|Lethal
Penicillium0G029100.1	1793	0	373/718(51.95)	679	PHI:1793|GzZC108|I1RWT7|5518|Gibberella_zeae_(related:_Fusarium_graminearum)|Reduced_virulence
Penicillium0G029130.1	244	5e-55	162/526(30.80)	196	PHI:244|CLAP1|AAN62846|290576|Colletotrichum_lindemuthianum|Loss_of_pathogenicity
Penicillium0G029150.1	2000	8e-97	209/560(37.32)	310	PHI:2000|GzZC315|I1R9D4|5518|Gibberella_zeae_(related:_Fusarium_graminearum)|Unaffected_pathogenicity
Penicillium0G029160.1	1071	5e-42	105/319(32.92)	165	PHI:1071|Gas1|CAF05793|5270|Ustilago_maydis|Loss_of_pathogenicity
Penicillium0G029170.1	2828	0	296/532(55.64)	563	PHI:2828|PrtT|Q4WPQ8|746128|Aspergillus_fumigatus|Unaffected_pathogenicity
Penicillium0G029180.1	2131	2e-26	47/72(65.28)	106	PHI:2131|MoHox7|MGG_12865|148305|Magnaporthe_oryzae_(related:_Magnaporthe_grisea)|Loss_of_pathogenicity
Penicillium0G029190.1	2266	2e-98	181/512(35.35)	311	PHI:2266|Ptr2|0|13684|Phaeosphaeria_nodorum_(related:_Stagonospora_nodorum)|Unaffected_pathogenicity
Penicillium0G029240.1	2510	8e-61	165/545(30.28)	210	PHI:2510|msdS/AfmsdC|Q6PWQ1|746128|Aspergillus_fumigatus|Unaffected_pathogenicity
Penicillium0G029260.1	2640	9e-21	52/140(37.14)	82.8	PHI:2640|CNB1|C4XXN5|36911|Candida_lusitaniae|Reduced_virulence
Penicillium0G029310.1	2042	6e-63	163/489(33.33)	228	PHI:2042|ABC3|Q3Y5V5|148305|Magnaporthe_oryzae_(related:_Magnaporthe_grisea)|Loss_of_pathogenicity
Penicillium0G029330.1	4194	2e-60	146/474(30.80)	207	AKT7|PHI:4194|V5XZS6|5599|Alternaria_alternata|increased_virulence_(Hypervirulence)
Penicillium0G029380.1	2382	5e-74	114/272(41.91)	234	PHI:2382|Upa2|Q6QIY0|5270|Ustilago_maydis|Unaffected_pathogenicity
Penicillium0G029400.1	812	5e-74	137/354(38.70)	237	PHI:812|MGG_10702|EDJ94108|318829|Magnaporthe_oryzae|Reduced_virulence
Penicillium0G029430.1	2835	9e-40	81/227(35.68)	140	PHI:2835|RED2|C3JXE8|5016|Cochliobolus_heterostrophus|Reduced_virulence
Penicillium0G029440.1	3119	2e-06	28/69(40.58)	42	PSPTO_2696|PHI:3119|Q882D2|317|Pseudomonas_syringae|mixed_outcome_
Penicillium0G029500.1	1887	9e-45	102/301(33.89)	166	PHI:1887|GzZC202|I1RHZ6|5518|Gibberella_zeae_(related:_Fusarium_graminearum)|Unaffected_pathogenicity
Penicillium0G029570.1	781	1e-25	77/246(31.30)	104	PHI:781|MGG_00131|EDK03302|318829|Magnaporthe_oryzae|Reduced_virulence
Penicillium0G029650.1	4490	1e-06	28/95(29.47)	47.4	C2H2|PHI:4490|G5EGV6|318829|Magnaporthe_oryzae_(related:_Magnaporthe_grisea)|effector_(plant_avirulence_determinant)
Penicillium0G029700.1	2376	9e-46	123/405(30.37)	170	PHI:2376|DEP2|D2E9W7|29001|Alternaria_brassicicola|Mixed_outcome
Penicillium0G029710.1	1327	1e-06	26/72(36.11)	47.8	PHI:1327|GzbZIP009|I1RQS2|5518|Gibberella_zeae_(related:_Fusarium_graminearum)|Unaffected_pathogenicity
Penicillium0G029720.1	2358	0	811/1167(69.49)	1559	PHI:2358|PLD|Q4WZL4|746128|Aspergillus_fumigatus|Reduced_virulence
Penicillium0G029760.1	1674	8e-141	221/413(53.51)	419	PHI:1674|GzDHHC002|Q4IA62|5518|Gibberella_zeae_(related:_Fusarium_graminearum)|Unaffected_pathogenicity
Penicillium0G029780.1	2511	7e-89	167/460(36.30)	307	PHI:2511|Pes1|Q4WT66|746128|Aspergillus_fumigatus|Reduced_virulence
Penicillium0G029850.1	3275	5e-151	213/410(51.95)	436	fhpA|PHI:3275|Q4W9X3|746128|Aspergillus_fumigatus|mixed_outcome_
Penicillium0G029980.1	2329	8e-63	148/465(31.83)	214	PHI:2329|CTB4|A0ST42|29003|Cercospora_nicotianae|Reduced_virulence
Penicillium0G030040.1	2968	1e-61	145/523(27.72)	211	PHI:2968|Hxs1|J9VQA5|5207|Cryptococcus_neoformans|Reduced_virulence
Penicillium0G030050.1	2638	2e-52	125/421(29.69)	188	PHI:2638|Ilv3A|Q4X099|746128|Aspergillus_fumigatus|Reduced_virulence
Penicillium0G030060.1	1414	2e-09	33/91(36.26)	56.6	PHI:1414|GzC2H081|I1RZL0|5518|Gibberella_zeae_(related:_Fusarium_graminearum)|Unaffected_pathogenicity
Penicillium0G030070.1	2521	1e-08	57/253(22.53)	55.5	PHI:2521|GUS1|Q4WEM7|746128|Aspergillus_fumigatus|Lethal
Penicillium0G030080.1	267	7e-118	393/1465(26.83)	405	PHI:267|MLT1|AAD51594|5476|Candida_albicans|Reduced_virulence
Penicillium0G030110.1	319	4e-71	150/459(32.68)	258	PHI:319|SQL2|AAO19638|5270|Ustilago_maydis|Reduced_virulence
Penicillium0G030130.1	1374	0	471/776(60.70)	937	PHI:1374|GzC2H037|I1RN37|5518|Gibberella_zeae_(related:_Fusarium_graminearum)|Unaffected_pathogenicity
Penicillium0G030200.1	1915	7e-146	298/647(46.06)	439	PHI:1915|GzZC230|I1RSL0|5518|Gibberella_zeae_(related:_Fusarium_graminearum)|Reduced_virulence
Penicillium0G030210.1	338	1e-78	123/256(48.05)	259	PHI:338|CLB2|AAP94020|5270|Ustilago_maydis|Reduced_virulence
Penicillium0G030220.1	1579	3e-97	244/701(34.81)	338	PHI:1579|GzOB019|I1RM25|5518|Gibberella_zeae_(related:_Fusarium_graminearum)|Unaffected_pathogenicity
Penicillium0G030260.1	819	5e-42	163/620(26.29)	157	PHI:819|MGG_07061|EDK03750|318829|Magnaporthe_oryzae|Reduced_virulence
Penicillium0G030340.1	211	9e-08	61/234(26.07)	52.4	PHI:211|CaTUP1|AAB63195|5476|Candida_albicans|Reduced_virulence
Penicillium0G030410.1	465	1e-10	57/244(23.36)	61.2	PHI:465|KIN2|AAB63337|5270|Ustilago_maydis|Reduced_virulence
Penicillium0G030480.1	1688	2e-41	120/422(28.44)	155	PHI:1688|GzZC003|I1RWZ1|5518|Gibberella_zeae_(related:_Fusarium_graminearum)|Unaffected_pathogenicity
Penicillium0G030540.1	1732	8e-07	38/116(32.76)	48.5	PHI:1732|GzZC047|I1S6B4|5518|Gibberella_zeae_(related:_Fusarium_graminearum)|Unaffected_pathogenicity
Penicillium0G030550.1	482	3e-55	115/317(36.28)	184	PHI:482|LAEA|AAR01218|5085|Aspergillus_fumigatus|Reduced_virulence
Penicillium0G030570.1	262	8e-12	39/172(22.67)	60.8	PHI:262|MAD2|EAK94586|5476|Candida_albicans|Reduced_virulence
Penicillium0G030610.1	2256	2e-51	107/325(32.92)	174	PHI:2256|Xdh1|Q0UA24|13684|Phaeosphaeria_nodorum_(related:_Stagonospora_nodorum)|Unaffected_pathogenicity
Penicillium0G030620.1	1330	2e-12	30/68(44.12)	60.8	PHI:1330|GzbZIP012|I1RUH0|5518|Gibberella_zeae_(related:_Fusarium_graminearum)|Unaffected_pathogenicity
Penicillium0G030630.1	1260	8e-06	61/238(25.63)	45.8	PHI:1260|FGSG_13944|I1RUC7|5518|Gibberella_zeae_(related:_Fusarium_graminearum)|Unaffected_pathogenicity
Penicillium0G030640.1	1260	8e-08	67/249(26.91)	50.8	PHI:1260|FGSG_13944|I1RUC7|5518|Gibberella_zeae_(related:_Fusarium_graminearum)|Unaffected_pathogenicity
Penicillium0G030650.1	1580	2e-127	223/406(54.93)	376	PHI:1580|GzOB020|I1RM35|5518|Gibberella_zeae_(related:_Fusarium_graminearum)|Unaffected_pathogenicity
Penicillium0G030660.1	127	5e-18	88/326(26.99)	83.2	PHI:127|SAP6|CAA82924|5476|Candida_albicans|Reduced_virulence
Penicillium0G030680.1	2419	4e-112	159/322(49.38)	328	PHI:2419|CID1|I1RKF3|5518|Gibberella_zeae_(related:_Fusarium_graminearum)|Reduced_virulence
Penicillium0G030730.1	2269	1e-31	85/257(33.07)	119	PHI:2269|Mdh1|0|13684|Phaeosphaeria_nodorum_(related:_Stagonospora_nodorum)|Unaffected_pathogenicity
Penicillium0G030760.1	404	5e-17	59/254(23.23)	79	PHI:404|PTH11|AAD30436|318829|Magnaporthe_oryzae|Reduced_virulence
Penicillium0G030770.1	716	4e-59	173/582(29.73)	206	PHI:716|ZEB1|ABB90284|5518|Fusarium_graminearum|Unaffected_pathogenicity
Penicillium0G030790.1	812	7e-29	94/367(25.61)	114	PHI:812|MGG_10702|EDJ94108|318829|Magnaporthe_oryzae|Reduced_virulence
Penicillium0G030800.1	1908	8e-09	24/65(36.92)	54.3	PHI:1908|GzZC223|I1RHH3|5518|Gibberella_zeae_(related:_Fusarium_graminearum)|Unaffected_pathogenicity
Penicillium0G030820.1	1662	1e-45	115/429(26.81)	176	PHI:1662|GzCCHC002|I1REJ1|5518|Gibberella_zeae_(related:_Fusarium_graminearum)|Unaffected_pathogenicity
Penicillium0G030850.1	208	1e-28	109/434(25.12)	117	PHI:208|CaNAG5|BAB43816|5476|Candida_albicans|Reduced_virulence
Penicillium0G030970.1	2099	0	451/1061(42.51)	824	PHI:2099|Pmc1|MGG_07971|148305|Magnaporthe_oryzae_(related:_Magnaporthe_grisea)|Mixed_outcome
Penicillium0G030980.1	2101	5e-62	139/387(35.92)	208	PHI:2101|Vacuolar_calcium_ion_transporter|MGG_11454|148305|Magnaporthe_oryzae_(related:_Magnaporthe_grisea)|Unaffected_pathogenicity
Penicillium0G030990.1	2101	4e-45	113/381(29.66)	162	PHI:2101|Vacuolar_calcium_ion_transporter|MGG_11454|148305|Magnaporthe_oryzae_(related:_Magnaporthe_grisea)|Unaffected_pathogenicity
Penicillium0G031000.1	2101	4e-96	172/400(43.00)	298	PHI:2101|Vacuolar_calcium_ion_transporter|MGG_11454|148305|Magnaporthe_oryzae_(related:_Magnaporthe_grisea)|Unaffected_pathogenicity
Penicillium0G031040.1	1022	0	469/903(51.94)	799	PHI:1022|XLNR|ABN41464|5508|Fusarium_oxysporum|Unaffected_pathogenicity
Penicillium0G031090.1	1260	2e-25	79/236(33.47)	110	PHI:1260|FGSG_13944|I1RUC7|5518|Gibberella_zeae_(related:_Fusarium_graminearum)|Unaffected_pathogenicity
Penicillium0G031150.1	339	8e-39	69/192(35.94)	133	PHI:339|CLPT1|CAC41973|290576|Colletotrichum_lindemuthianum|Reduced_virulence
Penicillium0G031240.1	270	2e-72	103/179(57.54)	222	PHI:270|RHO1|BAA24262|5476|Candida_albicans|Loss_of_pathogenicity
Penicillium0G031280.1	1345	1e-07	17/33(51.52)	49.7	PHI:1345|GzC2H005|I1RAW2|5518|Gibberella_zeae_(related:_Fusarium_graminearum)|Unaffected_pathogenicity
Penicillium0G031290.1	1992	5e-37	71/161(44.10)	136	PHI:1992|GzZC307|I1R983|5518|Gibberella_zeae_(related:_Fusarium_graminearum)|Unaffected_pathogenicity
Penicillium0G031330.1	1659	8e-135	203/310(65.48)	389	PHI:1659|GzCCCH003|I1S245|5518|Gibberella_zeae_(related:_Fusarium_graminearum)|Unaffected_pathogenicity
Penicillium0G031370.1	3485	5e-51	104/211(49.29)	164	MoSPC3|PHI:3485|G4MYT5|318829|Magnaporthe_oryzae|loss_of_pathogenicity_
Penicillium0G031510.1	804	2e-56	107/246(43.50)	180	PHI:804|MGG_08628|EDJ94907|318829|Magnaporthe_oryzae|Reduced_virulence
Penicillium0G031540.1	334	2e-09	47/196(23.98)	56.2	PHI:334|CGB1|AAO25585|5016|Cochliobolus_heterostrophus|Loss_of_pathogenicity
Penicillium0G031560.1	267	2e-58	212/850(24.94)	214	PHI:267|MLT1|AAD51594|5476|Candida_albicans|Reduced_virulence
Penicillium0G031630.1	1252	8e-06	49/235(20.85)	46.2	PHI:1252|FGSG_12132|I1RP15|5518|Gibberella_zeae_(related:_Fusarium_graminearum)|Unaffected_pathogenicity
Penicillium0G031710.1	277	3e-24	62/121(51.24)	100	PHI:277|BCP1|AAQ16572|40559|Botrytis_cinerea|Reduced_virulence
Penicillium0G031720.1	1455	2e-06	37/145(25.52)	45.8	PHI:1455|GzAra003|I1RKU6|5518|Gibberella_zeae_(related:_Fusarium_graminearum)|Unaffected_pathogenicity
Penicillium0G031730.1	2491	6e-180	262/416(62.98)	522	PHI:2491|FgPTC1|I1RJS9|5518|Gibberella_zeae_(related:_Fusarium_graminearum)|Reduced_virulence
Penicillium0G031760.1	1902	4e-173	338/876(38.58)	534	PHI:1902|GzZC217|I1RJS7|5518|Gibberella_zeae_(related:_Fusarium_graminearum)|Unaffected_pathogenicity
Penicillium0G031770.1	697	2e-19	92/322(28.57)	86.7	PHI:697|ugt51E1|AAM81358|5022|Leptosphaeria_maculans|Unaffected_pathogenicity
Penicillium0G031800.1	803	9e-27	109/446(24.44)	114	PHI:803|MGG_04629|EDJ95969|318829|Magnaporthe_oryzae|Reduced_virulence
Penicillium0G031830.1	1874	1e-39	123/403(30.52)	152	PHI:1874|GzZC189|I1RTS5|5518|Gibberella_zeae_(related:_Fusarium_graminearum)|Unaffected_pathogenicity
Penicillium0G031870.1	1662	5e-10	97/438(22.15)	58.5	PHI:1662|GzCCHC002|I1REJ1|5518|Gibberella_zeae_(related:_Fusarium_graminearum)|Unaffected_pathogenicity
Penicillium0G031880.1	505	0	482/1029(46.84)	1000	PHI:505|MIP1|AAA17543|4932|Saccharomyces_cerevisiae|Reduced_virulence
Penicillium0G031890.1	1555	1e-16	51/201(25.37)	79.7	PHI:1555|GzMyb019|I1RDG6|5518|Gibberella_zeae_(related:_Fusarium_graminearum)|Unaffected_pathogenicity
Penicillium0G031920.1	2821	1e-18	80/327(24.46)	89.7	PHI:2821|SNF2|Q5ALP9|5476|Candida_albicans|Reduced_virulence
Penicillium0G032040.1	1632	3e-151	257/552(46.56)	452	PHI:1632|GzWing004|I1RBU0|5518|Gibberella_zeae_(related:_Fusarium_graminearum)|Unaffected_pathogenicity
Penicillium0G032060.1	1181	0	336/708(47.46)	561	PHI:1181|(Sc_Kic1)|I1RNY7|5518|Gibberella_zeae_(related:_Fusarium_graminearum)|Reduced_virulence
Penicillium0G032070.1	1753	0	448/855(52.40)	803	PHI:1753|GzZC068|I1RZN4|5518|Gibberella_zeae_(related:_Fusarium_graminearum)|Unaffected_pathogenicity
Penicillium0G032150.1	2844	5e-28	77/271(28.41)	107	PHI:2844|BRM2|O93802|5599|Alternaria_alternata|Unaffected_pathogenicity
Penicillium0G032170.1	3064	0	524/924(56.71)	979	MoRga4|PHI:3064|G4N1D0|318829|Magnaporthe_oryzae|mixed_outcome_
Penicillium0G032240.1	2643	1e-30	93/296(31.42)	122	PHI:2643|CFAS|A4HTK3|5671|Leishmania_infantum|Reduced_virulence
Penicillium0G032280.1	2824	6e-07	54/220(24.55)	47.4	PHI:2824|Cabig1|Q59WG7|5476|Candida_albicans|Reduced_virulence
Penicillium0G032300.1	2171	7e-124	243/697(34.86)	385	PHI:2171|Peroxisomal_copper_amine_oxidase|MGG_02681|148305|Magnaporthe_oryzae_(related:_Magnaporthe_grisea)|Reduced_virulence
Penicillium0G032310.1	1860	2e-20	141/622(22.67)	92.8	PHI:1860|GzZC175|I1RVR1|5518|Gibberella_zeae_(related:_Fusarium_graminearum)|Unaffected_pathogenicity
Penicillium0G032320.1	1662	2e-64	144/453(31.79)	226	PHI:1662|GzCCHC002|I1REJ1|5518|Gibberella_zeae_(related:_Fusarium_graminearum)|Unaffected_pathogenicity
Penicillium0G032340.1	1260	1e-35	137/468(29.27)	139	PHI:1260|FGSG_13944|I1RUC7|5518|Gibberella_zeae_(related:_Fusarium_graminearum)|Unaffected_pathogenicity
Penicillium0G032440.1	598	6e-139	200/354(56.50)	403	PHI:598|THIOL|ABB55459|5022|Leptosphaeria_maculans|Reduced_virulence
Penicillium0G032500.1	1724	7e-174	256/485(52.78)	507	PHI:1724|GzZC039|I1SAE9|5518|Gibberella_zeae_(related:_Fusarium_graminearum)|Unaffected_pathogenicity
Penicillium0G032520.1	2336	2e-18	68/255(26.67)	82.8	PHI:2336|NIA1|O00101|13684|Stagonospora_nodorum_(related:_Phaeosphaeria_nodorum)|Unaffected_pathogenicity
Penicillium0G032540.1	2174	2e-08	29/88(32.95)	52.4	PHI:2174|NMR2|MGG_02860|148305|Magnaporthe_oryzae_(related:_Magnaporthe_grisea)|Reduced_virulence
Penicillium0G032560.1	208	2e-46	131/496(26.41)	169	PHI:208|CaNAG5|BAB43816|5476|Candida_albicans|Reduced_virulence
Penicillium0G032570.1	55	0	500/1305(38.31)	853	PHI:55|PKS1|AAB08104|5016|Cochliobolus_heterostrophus|Reduced_virulence
Penicillium0G032660.1	242	3e-116	244/714(34.17)	378	PHI:242|CaTPS2|CAC17748|5476|Candida_albicans|Reduced_virulence
Penicillium0G032700.1	1354	3e-76	183/475(38.53)	254	PHI:1354|GzC2H014|I1RCM9|5518|Gibberella_zeae_(related:_Fusarium_graminearum)|Reduced_virulence
Penicillium0G032740.1	1710	3e-73	151/461(32.75)	245	PHI:1710|GzZC025|I1RIH3|5518|Gibberella_zeae_(related:_Fusarium_graminearum)|Unaffected_pathogenicity
Penicillium0G032750.1	3381	3e-139	229/530(43.21)	420	FVEG_12533|PHI:3381|W7N2B4|117187|Fusarium_verticillioides|unaffected_pathogenicity_
Penicillium0G032790.1	399	0	385/793(48.55)	729	PHI:399|PMT4|EAK95207|5476|Candida_albicans|Reduced_virulence
Penicillium0G032820.1	1269	4e-41	124/443(27.99)	150	PHI:1269|FGSG_02838|I1RFK9|5518|Gibberella_zeae_(related:_Fusarium_graminearum)|Unaffected_pathogenicity
Penicillium0G032830.1	1555	3e-22	110/453(24.28)	97.8	PHI:1555|GzMyb019|I1RDG6|5518|Gibberella_zeae_(related:_Fusarium_graminearum)|Unaffected_pathogenicity
Penicillium0G032900.1	2908	1e-18	88/373(23.59)	86.7	PHI:2908|CYP51B|I1RBR4|5518|Fusarium_graminearum|Mixed_outcome
Penicillium0G032910.1	2336	4e-34	81/253(32.02)	134	PHI:2336|NIA1|O00101|13684|Stagonospora_nodorum_(related:_Phaeosphaeria_nodorum)|Unaffected_pathogenicity
Penicillium0G032920.1	2834	2e-158	225/473(47.57)	464	PHI:2834|LAM1|C3PTB1|5016|Cochliobolus_heterostrophus|Reduced_virulence
Penicillium0G032930.1	1797	1e-45	132/500(26.40)	172	PHI:1797|GzZC112|I1RSR1|5518|Gibberella_zeae_(related:_Fusarium_graminearum)|Unaffected_pathogenicity
Penicillium0G032940.1	1420	2e-07	63/276(22.83)	52.4	PHI:1420|GzC2H088|I1S172|5518|Gibberella_zeae_(related:_Fusarium_graminearum)|Unaffected_pathogenicity
Penicillium0G032980.1	1269	1e-45	128/412(31.07)	162	PHI:1269|FGSG_02838|I1RFK9|5518|Gibberella_zeae_(related:_Fusarium_graminearum)|Unaffected_pathogenicity
Penicillium0G033040.1	443	4e-70	136/367(37.06)	228	PHI:443|CBL1||5518|Fusarium_graminearum|Reduced_virulence
Penicillium0G033110.1	2257	7e-151	219/364(60.16)	432	PHI:2257|Pbl1|Q0UHM8|13684|Phaeosphaeria_nodorum_(related:_Stagonospora_nodorum)|Unaffected_pathogenicity
Penicillium0G033120.1	1458	3e-31	121/453(26.71)	127	PHI:1458|GzAra006|Q4I7F9|5518|Gibberella_zeae_(related:_Fusarium_graminearum)|Unaffected_pathogenicity
Penicillium0G033130.1	1901	1e-51	92/267(34.46)	190	PHI:1901|GzZC216|I1RK07|5518|Gibberella_zeae_(related:_Fusarium_graminearum)|Unaffected_pathogenicity
Penicillium0G033140.1	1161	2e-43	135/538(25.09)	162	PHI:1161|MgMfs1|A4ZGP3|54734|Mycosphaerella_graminicola_(related:_Zymoseptoria_triticii)|Chemistry_target
Penicillium0G033200.1	1449	7e-62	191/492(38.82)	213	PHI:1449|GzGATA007|I1RYV4|5518|Gibberella_zeae_(related:_Fusarium_graminearum)|Unaffected_pathogenicity
Penicillium0G033220.1	441	3e-34	90/273(32.97)	129	PHI:441|BTP1|CAE55153|40559|Botrytis_cinerea|Reduced_virulence
Penicillium0G033250.1	441	9e-21	84/301(27.91)	92.4	PHI:441|BTP1|CAE55153|40559|Botrytis_cinerea|Reduced_virulence
Penicillium0G033260.1	2393	5e-28	116/485(23.92)	114	PHI:2393|Related_to_O-methylsterigmatocystin_oxidoreductase|I1R980|5518|Gibberella_zeae_(related:_Fusarium_graminearum)|Increased_virulence_(Hypervirulence)
Penicillium0G033270.1	1046	9e-66	153/469(32.62)	220	PHI:1046|CTB5|ABK64182|29003|Cercospora_nicotianae|Reduced_virulence
Penicillium0G033280.1	441	1e-36	109/392(27.81)	136	PHI:441|BTP1|CAE55153|40559|Botrytis_cinerea|Reduced_virulence
Penicillium0G033300.1	1071	4e-30	150/618(24.27)	125	PHI:1071|Gas1|CAF05793|5270|Ustilago_maydis|Loss_of_pathogenicity
Penicillium0G033310.1	1662	6e-74	150/497(30.18)	256	PHI:1662|GzCCHC002|I1REJ1|5518|Gibberella_zeae_(related:_Fusarium_graminearum)|Unaffected_pathogenicity
Penicillium0G033320.1	1759	1e-13	115/562(20.46)	71.2	PHI:1759|GzZC074|I1RXS2|5518|Gibberella_zeae_(related:_Fusarium_graminearum)|Unaffected_pathogenicity
Penicillium0G033330.1	1662	3e-56	137/473(28.96)	202	PHI:1662|GzCCHC002|I1REJ1|5518|Gibberella_zeae_(related:_Fusarium_graminearum)|Unaffected_pathogenicity
Penicillium0G033340.1	441	5e-16	73/257(28.40)	76.3	PHI:441|BTP1|CAE55153|40559|Botrytis_cinerea|Reduced_virulence
Penicillium0G033350.1	1051	1e-19	96/379(25.33)	92	PHI:1051|CTB3|ABC79591|29003|Cercospora_nicotianae|Reduced_virulence
Penicillium0G033360.1	2976	2e-169	272/690(39.42)	508	PHI:2976|CgOPT1|C6ZRH8|29905|Colletotrichum_gloeosporioides_f._sp._aeschynomenes|Reduced_virulence
Penicillium0G033410.1	1662	1e-82	152/453(33.55)	279	PHI:1662|GzCCHC002|I1REJ1|5518|Gibberella_zeae_(related:_Fusarium_graminearum)|Unaffected_pathogenicity
Penicillium0G033430.1	2844	4e-17	60/200(30.00)	76.3	PHI:2844|BRM2|O93802|5599|Alternaria_alternata|Unaffected_pathogenicity
Penicillium0G033460.1	224	2e-130	169/233(72.53)	369	PHI:224|PEP2|AAK11167|140110|Nectria_haematococca_(related:_Fusarium_solani)|Reduced_virulence
Penicillium0G033480.1	3280	6e-121	179/214(83.64)	343	CoRAS1|PHI:3280|N4VQQ5|5465|Colletotrichum_orbiculare|
Penicillium0G033560.1	1577	8e-52	74/145(51.03)	162	PHI:1577|GzOB017|I1RK79|5518|Gibberella_zeae_(related:_Fusarium_graminearum)|Unaffected_pathogenicity
Penicillium0G033610.1	812	1e-34	90/330(27.27)	131	PHI:812|MGG_10702|EDJ94108|318829|Magnaporthe_oryzae|Reduced_virulence
Penicillium0G033620.1	1798	1e-10	55/214(25.70)	58.2	PHI:1798|GzZC113|I1RSP9|5518|Gibberella_zeae_(related:_Fusarium_graminearum)|Unaffected_pathogenicity
Penicillium0G033640.1	2644	1e-14	31/86(36.05)	63.5	PHI:2644|thioredoxin_1|P0AA28|90371|Salmonella_enterica_serovar_Typhimurium|Reduced_virulence
Penicillium0G033730.1	2382	9e-119	161/284(56.69)	346	PHI:2382|Upa2|Q6QIY0|5270|Ustilago_maydis|Unaffected_pathogenicity
Penicillium0G033750.1	1294	6e-67	179/467(38.33)	220	PHI:1294|GzAPSES002|I1RMT5|5518|Gibberella_zeae_(related:_Fusarium_graminearum)|Unaffected_pathogenicity
Penicillium0G033800.1	2895	7e-24	80/245(32.65)	101	PHI:2895|F-avi4330|B9JV05|373|Agrobacterium_vitis|Loss_of_pathogenicity
Penicillium0G033850.1	1540	5e-55	100/163(61.35)	202	PHI:1540|GzMyb004|I1RCX3|5518|Gibberella_zeae_(related:_Fusarium_graminearum)|Unaffected_pathogenicity
Penicillium0G033880.1	1177	0	431/612(70.42)	865	PHI:1177|(Sc_Fpk1)|I1RKH9|5518|Gibberella_zeae_(related:_Fusarium_graminearum)|Reduced_virulence
Penicillium0G033970.1	1260	3e-12	46/138(33.33)	68.2	PHI:1260|FGSG_13944|I1RUC7|5518|Gibberella_zeae_(related:_Fusarium_graminearum)|Unaffected_pathogenicity
Penicillium0G034010.1	3381	2e-07	39/156(25.00)	50.8	FVEG_12533|PHI:3381|W7N2B4|117187|Fusarium_verticillioides|unaffected_pathogenicity_
Penicillium0G034020.1	2240	2e-32	116/472(24.58)	127	PHI:2240|Srt1|Q4PBY9|5270|Ustilago_maydis|reduced_virulence
Penicillium0G034050.1	2309	0	890/1420(62.68)	1831	PHI:2309|BcatrB|Q9UW03|40559|Botrytis_cinerea|Reduced_virulence
Penicillium0G034060.1	1438	7e-16	39/72(54.17)	69.7	PHI:1438|GzC2H107|I1SAT3|5518|Gibberella_zeae_(related:_Fusarium_graminearum)|Unaffected_pathogenicity
Penicillium0G034080.1	441	2e-10	60/252(23.81)	58.9	PHI:441|BTP1|CAE55153|40559|Botrytis_cinerea|Reduced_virulence
Penicillium0G034110.1	901	3e-49	139/499(27.86)	179	PHI:901|um01886||5270|Ustilago_maydis|Unaffected_pathogenicity
Penicillium0G034120.1	2353	0	346/810(42.72)	585	PHI:2353|AMT1|XP_381310|5518|Gibberella_zeae_(related:_Fusarium_graminearum)|Reduced_virulence
Penicillium0G034130.1	1579	0	338/653(51.76)	686	PHI:1579|GzOB019|I1RM25|5518|Gibberella_zeae_(related:_Fusarium_graminearum)|Unaffected_pathogenicity
Penicillium0G034160.1	2084	2e-177	262/464(56.47)	506	PHI:2084|Moatg18|MGG_03139|148305|Magnaporthe_oryzae_(related:_Magnaporthe_grisea)|Reduced_virulence
Penicillium0G034170.1	2229	1e-06	24/74(32.43)	49.7	PHI:2229|rok1|XP_759848|5270|Ustilago_maydis|Mixed_outcome
Penicillium0G034230.1	1049	6e-50	132/450(29.33)	176	PHI:1049|CTB2|ABK64180|29003|Cercospora_nicotianae|Reduced_virulence
Penicillium0G034240.1	441	4e-06	54/274(19.71)	45.4	PHI:441|BTP1|CAE55153|40559|Botrytis_cinerea|Reduced_virulence
Penicillium0G034250.1	2894	8e-25	156/639(24.41)	108	PHI:2894|F-avi3342|B9JZT5|373|Agrobacterium_vitis|Loss_of_pathogenicity
Penicillium0G034280.1	544	2e-69	142/476(29.83)	234	PHI:544|BCMFS1|AAF64435|332648|Botrytis_cinerea|Unaffected_pathogenicity
Penicillium0G034290.1	1616	3e-40	114/408(27.94)	156	PHI:1616|GzssDB001|I1RE55|5518|Gibberella_zeae_(related:_Fusarium_graminearum)|Unaffected_pathogenicity
Penicillium0G034320.1	1228	1e-09	88/367(23.98)	57.4	PHI:1228|FGSG_07745|I1RR00|5518|Gibberella_zeae_(related:_Fusarium_graminearum)|Lethal
Penicillium0G034340.1	2655	6e-167	305/811(37.61)	509	PHI:2655|lon|K1C7N5|287|Pseudomonas_aeruginosa|Reduced_virulence
Penicillium0G034410.1	1255	0	364/804(45.27)	602	PHI:1255|FGSG_07745|I1RQ67|5518|Gibberella_zeae_(related:_Fusarium_graminearum)|Unaffected_pathogenicity
Penicillium0G034440.1	2020	2e-13	60/251(23.90)	72	PHI:2020|Tup1|XP_759427|5270|Ustilago_maydis|Mixed_outcome
Penicillium0G034480.1	2219	2e-07	65/303(21.45)	53.1	PHI:2219|don1|XP_758565|5270|Ustilago_maydis|Reduced_virulence
Penicillium0G034500.1	280	4e-11	87/364(23.90)	63.9	PHI:280|CCN1|AAG36938|5207|Cryptococcus_neoformans|Reduced_virulence
Penicillium0G034530.1	2452	2e-19	61/208(29.33)	84.3	PHI:2452|FAED1|I1S2N6|5518|Gibberella_zeae_(related:_Fusarium_graminearum)|Unaffected_pathogenicity
Penicillium0G034570.1	1237	0	722/1182(61.08)	1379	PHI:1237|FGSG_01058|I1RZ37|5518|Gibberella_zeae_(related:_Fusarium_graminearum)|Lethal
Penicillium0G034580.1	1527	7e-13	78/330(23.64)	67.4	PHI:1527|GzHOMEL040|I1S9A1|5518|Gibberella_zeae_(related:_Fusarium_graminearum)|Lethal
Penicillium0G034590.1	1598	2e-45	69/134(51.49)	145	PHI:1598|GzOB038|I1RZ35|5518|Gibberella_zeae_(related:_Fusarium_graminearum)|Reduced_virulence
Penicillium0G034620.1	2382	7e-67	96/153(62.75)	216	PHI:2382|Upa2|Q6QIY0|5270|Ustilago_maydis|Unaffected_pathogenicity
Penicillium0G034630.1	1941	1e-67	144/442(32.58)	239	PHI:1941|GzZC256|I1RGD9|5518|Gibberella_zeae_(related:_Fusarium_graminearum)|Unaffected_pathogenicity
Penicillium0G034650.1	2060	0	528/1004(52.59)	983	PHI:2060|MgLig4|B6ZH51|148305|Magnaporthe_oryzae_(related:_Magnaporthe_grisea)|Unaffected_pathogenicity
Penicillium0G034660.1	1405	1e-60	164/558(29.39)	218	PHI:1405|GzC2H069|I1RWW2|5518|Gibberella_zeae_(related:_Fusarium_graminearum)|Unaffected_pathogenicity
Penicillium0G034670.1	488	7e-23	61/204(29.90)	99.4	PHI:488|IRS4|EAK93583|5476|Candida_albicans|Reduced_virulence
Penicillium0G034680.1	1050	2e-07	38/138(27.54)	50.8	PHI:1050|CTB8|ABK64185|29003|Cercospora_nicotianae|Reduced_virulence
Penicillium0G034720.1	2082	2e-36	77/200(38.50)	126	PHI:2082|Moatg16|MGG_05255|148305|Magnaporthe_oryzae_(related:_Magnaporthe_grisea)|Loss_of_pathogenicity
Penicillium0G034730.1	339	5e-37	66/165(40.00)	128	PHI:339|CLPT1|CAC41973|290576|Colletotrichum_lindemuthianum|Reduced_virulence
Penicillium0G034750.1	528	1e-07	21/78(26.92)	50.8	PHI:528|CLA4|AAT39367|5270|Ustilago_maydis|Loss_of_pathogenicity
Penicillium0G034760.1	3097	0	362/510(70.98)	740	Kre2/Mnt1|PHI:3097|J5JEX5|176275|Beauveria_bassiana|reduced_virulence_
Penicillium0G034770.1	2393	2e-36	123/471(26.11)	138	PHI:2393|Related_to_O-methylsterigmatocystin_oxidoreductase|I1R980|5518|Gibberella_zeae_(related:_Fusarium_graminearum)|Increased_virulence_(Hypervirulence)
Penicillium0G034790.1	1767	1e-24	73/253(28.85)	103	PHI:1767|GzZC082|I1S134|5518|Gibberella_zeae_(related:_Fusarium_graminearum)|Unaffected_pathogenicity
Penicillium0G034840.1	1162	5e-53	113/293(38.57)	175	PHI:1162|BDM1|I1RJS3|5518|Gibberella_zeae_(related:_Fusarium_graminearum)|Mixed_outcome
Penicillium0G034910.1	1576	7e-48	133/423(31.44)	174	PHI:1576|GzOB016|I1RJY5|5518|Gibberella_zeae_(related:_Fusarium_graminearum)|Unaffected_pathogenicity
Penicillium0G034920.1	211	4e-07	64/243(26.34)	48.9	PHI:211|CaTUP1|AAB63195|5476|Candida_albicans|Reduced_virulence
Penicillium0G034980.1	2020	7e-11	61/243(25.10)	63.5	PHI:2020|Tup1|XP_759427|5270|Ustilago_maydis|Mixed_outcome
Penicillium0G035050.1	2644	3e-13	31/74(41.89)	64.3	PHI:2644|thioredoxin_1|P0AA28|90371|Salmonella_enterica_serovar_Typhimurium|Reduced_virulence
Penicillium0G035090.1	65	0	299/352(84.94)	625	PHI:65|CPGB-1|AAC49838|5116|Cryphonectria_parasitica|Reduced_virulence
Penicillium0G035120.1	1414	9e-12	30/70(42.86)	63.9	PHI:1414|GzC2H081|I1RZL0|5518|Gibberella_zeae_(related:_Fusarium_graminearum)|Unaffected_pathogenicity
Penicillium0G035180.1	2269	4e-18	78/295(26.44)	79.7	PHI:2269|Mdh1|0|13684|Phaeosphaeria_nodorum_(related:_Stagonospora_nodorum)|Unaffected_pathogenicity
Penicillium0G035220.1	133	2e-39	136/503(27.04)	149	PHI:133|AKT1|BAA36588|5599|Alternaria_alternata|Loss_of_pathogenicity
Penicillium0G035230.1	2297	7e-96	196/510(38.43)	312	PHI:2297|tmpL|B0YAP6|746128|Aspergillus_fumigatus|Reduced_virulence
Penicillium0G035240.1	2676	6e-21	78/272(28.68)	96.7	PHI:2676|ssrA|Q8ZPP5|90371|Salmonella_enterica_serovar_Typhimurium|Reduced_virulence
Penicillium0G035330.1	2441	1e-135	215/453(47.46)	402	PHI:2441|MgAlg2|F9XJV5|1047171|Mycosphaerella_graminicola_(related:_Zymoseptoria_triticii)|Loss_of_pathogenicity
Penicillium0G035350.1	465	2e-55	135/405(33.33)	207	PHI:465|KIN2|AAB63337|5270|Ustilago_maydis|Reduced_virulence
Penicillium0G035360.1	2920	0	307/590(52.03)	641	PHI:2920|FET3-1|E3QRA4|31870|Colletotrichum_graminicola|Reduced_virulence
Penicillium0G035370.1	485	6e-100	147/264(55.68)	300	PHI:485|FTR1|AAF69680|5476|Candida_albicans|Loss_of_pathogenicity
Penicillium0G035380.1	3415	9e-37	124/471(26.33)	142	Fre2|PHI:3415|T2BNJ5|5207|Cryptococcus_neoformans|mixed_outcome_
Penicillium0G035420.1	465	4e-67	147/376(39.10)	237	PHI:465|KIN2|AAB63337|5270|Ustilago_maydis|Reduced_virulence
Penicillium0G035490.1	1930	7e-11	42/157(26.75)	61.6	PHI:1930|GzZC245|I1RER7|5518|Gibberella_zeae_(related:_Fusarium_graminearum)|Unaffected_pathogenicity
Penicillium0G035500.1	2884	2e-63	143/446(32.06)	218	PHI:2884|MNN21|Q59KJ7|5476|Candida_albicans|Reduced_virulence
Penicillium0G035550.1	2020	6e-13	64/262(24.43)	69.3	PHI:2020|Tup1|XP_759427|5270|Ustilago_maydis|Mixed_outcome
Penicillium0G035590.1	3175	6e-135	201/326(61.66)	393	MoSnf4|PHI:3175|G4NGW8|318829|Magnaporthe_oryzae|loss_of_pathogenicity_
Penicillium0G035600.1	3067	8e-17	75/233(32.19)	82	MoRga7|PHI:3067|G4NGW7|318829|Magnaporthe_oryzae|mixed_outcome_
Penicillium0G035610.1	1332	1e-13	37/95(38.95)	67.8	PHI:1332|GzbZIP014|I1RXD5|5518|Gibberella_zeae_(related:_Fusarium_graminearum)|Unaffected_pathogenicity
Penicillium0G035630.1	3311	6e-50	192/711(27.00)	182	pcf1|PHI:3311|G4NGB1|318829|Magnaporthe_oryzae|reduced_virulence_
Penicillium0G035650.1	2322	1e-09	44/141(31.21)	56.6	PHI:2322|SidH|Q4WF54|746128|Aspergillus_fumigatus|Reduced_virulence
Penicillium0G035670.1	1535	9e-111	157/353(44.48)	334	PHI:1535|GzMADS002|I1RXD6|5518|Gibberella_zeae_(related:_Fusarium_graminearum)|Unaffected_pathogenicity
Penicillium0G035700.1	1050	6e-11	76/294(25.85)	60.8	PHI:1050|CTB8|ABK64185|29003|Cercospora_nicotianae|Reduced_virulence
Penicillium0G035710.1	2393	3e-39	133/497(26.76)	147	PHI:2393|Related_to_O-methylsterigmatocystin_oxidoreductase|I1R980|5518|Gibberella_zeae_(related:_Fusarium_graminearum)|Increased_virulence_(Hypervirulence)
Penicillium0G035730.1	101	0	835/1907(43.79)	1524	PHI:101|ALB1|AAC39471|5085|Aspergillus_fumigatus|Reduced_virulence
Penicillium0G035740.1	511	6e-48	131/450(29.11)	172	PHI:511|CaNAG4|EAK93098|5476|Candida_albicans|Reduced_virulence
Penicillium0G035760.1	3390	2e-17	76/284(26.76)	77.4	FVEG_12520|PHI:3390|W7MT28|117187|Fusarium_verticillioides|unaffected_pathogenicity_
Penicillium0G035780.1	2022	7e-07	47/193(24.35)	46.6	PHI:2022|BUF1|MGG_02252|148305|Magnaporthe_oryzae_(related:_Magnaporthe_grisea)|Loss_of_pathogenicity
Penicillium0G035790.1	26	1e-21	96/400(24.00)	95.5	PHI:26|CaMDR1|CAA37820|5476|Candida_albicans|Reduced_virulence
Penicillium0G035880.1	1488	1e-40	167/493(33.87)	160	PHI:1488|GzHMG020|I1RSA6|5518|Gibberella_zeae_(related:_Fusarium_graminearum)|Unaffected_pathogenicity
Penicillium0G035930.1	2219	4e-10	61/257(23.74)	62.4	PHI:2219|don1|XP_758565|5270|Ustilago_maydis|Reduced_virulence
Penicillium0G035960.1	440	6e-96	288/1009(28.54)	326	PHI:440|PMR1|CAB87245|5476|Candida_albicans|Reduced_virulence
Penicillium0G035970.1	1180	1e-56	116/362(32.04)	196	PHI:1180|(Sc_Sat4)|I1RS32|5518|Gibberella_zeae_(related:_Fusarium_graminearum)|Reduced_virulence
Penicillium0G035980.1	2269	2e-22	81/298(27.18)	91.7	PHI:2269|Mdh1|0|13684|Phaeosphaeria_nodorum_(related:_Stagonospora_nodorum)|Unaffected_pathogenicity
Penicillium0G035990.1	2839	2e-51	120/353(33.99)	174	PHI:2839|RED1|Q8NJQ2|5016|Cochliobolus_heterostrophus|Reduced_virulence
Penicillium0G036050.1	3065	1e-127	228/484(47.11)	396	MoRga5|PHI:3065|G4MQQ3|318829|Magnaporthe_oryzae|mixed_outcome_
Penicillium0G036080.1	419	1e-31	94/325(28.92)	120	PHI:419|CSH1|AAP93915|5476|Candida_albicans|Reduced_virulence
Penicillium0G036140.1	2393	2e-86	154/448(34.38)	273	PHI:2393|Related_to_O-methylsterigmatocystin_oxidoreductase|I1R980|5518|Gibberella_zeae_(related:_Fusarium_graminearum)|Increased_virulence_(Hypervirulence)
Penicillium0G036150.1	881	5e-23	61/213(28.64)	99	PHI:881|MGG_04556|EDJ96020|318829|Magnaporthe_oryzae|Reduced_virulence
Penicillium0G036160.1	881	8e-38	110/363(30.30)	138	PHI:881|MGG_04556|EDJ96020|318829|Magnaporthe_oryzae|Reduced_virulence
Penicillium0G036180.1	1224	0	902/2220(40.63)	1569	PHI:1224|FGSG_09150|Q4IB89|5518|Gibberella_zeae_(related:_Fusarium_graminearum)|Lethal
Penicillium0G036240.1	3354	6e-10	47/163(28.83)	57.8	rtxA1|PHI:3354|A0A023NA98|672|Vibrio_vulnificus|reduced_virulence_
Penicillium0G036280.1	1682	2e-26	66/183(36.07)	108	PHI:1682|GzNF002|I1RSF8|5518|Gibberella_zeae_(related:_Fusarium_graminearum)|Unaffected_pathogenicity
Penicillium0G036320.1	419	8e-33	95/312(30.45)	123	PHI:419|CSH1|AAP93915|5476|Candida_albicans|Reduced_virulence
Penicillium0G036330.1	513	5e-43	144/586(24.57)	160	PHI:513|ARN1_(related:_SIT1)|EAK97011|5476|Candida_albicans|Reduced_virulence
Penicillium0G036340.1	3381	4e-78	154/423(36.41)	258	FVEG_12533|PHI:3381|W7N2B4|117187|Fusarium_verticillioides|unaffected_pathogenicity_
Penicillium0G036380.1	1773	9e-25	99/403(24.57)	102	PHI:1773|GzZC088|I1S409|5518|Gibberella_zeae_(related:_Fusarium_graminearum)|Unaffected_pathogenicity
Penicillium0G036390.1	2411	6e-136	201/367(54.77)	407	PHI:2411|Ss-ggt1|A7F946|5180|Sclerotinia_sclerotiorum|Reduced_virulence
Penicillium0G036450.1	438	2e-36	124/487(25.46)	138	PHI:438|BcBOT1_(related:_CND5)|AAQ16576|40559|Botrytis_cinerea|Reduced_virulence
Penicillium0G036460.1	716	6e-73	183/574(31.88)	245	PHI:716|ZEB1|ABB90284|5518|Fusarium_graminearum|Unaffected_pathogenicity
Penicillium0G036470.1	2654	3e-09	55/179(30.73)	57.4	PHI:2654|DUR1,2|Q59VF3|5476|Candida_albicans|Reduced_virulence
Penicillium0G036490.1	1555	3e-45	123/460(26.74)	166	PHI:1555|GzMyb019|I1RDG6|5518|Gibberella_zeae_(related:_Fusarium_graminearum)|Unaffected_pathogenicity
Penicillium0G036570.1	2375	1e-06	95/366(25.96)	47.4	PHI:2375|DEP1|D2E9W6|29001|Alternaria_brassicicola|Mixed_outcome
Penicillium0G036640.1	2968	5e-68	155/519(29.87)	228	PHI:2968|Hxs1|J9VQA5|5207|Cryptococcus_neoformans|Reduced_virulence
Penicillium0G036650.1	2075	8e-08	46/172(26.74)	52	PHI:2075|Moatg7|MGG_07297|148305|Magnaporthe_oryzae_(related:_Magnaporthe_grisea)|Loss_of_pathogenicity
Penicillium0G036670.1	2034	2e-12	61/212(28.77)	69.3	PHI:2034|MFP1|G4MZY1|148305|Magnaporthe_oryzae_(related:_Magnaporthe_grisea)|Reduced_virulence
Penicillium0G036690.1	1161	4e-28	115/443(25.96)	115	PHI:1161|MgMfs1|A4ZGP3|54734|Mycosphaerella_graminicola_(related:_Zymoseptoria_triticii)|Chemistry_target
Penicillium0G036710.1	2968	2e-29	119/427(27.87)	119	PHI:2968|Hxs1|J9VQA5|5207|Cryptococcus_neoformans|Reduced_virulence
Penicillium0G036730.1	3226	3e-142	221/382(57.85)	410	pnl1|PHI:3226|T2C7K6|36651|Penicillium_digitatum|reduced_virulence_
Penicillium0G036740.1	2654	2e-16	66/192(34.38)	80.5	PHI:2654|DUR1,2|Q59VF3|5476|Candida_albicans|Reduced_virulence
Penicillium0G036750.1	441	5e-10	79/368(21.47)	58.2	PHI:441|BTP1|CAE55153|40559|Botrytis_cinerea|Reduced_virulence
Penicillium0G036770.1	822	1e-155	208/267(77.90)	437	PHI:822|Ip|AAB97419|54734|Mycosphaerella_graminicola|Chemistry_target
Penicillium0G036780.1	438	2e-76	148/460(32.17)	250	PHI:438|BcBOT1_(related:_CND5)|AAQ16576|40559|Botrytis_cinerea|Reduced_virulence
Penicillium0G036830.1	2199	0	274/554(49.46)	555	PHI:2199|MoRgs8|XP_001405673|148305|Magnaporthe_oryzae_(related:_Magnaporthe_grisea)|Unaffected_pathogenicity
Penicillium0G036870.1	784	2e-24	70/207(33.82)	102	PHI:784|MGG_00056|EDK03390|318829|Magnaporthe_oryzae|Reduced_virulence
Penicillium0G036900.1	2746	6e-20	81/290(27.93)	91.3	PHI:2746|treZ|Q02LV7|287|Pseudomonas_aeruginosa|Mixed_outcome
Penicillium0G036910.1	3411	2e-45	124/400(31.00)	164	bscN|PHI:3411|O68539|518|Bordetella_bronchiseptica|reduced_virulence_
Penicillium0G036930.1	2595	7e-10	48/163(29.45)	57.4	PHI:2595|Tc52|D3JLB9|5693|Trypanosoma_cruzi|Unaffected_pathogenicity
Penicillium0G036980.1	1464	4e-40	74/143(51.75)	135	PHI:1464|GzCCAAT004|I1RMV4|5518|Gibberella_zeae_(related:_Fusarium_graminearum)|Reduced_virulence
Penicillium0G036990.1	286	0	389/786(49.49)	753	PHI:286|CLC-A|AAO73005|5207|Cryptococcus_neoformans|Reduced_virulence
Penicillium0G037010.1	1193	1e-33	72/179(40.22)	128	PHI:1193|(Sc_Sky1)|I1RGD6|5518|Gibberella_zeae_(related:_Fusarium_graminearum)|Reduced_virulence
Penicillium0G037050.1	413	2e-28	103/399(25.81)	112	PHI:413|MPD1|AAT84078|13684|Stagonospora_nodorum|Unaffected_pathogenicity
Penicillium0G037140.1	1599	8e-64	111/182(60.99)	196	PHI:1599|GzOB039|I1RZ39|5518|Gibberella_zeae_(related:_Fusarium_graminearum)|Unaffected_pathogenicity
Penicillium0G037150.1	3095	0	235/365(64.38)	513	Ktr1|PHI:3095|J5JDI1|176275|Beauveria_bassiana|unaffected_pathogenicity_
Penicillium0G037170.1	1133	0	263/372(70.70)	540	PHI:1133|Lmepi|B9DR51|5022|Leptosphaeria_maculans|Loss_of_pathogenicity
Penicillium0G037200.1	2528	1e-15	92/431(21.35)	78.2	PHI:2528|SLY1|Q4WYU7|746128|Aspergillus_fumigatus|Lethal
Penicillium0G037220.1	1579	0	864/1237(69.85)	1723	PHI:1579|GzOB019|I1RM25|5518|Gibberella_zeae_(related:_Fusarium_graminearum)|Unaffected_pathogenicity
Penicillium0G037270.1	673	2e-26	60/196(30.61)	100	PHI:673|Can1|AAZ30050|178876|Cryptococcus_neoformans|Unaffected_pathogenicity
Penicillium0G037280.1	674	2e-12	26/80(32.50)	60.8	PHI:674|Can2|AAZ30051|178876|Cryptococcus_neoformans|Increased_virulence_(Hypervirulence)
Penicillium0G037300.1	2393	1e-45	133/491(27.09)	166	PHI:2393|Related_to_O-methylsterigmatocystin_oxidoreductase|I1R980|5518|Gibberella_zeae_(related:_Fusarium_graminearum)|Increased_virulence_(Hypervirulence)
Penicillium0G037330.1	1526	2e-13	35/114(30.70)	72	PHI:1526|GzHOMEL036|I1S0J3|5518|Gibberella_zeae_(related:_Fusarium_graminearum)|Unaffected_pathogenicity
Penicillium0G037360.1	1573	0	578/961(60.15)	1129	PHI:1573|GzOB013|I1RFJ2|5518|Gibberella_zeae_(related:_Fusarium_graminearum)|Lethal
Penicillium0G037410.1	922	5e-71	200/612(32.68)	242	PHI:922|um03615||5270|Ustilago_maydis|Unaffected_pathogenicity
Penicillium0G037470.1	489	2e-20	45/100(45.00)	79.7	PHI:489|TRX1|AAW46720|5207|Cryptococcus_neoformans|Reduced_virulence
Penicillium0G037500.1	2616	8e-07	32/103(31.07)	47	PHI:2616|InlA|Q2L8G9|1639|Listeria_monocytogenes|Unaffected_pathogenicity
Penicillium0G037510.1	3459	2e-19	103/436(23.62)	88.6	NTPDase1|PHI:3459|Q4QFI1|5664|Leishmania_major|mixed_outcome_
Penicillium0G037520.1	1344	2e-93	225/607(37.07)	324	PHI:1344|GzC2H004|I1RAQ0|5518|Gibberella_zeae_(related:_Fusarium_graminearum)|Unaffected_pathogenicity
Penicillium0G037530.1	1436	6e-25	56/145(38.62)	104	PHI:1436|GzC2H105|I1SA30|5518|Gibberella_zeae_(related:_Fusarium_graminearum)|Reduced_virulence
Penicillium0G037550.1	1566	9e-49	103/253(40.71)	179	PHI:1566|GzOB006|I1RC95|5518|Gibberella_zeae_(related:_Fusarium_graminearum)|Lethal
Penicillium0G037610.1	2032	3e-170	265/534(49.63)	494	PHI:2032|VTL1|G4NGA7|148305|Magnaporthe_oryzae_(related:_Magnaporthe_grisea)|Unaffected_pathogenicity
Penicillium0G037650.1	1398	5e-166	388/857(45.27)	503	PHI:1398|GzC2H061|I1RV65|5518|Gibberella_zeae_(related:_Fusarium_graminearum)|Unaffected_pathogenicity
Penicillium0G037680.1	2930	0	336/742(45.28)	610	PHI:2930|ctf2|J9MFF7|59765|Fusarium_oxysporum_f._sp._Lycopersici|Reduced_virulence
Penicillium0G037690.1	1695	1e-42	164/590(27.80)	163	PHI:1695|GzZC010|I1S2I3|5518|Gibberella_zeae_(related:_Fusarium_graminearum)|Unaffected_pathogenicity
Penicillium0G037700.1	2644	3e-11	32/101(31.68)	59.3	PHI:2644|thioredoxin_1|P0AA28|90371|Salmonella_enterica_serovar_Typhimurium|Reduced_virulence
Penicillium0G037760.1	1667	9e-158	244/458(53.28)	468	PHI:1667|GzCCHC007|I1RZP2|5518|Gibberella_zeae_(related:_Fusarium_graminearum)|Unaffected_pathogenicity
Penicillium0G037790.1	2075	0	403/712(56.60)	831	PHI:2075|Moatg7|MGG_07297|148305|Magnaporthe_oryzae_(related:_Magnaporthe_grisea)|Loss_of_pathogenicity
Penicillium0G037800.1	1497	9e-16	78/294(26.53)	78.2	PHI:1497|GzHMG029|I1RZL9|5518|Gibberella_zeae_(related:_Fusarium_graminearum)|Reduced_virulence
Penicillium0G037820.1	3455	7e-43	151/488(30.94)	159	Apt1|PHI:3455|J9VIH5|5207|Cryptococcus_neoformans|reduced_virulence_
Penicillium0G037830.1	1458	6e-64	145/394(36.80)	220	PHI:1458|GzAra006|Q4I7F9|5518|Gibberella_zeae_(related:_Fusarium_graminearum)|Unaffected_pathogenicity
Penicillium0G037840.1	1603	0	312/546(57.14)	676	PHI:1603|GzOB044|I1S0A1|5518|Gibberella_zeae_(related:_Fusarium_graminearum)|Unaffected_pathogenicity
Penicillium0G037940.1	2256	5e-178	233/346(67.34)	500	PHI:2256|Xdh1|Q0UA24|13684|Phaeosphaeria_nodorum_(related:_Stagonospora_nodorum)|Unaffected_pathogenicity
Penicillium0G037950.1	339	1e-31	55/124(44.35)	117	PHI:339|CLPT1|CAC41973|290576|Colletotrichum_lindemuthianum|Reduced_virulence
Penicillium0G038030.1	3387	5e-23	85/276(30.80)	98.6	FVEG_12523|PHI:3387|W7MT31|117187|Fusarium_verticillioides|unaffected_pathogenicity_
Penicillium0G038050.1	2821	1e-71	145/326(44.48)	263	PHI:2821|SNF2|Q5ALP9|5476|Candida_albicans|Reduced_virulence
Penicillium0G038130.1	2488	1e-21	148/580(25.52)	97.4	PHI:2488|Man1|G4ND25|148305|Magnaporthe_oryzae_(related:_Magnaporthe_grisea)|Unaffected_pathogenicity
Penicillium0G038150.1	2020	9e-28	84/307(27.36)	112	PHI:2020|Tup1|XP_759427|5270|Ustilago_maydis|Mixed_outcome
Penicillium0G038170.1	2044	5e-69	288/808(35.64)	241	PHI:2044|MoSOM1|XP_362263|148305|Magnaporthe_oryzae_(related:_Magnaporthe_grisea)|Loss_of_pathogenicity
Penicillium0G038190.1	2544	8e-16	70/319(21.94)	76.6	PHI:2544|PAB1|Q4WK03|746128|Aspergillus_fumigatus|Mixed_outcome
Penicillium0G038230.1	1663	2e-97	154/201(76.62)	286	PHI:1663|GzCCHC003|I1RFZ8|5518|Gibberella_zeae_(related:_Fusarium_graminearum)|Unaffected_pathogenicity
Penicillium0G038250.1	249	3e-09	50/153(32.68)	54.3	PHI:249|CYP1|AAG13968|318829|Magnaporthe_oryzae|Reduced_virulence
Penicillium0G038260.1	1868	2e-13	27/55(49.09)	68.9	PHI:1868|GzZC183|I1RKR4|5518|Gibberella_zeae_(related:_Fusarium_graminearum)|Unaffected_pathogenicity
Penicillium0G038360.1	2029	6e-90	149/283(52.65)	272	PHI:2029|TGL2|G4NEK6|148305|Magnaporthe_oryzae_(related:_Magnaporthe_grisea)|Unaffected_pathogenicity
Penicillium0G038430.1	881	5e-27	83/237(35.02)	112	PHI:881|MGG_04556|EDJ96020|318829|Magnaporthe_oryzae|Reduced_virulence
Penicillium0G038450.1	1773	4e-21	81/317(25.55)	91.3	PHI:1773|GzZC088|I1S409|5518|Gibberella_zeae_(related:_Fusarium_graminearum)|Unaffected_pathogenicity
Penicillium0G038490.1	2376	4e-45	107/367(29.16)	163	PHI:2376|DEP2|D2E9W7|29001|Alternaria_brassicicola|Mixed_outcome
Penicillium0G038520.1	115	7e-14	71/276(25.72)	70.9	PHI:115|PGX1|AAC26146|5017|Cochliobolus_carbonum|Unaffected_pathogenicity
Penicillium0G038530.1	1555	1e-171	239/505(47.33)	499	PHI:1555|GzMyb019|I1RDG6|5518|Gibberella_zeae_(related:_Fusarium_graminearum)|Unaffected_pathogenicity
Penicillium0G038550.1	1795	6e-17	84/377(22.28)	81.6	PHI:1795|GzZC110|I1RSX8|5518|Gibberella_zeae_(related:_Fusarium_graminearum)|Unaffected_pathogenicity
Penicillium0G038610.1	2955	2e-12	47/153(30.72)	65.1	PHI:2955|PKH2-02|J9VH94|178876|Cryptococcus_neoformans_var._grubii|Loss_of_pathogenicity
Penicillium0G038620.1	1797	5e-107	183/471(38.85)	348	PHI:1797|GzZC112|I1RSR1|5518|Gibberella_zeae_(related:_Fusarium_graminearum)|Unaffected_pathogenicity
Penicillium0G038670.1	2315	7e-34	96/298(32.21)	125	PHI:2315|ChLae1|G4XKY9|5016|Cochliobolus_heterostrophus|Mixed_outcome
Penicillium0G038700.1	2866	1e-10	25/58(43.10)	59.7	PHI:2866|ORF19.3625|Q59Y24|5476|Candida_albicans|Reduced_virulence
Penicillium0G038710.1	1630	2e-57	127/380(33.42)	191	PHI:1630|GzWing002|I1RB71|5518|Gibberella_zeae_(related:_Fusarium_graminearum)|Unaffected_pathogenicity
Penicillium0G038730.1	441	4e-27	69/180(38.33)	106	PHI:441|BTP1|CAE55153|40559|Botrytis_cinerea|Reduced_virulence
Penicillium0G038740.1	3381	1e-17	108/435(24.83)	83.6	FVEG_12533|PHI:3381|W7N2B4|117187|Fusarium_verticillioides|unaffected_pathogenicity_
Penicillium0G038780.1	1806	3e-23	129/530(24.34)	102	PHI:1806|GzZC121|I1RUM8|5518|Gibberella_zeae_(related:_Fusarium_graminearum)|Unaffected_pathogenicity
Penicillium0G038800.1	413	7e-19	100/375(26.67)	85.5	PHI:413|MPD1|AAT84078|13684|Stagonospora_nodorum|Unaffected_pathogenicity
Penicillium0G038840.1	3381	9e-60	134/478(28.03)	209	FVEG_12533|PHI:3381|W7N2B4|117187|Fusarium_verticillioides|unaffected_pathogenicity_
Penicillium0G038860.1	541	4e-33	109/321(33.96)	132	PHI:541|LIP1|AAU87359|332648|Botrytis_cinerea|Unaffected_pathogenicity
Penicillium0G038880.1	1713	1e-107	206/630(32.70)	340	PHI:1713|GzZC028|I1RGG4|5518|Gibberella_zeae_(related:_Fusarium_graminearum)|Unaffected_pathogenicity
Penicillium0G038890.1	26	2e-90	170/468(36.32)	288	PHI:26|CaMDR1|CAA37820|5476|Candida_albicans|Reduced_virulence
Penicillium0G038930.1	2654	7e-11	52/145(35.86)	62.4	PHI:2654|DUR1,2|Q59VF3|5476|Candida_albicans|Reduced_virulence
Penicillium0G038960.1	1992	8e-19	95/422(22.51)	87	PHI:1992|GzZC307|I1R983|5518|Gibberella_zeae_(related:_Fusarium_graminearum)|Unaffected_pathogenicity
Penicillium0G038990.1	1843	2e-111	283/903(31.34)	365	PHI:1843|GzZC158|I1S4X3|5518|Gibberella_zeae_(related:_Fusarium_graminearum)|Unaffected_pathogenicity
Penicillium0G039000.1	2219	7e-10	24/51(47.06)	58.9	PHI:2219|don1|XP_758565|5270|Ustilago_maydis|Reduced_virulence
Penicillium0G039010.1	803	0	468/1156(40.48)	734	PHI:803|MGG_04629|EDJ95969|318829|Magnaporthe_oryzae|Reduced_virulence
Penicillium0G039020.1	443	2e-24	107/403(26.55)	105	PHI:443|CBL1||5518|Fusarium_graminearum|Reduced_virulence
Penicillium0G039050.1	1046	2e-36	117/471(24.84)	138	PHI:1046|CTB5|ABK64182|29003|Cercospora_nicotianae|Reduced_virulence
Penicillium0G039060.1	1568	1e-54	203/854(23.77)	204	PHI:1568|GzOB008|I1RCE1|5518|Gibberella_zeae_(related:_Fusarium_graminearum)|Unaffected_pathogenicity
Penicillium0G039100.1	2321	6e-30	139/550(25.27)	122	PHI:2321|SidI|Q4WR83|746128|Aspergillus_fumigatus|Reduced_virulence
Penicillium0G039120.1	2395	2e-34	95/300(31.67)	128	PHI:2395|GzSYN1|I1RBM2|5518|Gibberella_zeae_(related:_Fusarium_graminearum)|Reduced_virulence
Penicillium0G039130.1	2266	0	355/548(64.78)	749	PHI:2266|Ptr2|0|13684|Phaeosphaeria_nodorum_(related:_Stagonospora_nodorum)|Unaffected_pathogenicity
Penicillium0G039160.1	2315	4e-39	100/297(33.67)	140	PHI:2315|ChLae1|G4XKY9|5016|Cochliobolus_heterostrophus|Mixed_outcome
Penicillium0G039190.1	2042	0	450/1310(34.35)	706	PHI:2042|ABC3|Q3Y5V5|148305|Magnaporthe_oryzae_(related:_Magnaporthe_grisea)|Loss_of_pathogenicity
Penicillium0G039210.1	465	1e-67	145/358(40.50)	244	PHI:465|KIN2|AAB63337|5270|Ustilago_maydis|Reduced_virulence
Penicillium0G039240.1	616	1e-41	98/271(36.16)	146	PHI:616|sseA|AAO68047|216597|Salmonella_enterica|Reduced_virulence
Penicillium0G039290.1	1699	3e-98	205/581(35.28)	319	PHI:1699|GzZC014|I1RL94|5518|Gibberella_zeae_(related:_Fusarium_graminearum)|Unaffected_pathogenicity
Penicillium0G039330.1	1407	4e-11	71/319(22.26)	63.2	PHI:1407|GzC2H071|I1RX64|5518|Gibberella_zeae_(related:_Fusarium_graminearum)|Lethal
Penicillium0G039360.1	3236	2e-71	163/496(32.86)	238	Aph1|PHI:3236|J9VHR6|5207|Cryptococcus_neoformans|mixed_outcome_
Penicillium0G039380.1	1414	1e-10	32/68(47.06)	60.8	PHI:1414|GzC2H081|I1RZL0|5518|Gibberella_zeae_(related:_Fusarium_graminearum)|Unaffected_pathogenicity
Penicillium0G039480.1	569	2e-08	27/59(45.76)	53.5	PHI:569|XYL3|AAC06239|5507|Fusarium_oxysporum|Unaffected_pathogenicity
Penicillium0G039490.1	2968	4e-98	172/509(33.79)	308	PHI:2968|Hxs1|J9VQA5|5207|Cryptococcus_neoformans|Reduced_virulence
Penicillium0G039500.1	2403	2e-51	118/291(40.55)	172	PHI:2403|CSN1|A9QUB2|169388|Fusarium_solani|Mixed_outcome
Penicillium0G039530.1	1555	8e-44	119/475(25.05)	160	PHI:1555|GzMyb019|I1RDG6|5518|Gibberella_zeae_(related:_Fusarium_graminearum)|Unaffected_pathogenicity
Penicillium0G039570.1	2968	6e-39	123/475(25.89)	147	PHI:2968|Hxs1|J9VQA5|5207|Cryptococcus_neoformans|Reduced_virulence
Penicillium0G039580.1	2654	3e-07	54/181(29.83)	50.4	PHI:2654|DUR1,2|Q59VF3|5476|Candida_albicans|Reduced_virulence
Penicillium0G039590.1	267	1e-48	170/622(27.33)	188	PHI:267|MLT1|AAD51594|5476|Candida_albicans|Reduced_virulence
Penicillium0G039670.1	2269	5e-30	80/278(28.78)	113	PHI:2269|Mdh1|0|13684|Phaeosphaeria_nodorum_(related:_Stagonospora_nodorum)|Unaffected_pathogenicity
Penicillium0G039760.1	1938	1e-62	128/443(28.89)	218	PHI:1938|GzZC253|I1RMZ4|5518|Gibberella_zeae_(related:_Fusarium_graminearum)|Unaffected_pathogenicity
Penicillium0G039770.1	2175	6e-56	115/315(36.51)	184	PHI:2175|NMR3|MGG_09705|148305|Magnaporthe_oryzae_(related:_Magnaporthe_grisea)|Reduced_virulence
Penicillium0G039790.1	4194	5e-25	124/506(24.51)	105	AKT7|PHI:4194|V5XZS6|5599|Alternaria_alternata|increased_virulence_(Hypervirulence)
Penicillium0G039810.1	201	3e-13	56/202(27.72)	63.5	PHI:201|AVR-Pita_(related:_AVR2-YAMO)|AAK00131|318829|Magnaporthe_oryzae|Effector_(plant_avirulence_determinant)
Penicillium0G039850.1	1555	2e-39	109/452(24.12)	152	PHI:1555|GzMyb019|I1RDG6|5518|Gibberella_zeae_(related:_Fusarium_graminearum)|Unaffected_pathogenicity
Penicillium0G039880.1	2171	6e-122	239/666(35.89)	397	PHI:2171|Peroxisomal_copper_amine_oxidase|MGG_02681|148305|Magnaporthe_oryzae_(related:_Magnaporthe_grisea)|Reduced_virulence
Penicillium0G039890.1	601	1e-06	85/369(23.04)	48.1	PHI:601|orf48|AAL20303|216597|Salmonella_enterica|Unaffected_pathogenicity
Penicillium0G039920.1	2322	2e-21	69/273(25.27)	88.6	PHI:2322|SidH|Q4WF54|746128|Aspergillus_fumigatus|Reduced_virulence
Penicillium0G039960.1	3257	6e-16	47/136(34.56)	75.5	MoIlv1|PHI:3257|G4MU34|318829|Magnaporthe_oryzae|reduced_virulence_
Penicillium0G039990.1	1318	1e-26	63/172(36.63)	105	PHI:1318|GzBrom003|I1RZM2|5518|Gibberella_zeae_(related:_Fusarium_graminearum)|Unaffected_pathogenicity
Penicillium0G040010.1	565	0	808/921(87.73)	1627	PHI:565|chsG|CAA63928|5085|Aspergillus_fumigatus|Reduced_virulence
Penicillium0G040020.1	3023	2e-08	37/95(38.95)	53.1	opy2|PHI:3023|Q5A753|5476|Candida_albicans|reduced_virulence_
Penicillium0G040050.1	319	8e-08	24/60(40.00)	51.6	PHI:319|SQL2|AAO19638|5270|Ustilago_maydis|Reduced_virulence
Penicillium0G040070.1	2927	4e-61	142/383(37.08)	206	PHI:2927|lip5|J9N2Z8|59765|Fusarium_oxysporum_f._sp._Lycopersici|Unaffected_pathogenicity
Penicillium0G040150.1	2490	5e-56	121/304(39.80)	190	PHI:2490|MCA|E9B636|5665|Leishmania_mexicana|Mixed_outcome
Penicillium0G040170.1	2968	1e-40	127/503(25.25)	152	PHI:2968|Hxs1|J9VQA5|5207|Cryptococcus_neoformans|Reduced_virulence
Penicillium0G040210.1	1381	3e-43	80/148(54.05)	160	PHI:1381|GzC2H044|I1RRI0|5518|Gibberella_zeae_(related:_Fusarium_graminearum)|Unaffected_pathogenicity
Penicillium0G040230.1	1795	1e-26	99/404(24.50)	111	PHI:1795|GzZC110|I1RSX8|5518|Gibberella_zeae_(related:_Fusarium_graminearum)|Unaffected_pathogenicity
Penicillium0G040290.1	1574	0	567/808(70.17)	1168	PHI:1574|GzOB014|I1RFX8|5518|Gibberella_zeae_(related:_Fusarium_graminearum)|Lethal
Penicillium0G040310.1	1175	0	290/432(67.13)	589	PHI:1175|(Sc_Srb10)|I1RKR8|5518|Gibberella_zeae_(related:_Fusarium_graminearum)|Reduced_virulence
Penicillium0G040320.1	2968	2e-23	99/409(24.21)	100	PHI:2968|Hxs1|J9VQA5|5207|Cryptococcus_neoformans|Reduced_virulence
Penicillium0G040380.1	325	4e-33	95/285(33.33)	132	PHI:325|ACE1|CAG28797|318829|Magnaporthe_oryzae|Effector_(plant_avirulence_determinant)
Penicillium0G040400.1	1296	3e-111	244/679(35.94)	353	PHI:1296|GzAPSES004|I1S0Z2|5518|Gibberella_zeae_(related:_Fusarium_graminearum)|Reduced_virulence
Penicillium0G040420.1	1602	0	448/658(68.09)	911	PHI:1602|GzOB043|I1RZY1|5518|Gibberella_zeae_(related:_Fusarium_graminearum)|Unaffected_pathogenicity
Penicillium0G040440.1	541	2e-72	188/568(33.10)	242	PHI:541|LIP1|AAU87359|332648|Botrytis_cinerea|Unaffected_pathogenicity
Penicillium0G040450.1	2392	1e-14	29/48(60.42)	73.2	PHI:2392|Gat2|Q5ALK1|5476|Candida_albicans|Reduced_virulence
Penicillium0G040500.1	441	5e-13	54/232(23.28)	67	PHI:441|BTP1|CAE55153|40559|Botrytis_cinerea|Reduced_virulence
Penicillium0G040520.1	1683	0	351/696(50.43)	641	PHI:1683|GzRad001|I1RK33|5518|Gibberella_zeae_(related:_Fusarium_graminearum)|Lethal
Penicillium0G040540.1	2528	0	580/709(81.81)	1182	PHI:2528|SLY1|Q4WYU7|746128|Aspergillus_fumigatus|Lethal
Penicillium0G040600.1	262	5e-63	101/227(44.49)	196	PHI:262|MAD2|EAK94586|5476|Candida_albicans|Reduced_virulence
Penicillium0G040620.1	1201	3e-75	136/256(53.12)	247	PHI:1201|(Bud32)|Q4HYC1|5518|Gibberella_zeae_(related:_Fusarium_graminearum)|Reduced_virulence
Penicillium0G040660.1	2175	2e-06	35/83(42.17)	46.2	PHI:2175|NMR3|MGG_09705|148305|Magnaporthe_oryzae_(related:_Magnaporthe_grisea)|Reduced_virulence
Penicillium0G040670.1	1705	1e-77	162/445(36.40)	252	PHI:1705|GzZC020|I1RJB4|5518|Gibberella_zeae_(related:_Fusarium_graminearum)|Unaffected_pathogenicity
Penicillium0G040690.1	441	7e-29	105/371(28.30)	113	PHI:441|BTP1|CAE55153|40559|Botrytis_cinerea|Reduced_virulence
Penicillium0G040720.1	748	3e-30	167/593(28.16)	125	PHI:748|um00446|Not_available|5270|Ustilago_maydis|Unaffected_pathogenicity
Penicillium0G040740.1	2100	0	906/1304(69.48)	1857	PHI:2100|Spf1|MGG_12005|148305|Magnaporthe_oryzae_(related:_Magnaporthe_grisea)|Mixed_outcome
Penicillium0G040750.1	3207	0	433/618(70.06)	915	Yvc1|PHI:3207|A1CLC0|746128|Aspergillus_fumigatus|reduced_virulence_
Penicillium0G040760.1	1582	2e-172	231/308(75.00)	481	PHI:1582|GzOB022|I1RQ81|5518|Gibberella_zeae_(related:_Fusarium_graminearum)|Unaffected_pathogenicity
Penicillium0G040780.1	490	3e-07	55/197(27.92)	50.8	PHI:490|FRP1|AAT85969|5507|Fusarium_oxysporum|Loss_of_pathogenicity
Penicillium0G040820.1	1651	1e-53	121/326(37.12)	183	PHI:1651|GzWing023|I1S0U2|5518|Gibberella_zeae_(related:_Fusarium_graminearum)|Unaffected_pathogenicity
Penicillium0G040830.1	2378	3e-07	34/121(28.10)	50.4	PHI:2378|DEP4|D2E9W9|29001|Alternaria_brassicicola|Mixed_outcome
Penicillium0G040880.1	1260	6e-15	56/154(36.36)	77	PHI:1260|FGSG_13944|I1RUC7|5518|Gibberella_zeae_(related:_Fusarium_graminearum)|Unaffected_pathogenicity
Penicillium0G040910.1	541	2e-19	87/308(28.25)	89.4	PHI:541|LIP1|AAU87359|332648|Botrytis_cinerea|Unaffected_pathogenicity
Penicillium0G040950.1	270	6e-13	47/186(25.27)	62	PHI:270|RHO1|BAA24262|5476|Candida_albicans|Loss_of_pathogenicity
Penicillium0G041000.1	812	3e-57	127/343(37.03)	193	PHI:812|MGG_10702|EDJ94108|318829|Magnaporthe_oryzae|Reduced_virulence
Penicillium0G041070.1	1662	1e-67	151/480(31.46)	237	PHI:1662|GzCCHC002|I1REJ1|5518|Gibberella_zeae_(related:_Fusarium_graminearum)|Unaffected_pathogenicity
Penicillium0G041080.1	1458	9e-40	122/435(28.05)	152	PHI:1458|GzAra006|Q4I7F9|5518|Gibberella_zeae_(related:_Fusarium_graminearum)|Unaffected_pathogenicity
Penicillium0G041140.1	1856	2e-16	72/285(25.26)	78.2	PHI:1856|GzZC171|I1S377|5518|Gibberella_zeae_(related:_Fusarium_graminearum)|Unaffected_pathogenicity
Penicillium0G041160.1	784	1e-25	85/273(31.14)	100	PHI:784|MGG_00056|EDK03390|318829|Magnaporthe_oryzae|Reduced_virulence
Penicillium0G041180.1	716	9e-12	53/173(30.64)	64.3	PHI:716|ZEB1|ABB90284|5518|Fusarium_graminearum|Unaffected_pathogenicity
Penicillium0G041190.1	2378	6e-09	41/144(28.47)	56.2	PHI:2378|DEP4|D2E9W9|29001|Alternaria_brassicicola|Mixed_outcome
Penicillium0G041200.1	784	2e-11	55/180(30.56)	59.3	PHI:784|MGG_00056|EDK03390|318829|Magnaporthe_oryzae|Reduced_virulence
Penicillium0G041210.1	2379	0	829/2432(34.09)	1208	PHI:2379|DEP5|D2E9X0|29001|Alternaria_brassicicola|Mixed_outcome
Penicillium0G041220.1	438	1e-38	126/478(26.36)	145	PHI:438|BcBOT1_(related:_CND5)|AAQ16576|40559|Botrytis_cinerea|Reduced_virulence
Penicillium0G041290.1	1840	1e-96	187/467(40.04)	316	PHI:1840|GzZC155|I1RQV9|5518|Gibberella_zeae_(related:_Fusarium_graminearum)|Unaffected_pathogenicity
Penicillium0G041300.1	2321	2e-19	124/492(25.20)	89	PHI:2321|SidI|Q4WR83|746128|Aspergillus_fumigatus|Reduced_virulence
Penicillium0G041310.1	2227	1e-07	26/74(35.14)	51.2	PHI:2227|pao|D4III8|5270|Ustilago_maydis|Mixed_outcome
Penicillium0G041340.1	2038	2e-12	77/297(25.93)	64.3	PHI:2038|Mir1|MGG_02370|148305|Magnaporthe_oryzae_(related:_Magnaporthe_grisea)|Unaffected_pathogenicity
Penicillium0G041360.1	2605	0	309/419(73.75)	658	PHI:2605|hgc1|Q5ABE2|746128|Aspergillus_fumigatus|Mixed_outcome
Penicillium0G041400.1	716	8e-12	46/119(38.66)	63.9	PHI:716|ZEB1|ABB90284|5518|Fusarium_graminearum|Unaffected_pathogenicity
Penicillium0G041420.1	1269	2e-40	115/431(26.68)	148	PHI:1269|FGSG_02838|I1RFK9|5518|Gibberella_zeae_(related:_Fusarium_graminearum)|Unaffected_pathogenicity
Penicillium0G041500.1	33	2e-85	142/376(37.77)	273	PHI:33|PHR1|AAA68196|5476|Candida_albicans|Reduced_virulence
Penicillium0G041510.1	153	2e-06	35/136(25.74)	47.4	PHI:153|OSM1|AAF09475|318829|Magnaporthe_oryzae|Unaffected_pathogenicity
Penicillium0G041520.1	2873	3e-32	99/319(31.03)	121	PHI:2873|hldD|D3FN03|197|Campylobacter_jejuni|Reduced_virulence
Penicillium0G041590.1	3354	6e-12	40/140(28.57)	65.1	rtxA1|PHI:3354|A0A023NA98|672|Vibrio_vulnificus|reduced_virulence_
Penicillium0G041610.1	432	1e-09	52/209(24.88)	55.5	PHI:432|FGL1|AAQ23181|5518|Fusarium_graminearum|Reduced_virulence
Penicillium0G041680.1	1566	3e-10	44/153(28.76)	59.3	PHI:1566|GzOB006|I1RC95|5518|Gibberella_zeae_(related:_Fusarium_graminearum)|Lethal
Penicillium0G041720.1	2009	8e-08	46/134(34.33)	52.4	PHI:2009|HOS4|EDK06449|148305|Magnaporthe_oryzae_(related:_Magnaporthe_grisea)|Unaffected_pathogenicity
Penicillium0G041730.1	26	2e-92	177/475(37.26)	292	PHI:26|CaMDR1|CAA37820|5476|Candida_albicans|Reduced_virulence
Penicillium0G041740.1	1724	2e-35	122/431(28.31)	137	PHI:1724|GzZC039|I1SAE9|5518|Gibberella_zeae_(related:_Fusarium_graminearum)|Unaffected_pathogenicity
Penicillium0G041750.1	1508	1e-09	62/240(25.83)	57.8	PHI:1508|GzHOME003|I1RNA9|5518|Gibberella_zeae_(related:_Fusarium_graminearum)|Unaffected_pathogenicity
Penicillium0G041790.1	2034	5e-13	58/184(31.52)	66.6	PHI:2034|MFP1|G4MZY1|148305|Magnaporthe_oryzae_(related:_Magnaporthe_grisea)|Reduced_virulence
Penicillium0G041820.1	2374	4e-08	29/83(34.94)	50.1	PHI:2374|Bap1|D2T177|40559|Botrytis_cinerea|Unaffected_pathogenicity
Penicillium0G041850.1	167	1e-21	103/412(25.00)	95.1	PHI:167|CHIP3|AAF00024|5457|Colletotrichum_gloeosporioides|Unaffected_pathogenicity
Penicillium0G041860.1	4200	7e-21	81/291(27.84)	96.7	gacS|PHI:4200|W0WL00|287|Pseudomonas_aeruginosa|increased_virulence_(Hypervirulence)
Penicillium0G041890.1	2841	7e-12	59/237(24.89)	62.4	PHI:2841|CnSEC14-2|F6K8L6|5207|Cryptococcus_neoformans|Unaffected_pathogenicity
Penicillium0G041900.1	2822	9e-46	153/578(26.47)	169	PHI:2822|Cxt1p|Q5K8R6|5207|Cryptococcus_neoformans|Reduced_virulence
Penicillium0G041940.1	2357	2e-141	209/432(48.38)	418	PHI:2357|CYP52X1|E2EAF6|475271|Beauveria_bassiana|Reduced_virulence
Penicillium0G041990.1	922	9e-14	108/391(27.62)	71.6	PHI:922|um03615||5270|Ustilago_maydis|Unaffected_pathogenicity
Penicillium0G042040.1	1503	2e-16	77/288(26.74)	79.7	PHI:1503|GzHMG035|I1S828|5518|Gibberella_zeae_(related:_Fusarium_graminearum)|Unaffected_pathogenicity
Penicillium0G042050.1	511	5e-16	110/500(22.00)	78.2	PHI:511|CaNAG4|EAK93098|5476|Candida_albicans|Reduced_virulence
Penicillium0G042070.1	1270	6e-25	56/137(40.88)	97.8	PHI:1270|FGSG_06420|I1RHA1|5518|Gibberella_zeae_(related:_Fusarium_graminearum)|Unaffected_pathogenicity
Penicillium0G042080.1	2822	4e-47	151/586(25.77)	174	PHI:2822|Cxt1p|Q5K8R6|5207|Cryptococcus_neoformans|Reduced_virulence
Penicillium0G042110.1	438	9e-46	125/487(25.67)	166	PHI:438|BcBOT1_(related:_CND5)|AAQ16576|40559|Botrytis_cinerea|Reduced_virulence
Penicillium0G042150.1	1714	3e-09	48/184(26.09)	56.6	PHI:1714|GzZC029|I1RQU8|5518|Gibberella_zeae_(related:_Fusarium_graminearum)|Lethal
Penicillium0G042160.1	112	0	262/454(57.71)	565	PHI:112|MAK1|AAC49410|140110|Nectria_haematococca_(related:_Fusarium_solani)|Reduced_virulence
Penicillium0G042170.1	599	2e-29	173/697(24.82)	124	PHI:599|TCO1|ABD49452|5207|Cryptococcus_neoformans|Reduced_virulence
Penicillium0G042230.1	3323	0	1064/1380(77.10)	2109	sskB|PHI:3323|Q4WT11|746128|Aspergillus_fumigatus|loss_of_pathogenicity_
Penicillium0G042240.1	2710	0	281/395(71.14)	583	PHI:2710|mepB|H8ZZ79|474922|Colletotrichum_gloeosporioides|Reduced_virulence
Penicillium0G042280.1	3276	0	347/433(80.14)	735	fhpB|PHI:3276|Q4WC12|746128|Aspergillus_fumigatus|unaffected_pathogenicity_
Penicillium0G042300.1	820	0	410/431(95.13)	845	PHI:820|beta-tubulin|AAA34230|5025|Venturia_inaequalis|Chemistry_target
Penicillium0G042350.1	2099	0	579/1283(45.13)	1003	PHI:2099|Pmc1|MGG_07971|148305|Magnaporthe_oryzae_(related:_Magnaporthe_grisea)|Mixed_outcome
Penicillium0G042430.1	2911	5e-70	188/686(27.41)	243	PHI:2911|Ss-pth2|A7F6V9|5180|Sclerotinia_sclerotiorum|Reduced_virulence
Penicillium0G042440.1	184	6e-16	53/171(30.99)	74.3	PHI:184|RBT4|AAG09789|5476|Candida_albicans|Reduced_virulence
Penicillium0G042460.1	2020	4e-15	63/262(24.05)	74.3	PHI:2020|Tup1|XP_759427|5270|Ustilago_maydis|Mixed_outcome
Penicillium0G042490.1	125	9e-09	50/187(26.74)	55.8	PHI:125|SAP4|AAA17877|5476|Candida_albicans|Reduced_virulence
Penicillium0G042510.1	2609	5e-122	261/450(58.00)	373	PHI:2609|VEA1|B2CQJ9|5037|Histoplasma_capsulatum|Reduced_virulence
Penicillium0G042550.1	199	1e-62	199/652(30.52)	218	PHI:199|AOX1|AAF82788|5499|Cladosporium_fulvum|Reduced_virulence
Penicillium0G042560.1	1678	2e-136	201/358(56.15)	400	PHI:1678|GzGRF|I1RMC1|5518|Gibberella_zeae_(related:_Fusarium_graminearum)|Unaffected_pathogenicity
Penicillium0G042580.1	2155	3e-147	205/354(57.91)	421	PHI:2155|MoPEX7|B8Q8Z5|148305|Magnaporthe_oryzae_(related:_Magnaporthe_grisea)|Loss_of_pathogenicity
Penicillium0G042620.1	2205	5e-72	171/547(31.26)	239	PHI:2205|JmjC_domain-containing_protein_5_[GH10_family]|MGG_01543|148305|Magnaporthe_oryzae_(related:_Magnaporthe_grisea)|Reduced_virulence
Penicillium0G042660.1	1958	0	457/988(46.26)	793	PHI:1958|GzZC273|I1RMD1|5518|Gibberella_zeae_(related:_Fusarium_graminearum)|Unaffected_pathogenicity
Penicillium0G042670.1	1414	4e-08	28/66(42.42)	54.3	PHI:1414|GzC2H081|I1RZL0|5518|Gibberella_zeae_(related:_Fusarium_graminearum)|Unaffected_pathogenicity
Penicillium0G042680.1	2625	3e-112	181/426(42.49)	338	PHI:2625|purA|P65882|90371|Salmonella_enterica_serovar_Typhimurium|Reduced_virulence
Penicillium0G042690.1	423	1e-36	112/363(30.85)	142	PHI:423|VAD1|AAV41010|5207|Cryptococcus_neoformans|Reduced_virulence
Penicillium0G042710.1	3629	3e-08	79/329(24.01)	52.4	Rv0392c|PHI:3629|P95200|1773|Mycobacterium_tuberculosis|unaffected_pathogenicity_
Penicillium0G042730.1	2839	4e-126	188/346(54.34)	367	PHI:2839|RED1|Q8NJQ2|5016|Cochliobolus_heterostrophus|Reduced_virulence
Penicillium0G042760.1	1301	7e-38	62/98(63.27)	124	PHI:1301|GzbHLH002|I1RB45|5518|Gibberella_zeae_(related:_Fusarium_graminearum)|Unaffected_pathogenicity
Penicillium0G042780.1	1736	5e-21	106/424(25.00)	93.2	PHI:1736|GzZC051|I1S4F3|5518|Gibberella_zeae_(related:_Fusarium_graminearum)|Unaffected_pathogenicity
Penicillium0G042820.1	1420	8e-11	87/384(22.66)	63.5	PHI:1420|GzC2H088|I1S172|5518|Gibberella_zeae_(related:_Fusarium_graminearum)|Unaffected_pathogenicity
Penicillium0G042830.1	1767	7e-23	45/110(40.91)	98.2	PHI:1767|GzZC082|I1S134|5518|Gibberella_zeae_(related:_Fusarium_graminearum)|Unaffected_pathogenicity
Penicillium0G042850.1	4194	2e-21	78/350(22.29)	92.8	AKT7|PHI:4194|V5XZS6|5599|Alternaria_alternata|increased_virulence_(Hypervirulence)
Penicillium0G042860.1	1234	1e-06	52/227(22.91)	49.7	PHI:1234|FGSG_07812|I1RV69|5518|Gibberella_zeae_(related:_Fusarium_graminearum)|Lethal
Penicillium0G042920.1	2822	3e-53	159/560(28.39)	192	PHI:2822|Cxt1p|Q5K8R6|5207|Cryptococcus_neoformans|Reduced_virulence
Penicillium0G042930.1	397	7e-57	175/632(27.69)	201	PHI:397|LAC2|AAV64894|5207|Cryptococcus_neoformans|Unaffected_pathogenicity
Penicillium0G042960.1	2357	6e-14	65/233(27.90)	71.6	PHI:2357|CYP52X1|E2EAF6|475271|Beauveria_bassiana|Reduced_virulence
Penicillium0G042990.1	1869	7e-116	219/589(37.18)	358	PHI:1869|GzZC184|I1RDY4|5518|Gibberella_zeae_(related:_Fusarium_graminearum)|Unaffected_pathogenicity
Penicillium0G043060.1	1935	2e-24	170/788(21.57)	107	PHI:1935|GzZC250|I1RFP7|5518|Gibberella_zeae_(related:_Fusarium_graminearum)|Unaffected_pathogenicity
Penicillium0G043080.1	506	4e-06	28/112(25.00)	45.4	PHI:506|URA3|AAA34824|4932|Saccharomyces_cerevisiae|Reduced_virulence
Penicillium0G043090.1	2570	5e-09	34/86(39.53)	55.1	PHI:2570|CYB2|Q6FM61|5478|Candida_glabrata|Reduced_virulence
Penicillium0G043100.1	2544	5e-17	49/172(28.49)	82	PHI:2544|PAB1|Q4WK03|746128|Aspergillus_fumigatus|Mixed_outcome
Penicillium0G043110.1	2491	3e-14	46/150(30.67)	72.8	PHI:2491|FgPTC1|I1RJS9|5518|Gibberella_zeae_(related:_Fusarium_graminearum)|Reduced_virulence
Penicillium0G043170.1	2095	0	665/1045(63.64)	1340	PHI:2095|Calcium-transporting_ATPase_3|MGG_10730|148305|Magnaporthe_oryzae_(related:_Magnaporthe_grisea)|Reduced_virulence
Penicillium0G043180.1	1935	2e-11	29/70(41.43)	62.8	PHI:1935|GzZC250|I1RFP7|5518|Gibberella_zeae_(related:_Fusarium_graminearum)|Unaffected_pathogenicity
Penicillium0G043190.1	197	9e-113	200/536(37.31)	348	PHI:197|ALO1|AAC98913|5476|Candida_albicans|Reduced_virulence
Penicillium0G043220.1	1842	2e-176	269/554(48.56)	547	PHI:1842|GzZC157|I1RBA2|5518|Gibberella_zeae_(related:_Fusarium_graminearum)|Unaffected_pathogenicity
Penicillium0G043230.1	2968	7e-24	101/430(23.49)	102	PHI:2968|Hxs1|J9VQA5|5207|Cryptococcus_neoformans|Reduced_virulence
Penicillium0G043290.1	1190	2e-179	314/626(50.16)	525	PHI:1190|(Sc_Pbs2)|I1RWL6|5518|Gibberella_zeae_(related:_Fusarium_graminearum)|Reduced_virulence
Penicillium0G043300.1	2269	4e-69	118/266(44.36)	216	PHI:2269|Mdh1|0|13684|Phaeosphaeria_nodorum_(related:_Stagonospora_nodorum)|Unaffected_pathogenicity
Penicillium0G043350.1	504	2e-168	226/360(62.78)	476	PHI:504|LEU2|CAA42366|4932|Saccharomyces_cerevisiae|Reduced_virulence
Penicillium0G043420.1	2968	6e-106	177/511(34.64)	329	PHI:2968|Hxs1|J9VQA5|5207|Cryptococcus_neoformans|Reduced_virulence
Penicillium0G043450.1	3381	0	273/530(51.51)	540	FVEG_12533|PHI:3381|W7N2B4|117187|Fusarium_verticillioides|unaffected_pathogenicity_
Penicillium0G043490.1	784	9e-08	60/215(27.91)	50.1	PHI:784|MGG_00056|EDK03390|318829|Magnaporthe_oryzae|Reduced_virulence
Penicillium0G043520.1	441	2e-16	50/155(32.26)	73.6	PHI:441|BTP1|CAE55153|40559|Botrytis_cinerea|Reduced_virulence
Penicillium0G043530.1	2032	6e-49	126/415(30.36)	181	PHI:2032|VTL1|G4NGA7|148305|Magnaporthe_oryzae_(related:_Magnaporthe_grisea)|Unaffected_pathogenicity
Penicillium0G043540.1	3226	6e-78	146/343(42.57)	246	pnl1|PHI:3226|T2C7K6|36651|Penicillium_digitatum|reduced_virulence_
Penicillium0G043560.1	1831	1e-170	261/546(47.80)	503	PHI:1831|GzZC146|I1RHT9|5518|Gibberella_zeae_(related:_Fusarium_graminearum)|Unaffected_pathogenicity
Penicillium0G043590.1	2611	5e-15	86/383(22.45)	72.8	PHI:2611|CMLE|H9C592|59765|Fusarium_oxysporum_f._sp._Lycopersici|Loss_of_pathogenicity
Penicillium0G043620.1	784	2e-80	128/268(47.76)	246	PHI:784|MGG_00056|EDK03390|318829|Magnaporthe_oryzae|Reduced_virulence
Penicillium0G043640.1	1662	3e-64	141/440(32.05)	226	PHI:1662|GzCCHC002|I1REJ1|5518|Gibberella_zeae_(related:_Fusarium_graminearum)|Unaffected_pathogenicity
Penicillium0G043650.1	1870	7e-78	184/540(34.07)	265	PHI:1870|GzZC185|I1RDS9|5518|Gibberella_zeae_(related:_Fusarium_graminearum)|Unaffected_pathogenicity
Penicillium0G043720.1	1914	9e-47	122/391(31.20)	178	PHI:1914|GzZC229|I1RQ27|5518|Gibberella_zeae_(related:_Fusarium_graminearum)|Unaffected_pathogenicity
Penicillium0G043770.1	482	2e-33	82/279(29.39)	124	PHI:482|LAEA|AAR01218|5085|Aspergillus_fumigatus|Reduced_virulence
Penicillium0G043780.1	2609	0	286/365(78.36)	547	PHI:2609|KRR1|AAB96910.2|746128|Aspergillus_fumigatus|Mixed_outcome
Penicillium0G043800.1	2898	4e-34	96/332(28.92)	128	PHI:2896|BEC1005|CCU82697|62688|Blumeria_graminis_f._sp._hordei|Effector_(plant_avirulence_determinant)
Penicillium0G043820.1	598	1e-87	149/355(41.97)	271	PHI:598|THIOL|ABB55459|5022|Leptosphaeria_maculans|Reduced_virulence
Penicillium0G043830.1	2321	3e-17	114/492(23.17)	82.8	PHI:2321|SidI|Q4WR83|746128|Aspergillus_fumigatus|Reduced_virulence
Penicillium0G043850.1	435	6e-51	73/115(63.48)	158	PHI:435|VMA7|EAL02110|5476|Candida_albicans|Loss_of_pathogenicity
Penicillium0G043890.1	2734	1e-37	88/273(32.23)	139	PHI:2734|metF|Q97S30|1313|Streptococcus_Pneumoniae|Mixed_outcome
Penicillium0G043900.1	159	3e-69	116/240(48.33)	214	PHI:159|URA5|AAC62627|5037|Histoplasma_capsulatum|Loss_of_pathogenicity
Penicillium0G043910.1	2504	0	1707/2438(70.02)	3634	PHI:2504|AGS2|Q96UR0|746128|Aspergillus_fumigatus|Unaffected_pathogenicity
Penicillium0G043920.1	601	2e-08	76/311(24.44)	53.5	PHI:601|orf48|AAL20303|216597|Salmonella_enterica|Unaffected_pathogenicity
Penicillium0G043930.1	2520	1e-50	174/683(25.48)	187	PHI:2520|LYS4|Q4WUL6|746128|Aspergillus_fumigatus|Lethal
Penicillium0G043960.1	2515	0	379/466(81.33)	791	PHI:2515|ALG7|Q4X146|746128|Aspergillus_fumigatus|Lethal
Penicillium0G043990.1	2594	1e-07	40/157(25.48)	52.8	PHI:2594|SET3|Q59ZX1|746128|Aspergillus_fumigatus|Mixed_outcome
Penicillium0G044000.1	812	2e-20	85/332(25.60)	92	PHI:812|MGG_10702|EDJ94108|318829|Magnaporthe_oryzae|Reduced_virulence
Penicillium0G044010.1	343	0	307/524(58.59)	572	PHI:343|CPRGS-1|AAT92283|5116|Cryphonectria_parasitica|Loss_of_pathogenicity
Penicillium0G044030.1	1487	2e-119	245/681(35.98)	378	PHI:1487|GzHMG019|I1RQ92|5518|Gibberella_zeae_(related:_Fusarium_graminearum)|Unaffected_pathogenicity
Penicillium0G044090.1	1500	4e-27	212/936(22.65)	117	PHI:1500|GzHMG032|I1S2F2|5518|Gibberella_zeae_(related:_Fusarium_graminearum)|Unaffected_pathogenicity
Penicillium0G044140.1	1992	6e-13	63/272(23.16)	68.9	PHI:1992|GzZC307|I1R983|5518|Gibberella_zeae_(related:_Fusarium_graminearum)|Unaffected_pathogenicity
Penicillium0G044150.1	2968	2e-48	142/483(29.40)	175	PHI:2968|Hxs1|J9VQA5|5207|Cryptococcus_neoformans|Reduced_virulence
Penicillium0G044170.1	2378	5e-07	99/398(24.87)	50.1	PHI:2378|DEP4|D2E9W9|29001|Alternaria_brassicicola|Mixed_outcome
Penicillium0G044190.1	211	2e-08	62/223(27.80)	54.3	PHI:211|CaTUP1|AAB63195|5476|Candida_albicans|Reduced_virulence
Penicillium0G044250.1	211	5e-30	89/352(25.28)	122	PHI:211|CaTUP1|AAB63195|5476|Candida_albicans|Reduced_virulence
Penicillium0G044310.1	812	7e-71	135/367(36.78)	239	PHI:812|MGG_10702|EDJ94108|318829|Magnaporthe_oryzae|Reduced_virulence
Penicillium0G044330.1	413	9e-60	128/401(31.92)	202	PHI:413|MPD1|AAT84078|13684|Stagonospora_nodorum|Unaffected_pathogenicity
Penicillium0G044350.1	1681	1e-21	99/396(25.00)	98.2	PHI:1681|GzNF001|I1REN7|5518|Gibberella_zeae_(related:_Fusarium_graminearum)|Unaffected_pathogenicity
Penicillium0G044400.1	3035	4e-08	32/123(26.02)	50.8	FgERG3A|PHI:3035|I1RFM2|5518|Fusarium_graminearum|reduced_virulence_
Penicillium0G044410.1	434	8e-93	173/440(39.32)	290	PHI:434|GEL2|EAL88984|5085|Aspergillus_fumigatus|Reduced_virulence
Penicillium0G044460.1	2895	3e-07	56/202(27.72)	50.4	PHI:2895|F-avi4330|B9JV05|373|Agrobacterium_vitis|Loss_of_pathogenicity
Penicillium0G044470.1	1921	2e-44	124/456(27.19)	166	PHI:1921|GzZC236|I1RCH8|5518|Gibberella_zeae_(related:_Fusarium_graminearum)|Reduced_virulence
Penicillium0G044530.1	3225	0	345/384(89.84)	749	Ndo1|PHI:3225|T2C913|36651|Penicillium_digitatum|unaffected_pathogenicity_
Penicillium0G044540.1	1559	4e-94	134/253(52.96)	278	PHI:1559|GzNEG001|I1RK21|5518|Gibberella_zeae_(related:_Fusarium_graminearum)|Unaffected_pathogenicity
Penicillium0G044560.1	2544	1e-16	49/178(27.53)	80.5	PHI:2544|PAB1|Q4WK03|746128|Aspergillus_fumigatus|Mixed_outcome
Penicillium0G044610.1	109	2e-07	38/159(23.90)	49.3	PHI:109|CLK1|AAB61403|290576|Colletotrichum_lindemuthianum|Reduced_virulence
Penicillium0G044660.1	440	2e-57	201/719(27.96)	211	PHI:440|PMR1|CAB87245|5476|Candida_albicans|Reduced_virulence
Penicillium0G044670.1	1028	1e-18	93/357(26.05)	83.2	PHI:1028|bcpme1|CAC29255|40559|Botrytis_cinerea|Reduced_virulence
Penicillium0G044700.1	1757	3e-101	206/611(33.72)	336	PHI:1757|GzZC072|I1RYY1|5518|Gibberella_zeae_(related:_Fusarium_graminearum)|Unaffected_pathogenicity
Penicillium0G044750.1	2745	8e-08	26/70(37.14)	52.4	PHI:2745|treY|Q02LV5|287|Pseudomonas_aeruginosa|Mixed_outcome
Penicillium0G044760.1	1402	3e-37	135/486(27.78)	147	PHI:1402|GzC2H065|I1RWB8|5518|Gibberella_zeae_(related:_Fusarium_graminearum)|Unaffected_pathogenicity
Penicillium0G044800.1	2602	2e-11	74/277(26.71)	63.5	PHI:2602|Rim9|Q4PH32|5270|Ustilago_maydis|Unaffected_pathogenicity
Penicillium0G044820.1	2329	4e-106	180/502(35.86)	328	PHI:2329|CTB4|A0ST42|29003|Cercospora_nicotianae|Reduced_virulence
Penicillium0G044970.1	1285	9e-13	46/159(28.93)	63.5	PHI:1285|FGSG_10591|I1SAR3|5518|Gibberella_zeae_(related:_Fusarium_graminearum)|Unaffected_pathogenicity
Penicillium0G045000.1	3283	5e-09	62/208(29.81)	55.8	ampG|PHI:3283|Q8P471|339|Xanthomonas_campestris|increased_virulence_
Penicillium0G045040.1	2090	3e-62	184/460(40.00)	207	PHI:2090|Moatg29|MGG_02790|148305|Magnaporthe_oryzae_(related:_Magnaporthe_grisea)|Unaffected_pathogenicity
Penicillium0G045080.1	1458	5e-56	142/429(33.10)	202	PHI:1458|GzAra006|Q4I7F9|5518|Gibberella_zeae_(related:_Fusarium_graminearum)|Unaffected_pathogenicity
Penicillium0G045130.1	144	1e-13	53/183(28.96)	70.1	PHI:144|CHT42|AAC05829|29875|Trichoderma_virens|Reduced_virulence
Penicillium0G045140.1	3384	2e-75	260/976(26.64)	268	FVEG_12530|PHI:3384|W7N2C1|117187|Fusarium_verticillioides|unaffected_pathogenicity_
Penicillium0G045170.1	4200	6e-26	91/321(28.35)	114	gacS|PHI:4200|W0WL00|287|Pseudomonas_aeruginosa|increased_virulence_(Hypervirulence)
Penicillium0G045220.1	2601	1e-22	68/207(32.85)	98.6	PHI:2601|Asc1|P83774|746128|Aspergillus_fumigatus|Mixed_outcome
Penicillium0G045310.1	2115	5e-15	76/304(25.00)	75.5	PHI:2115|Annexin_A7|MGG_06847|148305|Magnaporthe_oryzae_(related:_Magnaporthe_grisea)|Loss_of_pathogenicity
Penicillium0G045320.1	2244	2e-28	90/359(25.07)	114	PHI:2244|37865|gi|46099354|5270|Ustilago_maydis|Unaffected_pathogenicity
Penicillium0G045410.1	2154	2e-42	88/217(40.55)	153	PHI:2154|RBP35|MGG_02741|148305|Magnaporthe_oryzae_(related:_Magnaporthe_grisea)|Reduced_virulence
Penicillium0G045430.1	2020	2e-10	52/205(25.37)	60.8	PHI:2020|Tup1|XP_759427|5270|Ustilago_maydis|Mixed_outcome
Penicillium0G045450.1	2086	3e-15	41/128(32.03)	70.1	PHI:2086|Moatg24|MGG_03638|148305|Magnaporthe_oryzae_(related:_Magnaporthe_grisea)|Unaffected_pathogenicity
Penicillium0G045460.1	1550	9e-29	81/241(33.61)	118	PHI:1550|GzMyb014|I1RWN5|5518|Gibberella_zeae_(related:_Fusarium_graminearum)|Unaffected_pathogenicity
Penicillium0G045520.1	1757	2e-53	137/510(26.86)	194	PHI:1757|GzZC072|I1RYY1|5518|Gibberella_zeae_(related:_Fusarium_graminearum)|Unaffected_pathogenicity
Penicillium0G045530.1	1046	1e-06	55/195(28.21)	48.5	PHI:1046|CTB5|ABK64182|29003|Cercospora_nicotianae|Reduced_virulence
Penicillium0G045540.1	1389	6e-138	271/804(33.71)	429	PHI:1389|GzC2H052|I1RTJ6|5518|Gibberella_zeae_(related:_Fusarium_graminearum)|Lethal
Penicillium0G045550.1	26	6e-90	172/471(36.52)	286	PHI:26|CaMDR1|CAA37820|5476|Candida_albicans|Reduced_virulence
Penicillium0G045590.1	893	0	887/1681(52.77)	1637	PHI:893|MGG_02986|EDK01543|318829|Magnaporthe_oryzae|Reduced_virulence
Penicillium0G045600.1	1666	0	275/467(58.89)	531	PHI:1666|GzCCHC006|I1RX47|5518|Gibberella_zeae_(related:_Fusarium_graminearum)|Unaffected_pathogenicity
Penicillium0G045630.1	1819	1e-48	103/257(40.08)	170	PHI:1819|GzZC134|I1S7J0|5518|Gibberella_zeae_(related:_Fusarium_graminearum)|Unaffected_pathogenicity
Penicillium0G045640.1	2968	3e-53	148/542(27.31)	189	PHI:2968|Hxs1|J9VQA5|5207|Cryptococcus_neoformans|Reduced_virulence
Penicillium0G045680.1	1061	3e-95	131/196(66.84)	277	PHI:1061|MgRho3|ABK60346|318829|Magnaporthe_oryzae|Loss_of_pathogenicity
Penicillium0G045760.1	3390	9e-06	33/124(26.61)	43.5	FVEG_12520|PHI:3390|W7MT28|117187|Fusarium_verticillioides|unaffected_pathogenicity_
Penicillium0G045810.1	2826	1e-06	49/216(22.69)	48.1	PHI:2826|Fgb1|Q6XPX0|59765|Fusarium_oxysporum_f._sp._Lycopersici|Mixed_outcome
Penicillium0G045850.1	2518	0	257/308(83.44)	549	PHI:2518|MET16|Q4WWN9|746128|Aspergillus_fumigatus|Lethal
Penicillium0G045870.1	1260	3e-09	63/222(28.38)	55.5	PHI:1260|FGSG_13944|I1RUC7|5518|Gibberella_zeae_(related:_Fusarium_graminearum)|Unaffected_pathogenicity
Penicillium0G045910.1	3356	7e-50	114/212(53.77)	181	Mads2|PHI:3356|W7M2E5|117187|Fusarium_verticillioides|mixed_outcome_
Penicillium0G045970.1	1378	4e-07	19/54(35.19)	46.6	PHI:1378|GzC2H041|I1RQG9|5518|Gibberella_zeae_(related:_Fusarium_graminearum)|Unaffected_pathogenicity
Penicillium0G045990.1	1662	1e-131	226/533(42.40)	422	PHI:1662|GzCCHC002|I1REJ1|5518|Gibberella_zeae_(related:_Fusarium_graminearum)|Unaffected_pathogenicity
Penicillium0G046020.1	1260	3e-15	70/196(35.71)	77.8	PHI:1260|FGSG_13944|I1RUC7|5518|Gibberella_zeae_(related:_Fusarium_graminearum)|Unaffected_pathogenicity
Penicillium0G046030.1	2269	4e-07	59/228(25.88)	48.1	PHI:2269|Mdh1|0|13684|Phaeosphaeria_nodorum_(related:_Stagonospora_nodorum)|Unaffected_pathogenicity
Penicillium0G046060.1	2544	3e-11	32/105(30.48)	58.9	PHI:2544|PAB1|Q4WK03|746128|Aspergillus_fumigatus|Mixed_outcome
Penicillium0G046110.1	1260	4e-12	57/188(30.32)	67.8	PHI:1260|FGSG_13944|I1RUC7|5518|Gibberella_zeae_(related:_Fusarium_graminearum)|Unaffected_pathogenicity
Penicillium0G046130.1	1533	2e-69	99/154(64.29)	208	PHI:1533|GzLam002|I1S0F5|5518|Gibberella_zeae_(related:_Fusarium_graminearum)|Reduced_virulence
Penicillium0G046150.1	2020	3e-14	60/229(26.20)	70.9	PHI:2020|Tup1|XP_759427|5270|Ustilago_maydis|Mixed_outcome
Penicillium0G046180.1	441	4e-22	91/338(26.92)	94.4	PHI:441|BTP1|CAE55153|40559|Botrytis_cinerea|Reduced_virulence
Penicillium0G046190.1	1786	4e-82	173/478(36.19)	275	PHI:1786|GzZC101|I1S1Q9|5518|Gibberella_zeae_(related:_Fusarium_graminearum)|Unaffected_pathogenicity
Penicillium0G046220.1	3323	4e-08	44/129(34.11)	52.8	sskB|PHI:3323|Q4WT11|746128|Aspergillus_fumigatus|loss_of_pathogenicity_
Penicillium0G046260.1	3381	3e-73	157/454(34.58)	246	FVEG_12533|PHI:3381|W7N2B4|117187|Fusarium_verticillioides|unaffected_pathogenicity_
Penicillium0G046270.1	1841	5e-101	201/565(35.58)	322	PHI:1841|GzZC156|I1RIY6|5518|Gibberella_zeae_(related:_Fusarium_graminearum)|Unaffected_pathogenicity
Penicillium0G046330.1	2167	0	515/1282(40.17)	937	PHI:2167|EXP5|G4N1A3|148305|Magnaporthe_oryzae_(related:_Magnaporthe_grisea)|Reduced_virulence
Penicillium0G046340.1	320	2e-06	35/120(29.17)	50.1	PHI:320|SSN6|AAL54912|5476|Candida_albicans|Reduced_virulence
Penicillium0G046450.1	211	3e-19	67/232(28.88)	90.1	PHI:211|CaTUP1|AAB63195|5476|Candida_albicans|Reduced_virulence
Penicillium0G046490.1	881	3e-35	106/339(31.27)	131	PHI:881|MGG_04556|EDJ96020|318829|Magnaporthe_oryzae|Reduced_virulence
Penicillium0G046520.1	2531	0	385/525(73.33)	781	PHI:2531|PRI1|Q4WXC5|746128|Aspergillus_fumigatus|Lethal
Penicillium0G046530.1	367	8e-37	79/252(31.35)	132	PHI:367|MRB1|AAT81148|5270|Ustilago_maydis|Reduced_virulence
Penicillium0G046600.1	1420	9e-10	65/281(23.13)	60.8	PHI:1420|GzC2H088|I1S172|5518|Gibberella_zeae_(related:_Fusarium_graminearum)|Unaffected_pathogenicity
Penicillium0G046630.1	144	1e-12	80/300(26.67)	68.6	PHI:144|CHT42|AAC05829|29875|Trichoderma_virens|Reduced_virulence
Penicillium0G046640.1	1881	6e-124	199/466(42.70)	370	PHI:1881|GzZC196|I1RJA3|5518|Gibberella_zeae_(related:_Fusarium_graminearum)|Unaffected_pathogenicity
Penicillium0G046660.1	1799	6e-48	180/719(25.03)	179	PHI:1799|GzZC114|I1RBN6|5518|Gibberella_zeae_(related:_Fusarium_graminearum)|Unaffected_pathogenicity
Penicillium0G046680.1	784	9e-22	81/267(30.34)	89.7	PHI:784|MGG_00056|EDK03390|318829|Magnaporthe_oryzae|Reduced_virulence
Penicillium0G046710.1	2357	1e-16	56/186(30.11)	81.3	PHI:2357|CYP52X1|E2EAF6|475271|Beauveria_bassiana|Reduced_virulence
Penicillium0G046730.1	438	4e-12	46/150(30.67)	61.6	PHI:438|BcBOT1_(related:_CND5)|AAQ16576|40559|Botrytis_cinerea|Reduced_virulence
Penicillium0G046740.1	2034	2e-14	35/97(36.08)	68.9	PHI:2034|MFP1|G4MZY1|148305|Magnaporthe_oryzae_(related:_Magnaporthe_grisea)|Reduced_virulence
Penicillium0G046750.1	1500	0	634/1031(61.49)	1264	PHI:1500|GzHMG032|I1S2F2|5518|Gibberella_zeae_(related:_Fusarium_graminearum)|Unaffected_pathogenicity
Penicillium0G046800.1	2336	3e-06	20/45(44.44)	47.4	PHI:2336|NIA1|O00101|13684|Stagonospora_nodorum_(related:_Phaeosphaeria_nodorum)|Unaffected_pathogenicity
Penicillium0G046810.1	3325	1e-83	182/571(31.87)	273	PGM|PHI:3325|B5TQV9|1348|Streptococcus_parauberis|reduced_virulence_
Penicillium0G046820.1	1263	5e-07	35/115(30.43)	47.8	PHI:1263|FGSG_04770|I1RB84|5518|Gibberella_zeae_(related:_Fusarium_graminearum)|Unaffected_pathogenicity
Penicillium0G046840.1	2839	3e-40	117/365(32.05)	144	PHI:2839|RED1|Q8NJQ2|5016|Cochliobolus_heterostrophus|Reduced_virulence
Penicillium0G046860.1	541	5e-48	154/505(30.50)	174	PHI:541|LIP1|AAU87359|332648|Botrytis_cinerea|Unaffected_pathogenicity
Penicillium0G046870.1	1662	4e-79	145/460(31.52)	269	PHI:1662|GzCCHC002|I1REJ1|5518|Gibberella_zeae_(related:_Fusarium_graminearum)|Unaffected_pathogenicity
Penicillium0G046900.1	33	6e-67	130/384(33.85)	226	PHI:33|PHR1|AAA68196|5476|Candida_albicans|Reduced_virulence
Penicillium0G046950.1	511	8e-25	99/401(24.69)	105	PHI:511|CaNAG4|EAK93098|5476|Candida_albicans|Reduced_virulence
Penicillium0G046970.1	2968	4e-35	132/483(27.33)	135	PHI:2968|Hxs1|J9VQA5|5207|Cryptococcus_neoformans|Reduced_virulence
Penicillium0G046980.1	1653	9e-29	56/111(50.45)	102	PHI:1653|GzWing026|I1S2A0|5518|Gibberella_zeae_(related:_Fusarium_graminearum)|Unaffected_pathogenicity
Penicillium0G046990.1	1417	1e-07	31/87(35.63)	48.1	PHI:1417|GzC2H084|I1S0W0|5518|Gibberella_zeae_(related:_Fusarium_graminearum)|Unaffected_pathogenicity
Penicillium0G047000.1	1440	3e-174	306/587(52.13)	508	PHI:1440|GzNot002|I1SA65|5518|Gibberella_zeae_(related:_Fusarium_graminearum)|Reduced_virulence
Penicillium0G047020.1	213	2e-13	27/47(57.45)	59.7	PHI:213|CPA1|AAF69795|5207|Cryptococcus_neoformans|Reduced_virulence
Penicillium0G047030.1	213	2e-40	65/104(62.50)	139	PHI:213|CPA1|AAF69795|5207|Cryptococcus_neoformans|Reduced_virulence
Penicillium0G047080.1	1491	2e-08	111/510(21.76)	55.1	PHI:1491|GzHMG023|I1RST1|5518|Gibberella_zeae_(related:_Fusarium_graminearum)|Lethal
Penicillium0G047090.1	413	8e-15	61/236(25.85)	75.1	PHI:413|MPD1|AAT84078|13684|Stagonospora_nodorum|Unaffected_pathogenicity
Penicillium0G047100.1	438	2e-50	104/318(32.70)	174	PHI:438|BcBOT1_(related:_CND5)|AAQ16576|40559|Botrytis_cinerea|Reduced_virulence
Penicillium0G047140.1	199	5e-15	83/328(25.30)	75.1	PHI:199|AOX1|AAF82788|5499|Cladosporium_fulvum|Reduced_virulence
Penicillium0G047160.1	2834	1e-29	60/156(38.46)	114	PHI:2834|LAM1|C3PTB1|5016|Cochliobolus_heterostrophus|Reduced_virulence
Penicillium0G047210.1	3045	0	756/900(84.00)	1576	CHSA|PHI:3045|Q4WIH1|746128|Aspergillus_fumigatus|mixed_outcome_
Penicillium0G047230.1	310	0	874/1451(60.23)	1811	PHI:310|MgAtr4|AAK15314|54734|Mycosphaerella_graminicola|Reduced_virulence
Penicillium0G047270.1	2020	2e-17	64/217(29.49)	82.8	PHI:2020|Tup1|XP_759427|5270|Ustilago_maydis|Mixed_outcome
Penicillium0G047290.1	591	5e-18	47/114(41.23)	84.7	PHI:591|ORP1|AAK51698|318829|Magnaporthe_oryzae|Loss_of_pathogenicity
Penicillium0G047300.1	3263	0	357/767(46.54)	604	MaSnf1|PHI:3263|E9E8J3|92637|Metarhizium_acridum|reduced_virulence_
Penicillium0G047340.1	2544	1e-24	87/349(24.93)	108	PHI:2544|PAB1|Q4WK03|746128|Aspergillus_fumigatus|Mixed_outcome
Penicillium0G047470.1	1210	0	667/1438(46.38)	1019	PHI:1210|FGSG_01058|I1S077|5518|Gibberella_zeae_(related:_Fusarium_graminearum)|Reduced_virulence
Penicillium0G047560.1	784	1e-20	64/217(29.49)	86.7	PHI:784|MGG_00056|EDK03390|318829|Magnaporthe_oryzae|Reduced_virulence
Penicillium0G047570.1	438	4e-14	32/80(40.00)	67.4	PHI:438|BcBOT1_(related:_CND5)|AAQ16576|40559|Botrytis_cinerea|Reduced_virulence
Penicillium0G047630.1	2096	0	495/1018(48.62)	906	PHI:2096|Calcium-transporting_ATPase_3|MGG_02074|148305|Magnaporthe_oryzae_(related:_Magnaporthe_grisea)|Loss_of_pathogenicity
Penicillium0G047640.1	2256	2e-08	69/243(28.40)	52.4	PHI:2256|Xdh1|Q0UA24|13684|Phaeosphaeria_nodorum_(related:_Stagonospora_nodorum)|Unaffected_pathogenicity
Penicillium0G047650.1	3390	1e-18	67/261(25.67)	80.1	FVEG_12520|PHI:3390|W7MT28|117187|Fusarium_verticillioides|unaffected_pathogenicity_
Penicillium0G047670.1	3415	4e-44	171/646(26.47)	164	Fre2|PHI:3415|T2BNJ5|5207|Cryptococcus_neoformans|mixed_outcome_
Penicillium0G047680.1	3362	0	609/1004(60.66)	1139	SrbA|PHI:3362|Q4WIN1|746128|Aspergillus_fumigatus|mixed_outcome_
Penicillium0G047700.1	1701	6e-21	76/285(26.67)	94	PHI:1701|GzZC016|I1RKS9|5518|Gibberella_zeae_(related:_Fusarium_graminearum)|Unaffected_pathogenicity
Penicillium0G047710.1	423	5e-57	122/374(32.62)	199	PHI:423|VAD1|AAV41010|5207|Cryptococcus_neoformans|Reduced_virulence
Penicillium0G047740.1	2393	5e-56	132/476(27.73)	194	PHI:2393|Related_to_O-methylsterigmatocystin_oxidoreductase|I1R980|5518|Gibberella_zeae_(related:_Fusarium_graminearum)|Increased_virulence_(Hypervirulence)
Penicillium0G047760.1	1377	4e-14	70/298(23.49)	73.2	PHI:1377|GzC2H040|I1RQ34|5518|Gibberella_zeae_(related:_Fusarium_graminearum)|Unaffected_pathogenicity
Penicillium0G047800.1	200	0	291/457(63.68)	621	PHI:200|ARG1|BAB40769|5507|Fusarium_oxysporum|Reduced_virulence
Penicillium0G047820.1	2960	2e-128	230/580(39.66)	393	PHI:2960|frdA|C5BDL7|67780|Edwardsiella_ictaluri|Reduced_virulence
Penicillium0G047830.1	1566	5e-105	150/326(46.01)	318	PHI:1566|GzOB006|I1RC95|5518|Gibberella_zeae_(related:_Fusarium_graminearum)|Lethal
Penicillium0G047900.1	1133	6e-65	144/397(36.27)	213	PHI:1133|Lmepi|B9DR51|5022|Leptosphaeria_maculans|Loss_of_pathogenicity
Penicillium0G047930.1	2106	3e-142	258/626(41.21)	431	PHI:2106|1-phosphatidylinositol-4,5-bisphosphate_phosphodiesterase_delta_1|MGG_05332|148305|Magnaporthe_oryzae_(related:_Magnaporthe_grisea)|Reduced_virulence
Penicillium0G047960.1	1555	7e-174	237/490(48.37)	504	PHI:1555|GzMyb019|I1RDG6|5518|Gibberella_zeae_(related:_Fusarium_graminearum)|Unaffected_pathogenicity
Penicillium0G048020.1	226	0	713/1326(53.77)	1256	PHI:226|PEX6|AAK16738|5462|Colletotrichum_lagenarium|Loss_of_pathogenicity
Penicillium0G048030.1	1426	6e-88	197/501(39.32)	287	PHI:1426|GzC2H094|I1S4M4|5518|Gibberella_zeae_(related:_Fusarium_graminearum)|Unaffected_pathogenicity
Penicillium0G048050.1	2009	1e-06	36/106(33.96)	48.1	PHI:2009|HOS4|EDK06449|148305|Magnaporthe_oryzae_(related:_Magnaporthe_grisea)|Unaffected_pathogenicity
Penicillium0G048090.1	1692	1e-142	240/539(44.53)	431	PHI:1692|GzZC007|I1RYR6|5518|Gibberella_zeae_(related:_Fusarium_graminearum)|Unaffected_pathogenicity
Penicillium0G048100.1	2256	2e-27	87/328(26.52)	108	PHI:2256|Xdh1|Q0UA24|13684|Phaeosphaeria_nodorum_(related:_Stagonospora_nodorum)|Unaffected_pathogenicity
Penicillium0G048130.1	441	3e-28	88/341(25.81)	111	PHI:441|BTP1|CAE55153|40559|Botrytis_cinerea|Reduced_virulence
Penicillium0G048140.1	922	1e-64	197/643(30.64)	225	PHI:922|um03615||5270|Ustilago_maydis|Unaffected_pathogenicity
Penicillium0G048170.1	1219	1e-164	313/679(46.10)	501	PHI:1219|FGSG_05549|I1RC35|5518|Gibberella_zeae_(related:_Fusarium_graminearum)|Lethal
Penicillium0G048220.1	160	0	1104/3379(32.67)	1622	PHI:160|AMT|AAF01762|5599|Alternaria_alternata|Loss_of_pathogenicity
Penicillium0G048240.1	438	2e-19	90/420(21.43)	87.8	PHI:438|BcBOT1_(related:_CND5)|AAQ16576|40559|Botrytis_cinerea|Reduced_virulence
Penicillium0G048270.1	2393	4e-113	185/483(38.30)	345	PHI:2393|Related_to_O-methylsterigmatocystin_oxidoreductase|I1R980|5518|Gibberella_zeae_(related:_Fusarium_graminearum)|Increased_virulence_(Hypervirulence)
Penicillium0G048280.1	2570	1e-109	185/478(38.70)	338	PHI:2570|CYB2|Q6FM61|5478|Candida_glabrata|Reduced_virulence
Penicillium0G048290.1	141	1e-07	51/214(23.83)	51.2	PHI:141|CFP|AAC78076|84275|Cercospora_kikuchii|Reduced_virulence
Penicillium0G048300.1	2087	2e-06	30/111(27.03)	47.4	PHI:2087|Moatg26|MGG_03459|148305|Magnaporthe_oryzae_(related:_Magnaporthe_grisea)|Unaffected_pathogenicity
Penicillium0G048330.1	423	1e-90	150/366(40.98)	286	PHI:423|VAD1|AAV41010|5207|Cryptococcus_neoformans|Reduced_virulence
Penicillium0G048340.1	1622	0	254/459(55.34)	520	PHI:1622|GzJUM004|I1RRU8|5518|Gibberella_zeae_(related:_Fusarium_graminearum)|Unaffected_pathogenicity
Penicillium0G048350.1	3238	2e-14	57/189(30.16)	66.6	ctrC|PHI:3238|B0XUP5|746128|Aspergillus_fumigatus|mixed_outcome_
Penicillium0G048380.1	441	1e-13	70/327(21.41)	70.1	PHI:441|BTP1|CAE55153|40559|Botrytis_cinerea|Reduced_virulence
Penicillium0G048420.1	59	1e-07	61/222(27.48)	49.3	PHI:59|THR1|BAA18962|5462|Colletotrichum_lagenarium|Reduced_virulence
Penicillium0G048440.1	3005	2e-66	101/190(53.16)	206	PHI:3005|ClpP|P63786|1280|Staphylococcus_aureus|Reduced_virulence
Penicillium0G048470.1	346	0	281/541(51.94)	530	PHI:346|CRU1|AAN10186|5270|Ustilago_maydis|Reduced_virulence
Penicillium0G048500.1	1500	4e-36	82/220(37.27)	146	PHI:1500|GzHMG032|I1S2F2|5518|Gibberella_zeae_(related:_Fusarium_graminearum)|Unaffected_pathogenicity
Penicillium0G048520.1	432	5e-27	74/235(31.49)	105	PHI:432|FGL1|AAQ23181|5518|Fusarium_graminearum|Reduced_virulence
Penicillium0G048530.1	2204	3e-134	189/303(62.38)	386	PHI:2204|endo-1,4-beta-xylanase_[GH10_family]|MGG_01542|148305|Magnaporthe_oryzae_(related:_Magnaporthe_grisea)|Reduced_virulence
Penicillium0G048640.1	1800	6e-10	27/51(52.94)	57.4	PHI:1800|GzZC115|I1RE61|5518|Gibberella_zeae_(related:_Fusarium_graminearum)|Unaffected_pathogenicity
Penicillium0G048650.1	1685	2e-10	62/225(27.56)	59.7	PHI:1685|GzRad003|I1S5Z3|5518|Gibberella_zeae_(related:_Fusarium_graminearum)|Unaffected_pathogenicity
Penicillium0G048680.1	2540	0	251/288(87.15)	545	PHI:2540|IPP1|Q4WX65|746128|Aspergillus_fumigatus|Mixed_outcome
Penicillium0G048700.1	1552	2e-84	190/528(35.98)	296	PHI:1552|GzMyb016|I1S0N5|5518|Gibberella_zeae_(related:_Fusarium_graminearum)|Unaffected_pathogenicity
Penicillium0G048730.1	2038	2e-60	117/302(38.74)	198	PHI:2038|Mir1|MGG_02370|148305|Magnaporthe_oryzae_(related:_Magnaporthe_grisea)|Unaffected_pathogenicity
Penicillium0G048770.1	1555	3e-15	51/205(24.88)	75.5	PHI:1555|GzMyb019|I1RDG6|5518|Gibberella_zeae_(related:_Fusarium_graminearum)|Unaffected_pathogenicity
Penicillium0G048790.1	3448	2e-06	59/256(23.05)	48.1	pgaC|PHI:3448|B5Y383|573|Klebsiella_pneumoniae|reduced_virulence_
Penicillium0G048800.1	3225	6e-127	181/407(44.47)	373	Ndo1|PHI:3225|T2C913|36651|Penicillium_digitatum|unaffected_pathogenicity_
Penicillium0G048810.1	1958	2e-28	50/74(67.57)	115	PHI:1958|GzZC273|I1RMD1|5518|Gibberella_zeae_(related:_Fusarium_graminearum)|Unaffected_pathogenicity
Penicillium0G048900.1	1967	3e-149	250/594(42.09)	471	PHI:1967|GzZC282|I1RB16|5518|Gibberella_zeae_(related:_Fusarium_graminearum)|Reduced_virulence
Penicillium0G048910.1	2054	6e-98	137/169(81.07)	286	PHI:2054|Rac1|A0SXQ7|148305|Magnaporthe_oryzae_(related:_Magnaporthe_grisea)|Loss_of_pathogenicity
Penicillium0G049050.1	451	0	340/761(44.68)	639	PHI:451|PMT1|AAC31119|5476|Candida_albicans|Loss_of_pathogenicity
Penicillium0G049070.1	1676	1e-180	282/553(50.99)	528	PHI:1676|GzDHHC004|Q4I2M7|5518|Gibberella_zeae_(related:_Fusarium_graminearum)|Unaffected_pathogenicity
Penicillium0G049080.1	2825	8e-22	51/142(35.92)	98.6	PHI:2825|SET1|Q5ABG1|5476|Candida_albicans|Reduced_virulence
Penicillium0G049090.1	265	0	387/581(66.61)	782	PHI:265|MET3|AAL92174|5207|Cryptococcus_neoformans|Loss_of_pathogenicity
Penicillium0G049180.1	1495	8e-18	44/138(31.88)	80.5	PHI:1495|MAT1-1-1|I1RX43|5518|Gibberella_zeae_(related:_Fusarium_graminearum)|Unaffected_pathogenicity
Penicillium0G049250.1	1652	3e-31	52/77(67.53)	114	PHI:1652|GzWing024|I1S219|5518|Gibberella_zeae_(related:_Fusarium_graminearum)|Unaffected_pathogenicity
Penicillium0G049270.1	1759	2e-66	160/534(29.96)	231	PHI:1759|GzZC074|I1RXS2|5518|Gibberella_zeae_(related:_Fusarium_graminearum)|Unaffected_pathogenicity
Penicillium0G049350.1	2215	0	734/1839(39.91)	1173	PHI:2215|BIM1|G4N983|148305|Magnaporthe_oryzae_(related:_Magnaporthe_grisea)|Reduced_virulence
Penicillium0G049400.1	2124	0	265/444(59.68)	523	PHI:2124|MGSTE7p|C5MK57|54734|Mycosphaerella_graminicola_(related:_Zymoseptoria_triticii)|Loss_of_pathogenicity
Penicillium0G049410.1	1601	0	726/1365(53.19)	1407	PHI:1601|GzOB042|Q4HYQ4|5518|Gibberella_zeae_(related:_Fusarium_graminearum)|Unaffected_pathogenicity
Penicillium0G049420.1	1135	3e-112	197/449(43.88)	340	PHI:1135|LmIFRD|C6KED4|5022|Leptosphaeria_maculans|Loss_of_pathogenicity
Penicillium0G049530.1	1233	1e-166	237/391(60.61)	481	PHI:1233|FGSG_13944|I1RUG2|5518|Gibberella_zeae_(related:_Fusarium_graminearum)|Lethal
Penicillium0G049550.1	2821	2e-14	37/98(37.76)	75.5	PHI:2821|SNF2|Q5ALP9|5476|Candida_albicans|Reduced_virulence
Penicillium0G049580.1	799	2e-175	340/792(42.93)	531	PHI:799|MGG_03530|EDJ94565|318829|Magnaporthe_oryzae|Reduced_virulence
Penicillium0G049600.1	373	0	431/854(50.47)	817	PHI:373|PLD1|EAK93902|5476|Candida_albicans|Reduced_virulence
Penicillium0G049640.1	443	9e-08	69/273(25.27)	52	PHI:443|CBL1||5518|Fusarium_graminearum|Reduced_virulence
Penicillium0G049670.1	1447	0	294/673(43.68)	555	PHI:1447|GzGATA005|I1RUP1|5518|Gibberella_zeae_(related:_Fusarium_graminearum)|Unaffected_pathogenicity
Penicillium0G049680.1	507	4e-24	57/153(37.25)	95.5	PHI:507|CaRAS1|AAF03566|5476|Candida_albicans|Reduced_virulence
Penicillium0G049690.1	1999	3e-09	27/73(36.99)	55.5	PHI:1999|GzZC314|I1R9E5|5518|Gibberella_zeae_(related:_Fusarium_graminearum)|Unaffected_pathogenicity
Penicillium0G049760.1	812	1e-78	145/378(38.36)	251	PHI:812|MGG_10702|EDJ94108|318829|Magnaporthe_oryzae|Reduced_virulence
Penicillium0G049770.1	242	0	396/859(46.10)	763	PHI:242|CaTPS2|CAC17748|5476|Candida_albicans|Reduced_virulence
Penicillium0G049800.1	423	0	309/395(78.23)	652	PHI:423|VAD1|AAV41010|5207|Cryptococcus_neoformans|Reduced_virulence
Penicillium0G049810.1	2038	3e-07	65/249(26.10)	48.1	PHI:2038|Mir1|MGG_02370|148305|Magnaporthe_oryzae_(related:_Magnaporthe_grisea)|Unaffected_pathogenicity
Penicillium0G049830.1	1414	5e-08	26/67(38.81)	52.8	PHI:1414|GzC2H081|I1RZL0|5518|Gibberella_zeae_(related:_Fusarium_graminearum)|Unaffected_pathogenicity
Penicillium0G049880.1	1468	2e-84	124/127(97.64)	244	PHI:1468|GzCCAAT008|Q4HTT1|5518|Gibberella_zeae_(related:_Fusarium_graminearum)|Unaffected_pathogenicity
Penicillium0G049900.1	2072	3e-129	190/349(54.44)	382	PHI:2072|Moatg4|MGG_03580|148305|Magnaporthe_oryzae_(related:_Magnaporthe_grisea)|Loss_of_pathogenicity
Penicillium0G049920.1	1414	2e-134	259/550(47.09)	402	PHI:1414|GzC2H081|I1RZL0|5518|Gibberella_zeae_(related:_Fusarium_graminearum)|Unaffected_pathogenicity
Penicillium0G049940.1	1424	3e-21	36/52(69.23)	97.1	PHI:1424|GzC2H092|I1S3J7|5518|Gibberella_zeae_(related:_Fusarium_graminearum)|Unaffected_pathogenicity
Penicillium0G049990.1	464	1e-91	250/742(33.69)	317	PHI:464|KIN1|AAB63336|5270|Ustilago_maydis|Unaffected_pathogenicity
Penicillium0G050000.1	1232	1e-158	220/342(64.33)	455	PHI:1232|FGSG_03499|I1RTC2|5518|Gibberella_zeae_(related:_Fusarium_graminearum)|Lethal
Penicillium0G050020.1	2535	0	414/521(79.46)	879	PHI:2535|ERG11B|E9QY26|746128|Aspergillus_fumigatus|Mixed_outcome
Penicillium0G050030.1	1257	0	363/655(55.42)	703	PHI:1257|FGSG_13509|I1RSK0|5518|Gibberella_zeae_(related:_Fusarium_graminearum)|Unaffected_pathogenicity
Penicillium0G050040.1	3287	4e-20	71/265(26.79)	94.7	CgVps34|PHI:3287|Q6FSR7|5478|Candida_glabrata|reduced_virulence_
Penicillium0G050050.1	2968	3e-98	175/520(33.65)	310	PHI:2968|Hxs1|J9VQA5|5207|Cryptococcus_neoformans|Reduced_virulence
Penicillium0G050070.1	801	6e-110	181/370(48.92)	343	PHI:801|MGG_04621|EDJ95977|318829|Magnaporthe_oryzae|Reduced_virulence
Penicillium0G050100.1	1526	5e-21	50/134(37.31)	96.7	PHI:1526|GzHOMEL036|I1S0J3|5518|Gibberella_zeae_(related:_Fusarium_graminearum)|Unaffected_pathogenicity
Penicillium0G050110.1	890	8e-119	219/602(36.38)	367	PHI:890|MGG_07015|EDJ98043|318829|Magnaporthe_oryzae|Reduced_virulence
Penicillium0G050150.1	1969	1e-86	169/488(34.63)	275	PHI:1969|GzZC284|I1RFD7|5518|Gibberella_zeae_(related:_Fusarium_graminearum)|Unaffected_pathogenicity
Penicillium0G050160.1	2393	1e-104	179/482(37.14)	322	PHI:2393|Related_to_O-methylsterigmatocystin_oxidoreductase|I1R980|5518|Gibberella_zeae_(related:_Fusarium_graminearum)|Increased_virulence_(Hypervirulence)
Penicillium0G050170.1	1730	6e-119	233/631(36.93)	375	PHI:1730|GzZC045|I1S6C7|5518|Gibberella_zeae_(related:_Fusarium_graminearum)|Unaffected_pathogenicity
Penicillium0G050220.1	2020	4e-22	88/332(26.51)	97.8	PHI:2020|Tup1|XP_759427|5270|Ustilago_maydis|Mixed_outcome
Penicillium0G050290.1	1248	1e-173	246/425(57.88)	494	PHI:1248|FGSG_03146|I1RRU2|5518|Gibberella_zeae_(related:_Fusarium_graminearum)|Unaffected_pathogenicity
Penicillium0G050310.1	3381	1e-13	107/487(21.97)	70.9	FVEG_12533|PHI:3381|W7N2B4|117187|Fusarium_verticillioides|unaffected_pathogenicity_
Penicillium0G050360.1	854	3e-16	62/217(28.57)	75.5	PHI:854|um01947|EAK82380|5270|Ustilago_maydis|Reduced_virulence
Penicillium0G050390.1	1218	0	285/321(88.79)	560	PHI:1218|FGSG_01559|I1RAY2|5518|Gibberella_zeae_(related:_Fusarium_graminearum)|Lethal
Penicillium0G050430.1	1260	7e-15	77/207(37.20)	76.6	PHI:1260|FGSG_13944|I1RUC7|5518|Gibberella_zeae_(related:_Fusarium_graminearum)|Unaffected_pathogenicity
Penicillium0G050440.1	2968	3e-42	136/521(26.10)	156	PHI:2968|Hxs1|J9VQA5|5207|Cryptococcus_neoformans|Reduced_virulence
Penicillium0G050460.1	24	0	427/777(54.95)	832	PHI:24|Avenacinase_gene|AAB09777|29850|Gaeumannomyces_graminis|Loss_of_pathogenicity
Penicillium0G050540.1	2256	5e-23	79/270(29.26)	94.7	PHI:2256|Xdh1|Q0UA24|13684|Phaeosphaeria_nodorum_(related:_Stagonospora_nodorum)|Unaffected_pathogenicity
Penicillium0G050550.1	12	0	1155/3913(29.52)	1456	PHI:12|HTS1|AAA33023|5017|Cochliobolus_carbonum|Loss_of_pathogenicity
Penicillium0G050560.1	2042	0	537/1311(40.96)	974	PHI:2042|ABC3|Q3Y5V5|148305|Magnaporthe_oryzae_(related:_Magnaporthe_grisea)|Loss_of_pathogenicity
Penicillium0G050570.1	2968	9e-35	107/505(21.19)	134	PHI:2968|Hxs1|J9VQA5|5207|Cryptococcus_neoformans|Reduced_virulence
Penicillium0G050650.1	3301	3e-12	54/197(27.41)	62	patN|PHI:3301|A0A075TRB3|27334|Penicillium_expansum|unaffected_pathogenicity_
Penicillium0G050690.1	2315	3e-54	106/251(42.23)	189	PHI:2315|ChLae1|G4XKY9|5016|Cochliobolus_heterostrophus|Mixed_outcome
Penicillium0G050710.1	59	9e-15	50/202(24.75)	70.5	PHI:59|THR1|BAA18962|5462|Colletotrichum_lagenarium|Reduced_virulence
Penicillium0G050740.1	1572	4e-07	76/349(21.78)	50.4	PHI:1572|GzOB012|I1RE94|5518|Gibberella_zeae_(related:_Fusarium_graminearum)|Unaffected_pathogenicity
Penicillium0G050790.1	1260	5e-22	66/198(33.33)	98.6	PHI:1260|FGSG_13944|I1RUC7|5518|Gibberella_zeae_(related:_Fusarium_graminearum)|Unaffected_pathogenicity
Penicillium0G050810.1	2315	2e-44	104/298(34.90)	154	PHI:2315|ChLae1|G4XKY9|5016|Cochliobolus_heterostrophus|Mixed_outcome
Penicillium0G050880.1	1985	2e-83	214/736(29.08)	281	PHI:1985|GzZC300|I1RAT9|5518|Gibberella_zeae_(related:_Fusarium_graminearum)|Unaffected_pathogenicity
Penicillium0G050890.1	1048	1e-47	122/404(30.20)	168	PHI:1048|CTB7|ABK64184|29003|Cercospora_nicotianae|Reduced_virulence
Penicillium0G050900.1	2117	2e-77	168/431(38.98)	249	PHI:2117|SPM1|P58371|148305|Magnaporthe_oryzae_(related:_Magnaporthe_grisea)|Reduced_virulence
Penicillium0G050910.1	881	5e-36	95/346(27.46)	132	PHI:881|MGG_04556|EDJ96020|318829|Magnaporthe_oryzae|Reduced_virulence
Penicillium0G050920.1	134	1e-31	74/244(30.33)	120	PHI:134|AKT2|BAA36589|5599|Alternaria_alternata|Loss_of_pathogenicity
Penicillium0G050930.1	2544	2e-13	28/80(35.00)	63.2	PHI:2544|PAB1|Q4WK03|746128|Aspergillus_fumigatus|Mixed_outcome
Penicillium0G050940.1	4194	4e-48	117/465(25.16)	174	AKT7|PHI:4194|V5XZS6|5599|Alternaria_alternata|increased_virulence_(Hypervirulence)
Penicillium0G050960.1	2968	5e-32	116/467(24.84)	125	PHI:2968|Hxs1|J9VQA5|5207|Cryptococcus_neoformans|Reduced_virulence
Penicillium0G050990.1	1961	8e-24	116/481(24.12)	103	PHI:1961|GzZC276|I1RD74|5518|Gibberella_zeae_(related:_Fusarium_graminearum)|Unaffected_pathogenicity
Penicillium0G051000.1	748	0	316/725(43.59)	580	PHI:748|um00446|Not_available|5270|Ustilago_maydis|Unaffected_pathogenicity
Penicillium0G051020.1	812	4e-15	82/340(24.12)	73.9	PHI:812|MGG_10702|EDJ94108|318829|Magnaporthe_oryzae|Reduced_virulence
Penicillium0G051050.1	903	6e-146	229/547(41.86)	433	PHI:903|um01888||5270|Ustilago_maydis|Unaffected_pathogenicity
Penicillium0G051180.1	1356	2e-140	273/574(47.56)	426	PHI:1356|GzC2H016|I1RE06|5518|Gibberella_zeae_(related:_Fusarium_graminearum)|Unaffected_pathogenicity
Penicillium0G051270.1	1597	0	429/1015(42.27)	831	PHI:1597|GzOB037|I1RYF6|5518|Gibberella_zeae_(related:_Fusarium_graminearum)|Unaffected_pathogenicity
Penicillium0G051350.1	2731	1e-48	140/509(27.50)	176	PHI:2731|VdSge1|G2XD29|27337|Verticillium_dahliae|Loss_of_pathogenicity
Penicillium0G051380.1	3301	1e-07	58/193(30.05)	49.3	patN|PHI:3301|A0A075TRB3|27334|Penicillium_expansum|unaffected_pathogenicity_
Penicillium0G051390.1	2175	3e-07	69/270(25.56)	48.5	PHI:2175|NMR3|MGG_09705|148305|Magnaporthe_oryzae_(related:_Magnaporthe_grisea)|Reduced_virulence
Penicillium0G051400.1	4194	4e-42	120/465(25.81)	155	AKT7|PHI:4194|V5XZS6|5599|Alternaria_alternata|increased_virulence_(Hypervirulence)
Penicillium0G051410.1	2976	3e-144	254/734(34.60)	443	PHI:2976|CgOPT1|C6ZRH8|29905|Colletotrichum_gloeosporioides_f._sp._aeschynomenes|Reduced_virulence
Penicillium0G051420.1	1964	1e-55	140/489(28.63)	192	PHI:1964|GzZC279|I1RQU2|5518|Gibberella_zeae_(related:_Fusarium_graminearum)|Unaffected_pathogenicity
Penicillium0G051440.1	2376	2e-51	125/430(29.07)	182	PHI:2376|DEP2|D2E9W7|29001|Alternaria_brassicicola|Mixed_outcome
Penicillium0G051450.1	441	3e-17	84/359(23.40)	79.3	PHI:441|BTP1|CAE55153|40559|Botrytis_cinerea|Reduced_virulence
Penicillium0G051480.1	922	8e-17	105/386(27.20)	81.6	PHI:922|um03615||5270|Ustilago_maydis|Unaffected_pathogenicity
Penicillium0G051490.1	441	7e-25	89/351(25.36)	101	PHI:441|BTP1|CAE55153|40559|Botrytis_cinerea|Reduced_virulence
Penicillium0G051560.1	2269	5e-16	68/272(25.00)	73.2	PHI:2269|Mdh1|0|13684|Phaeosphaeria_nodorum_(related:_Stagonospora_nodorum)|Unaffected_pathogenicity
Penicillium0G051640.1	2074	9e-160	248/512(48.44)	466	PHI:2074|Moatg6|MGG_03694|148305|Magnaporthe_oryzae_(related:_Magnaporthe_grisea)|Loss_of_pathogenicity
Penicillium0G051650.1	1471	1e-11	28/59(47.46)	65.1	PHI:1471|GzHMG003|I1RAY3|5518|Gibberella_zeae_(related:_Fusarium_graminearum)|Unaffected_pathogenicity
Penicillium0G051730.1	2714	0	369/662(55.74)	650	PHI:2714|PEX5|I1RC71|5518|Fusarium_graminearum|Reduced_virulence
Penicillium0G051770.1	199	0	490/666(73.57)	1058	PHI:199|AOX1|AAF82788|5499|Cladosporium_fulvum|Reduced_virulence
Penicillium0G051800.1	2544	1e-15	53/199(26.63)	74.3	PHI:2544|PAB1|Q4WK03|746128|Aspergillus_fumigatus|Mixed_outcome
Penicillium0G051810.1	1920	0	344/798(43.11)	622	PHI:1920|GzZC235|I1RCK0|5518|Gibberella_zeae_(related:_Fusarium_graminearum)|Unaffected_pathogenicity
Penicillium0G051820.1	438	2e-40	135/501(26.95)	150	PHI:438|BcBOT1_(related:_CND5)|AAQ16576|40559|Botrytis_cinerea|Reduced_virulence
Penicillium0G051840.1	1567	2e-61	86/169(50.89)	204	PHI:1567|GzOB007|I1RCB7|5518|Gibberella_zeae_(related:_Fusarium_graminearum)|Unaffected_pathogenicity
Penicillium0G051860.1	3411	6e-38	107/347(30.84)	143	bscN|PHI:3411|O68539|518|Bordetella_bronchiseptica|reduced_virulence_
Penicillium0G051920.1	1420	2e-10	100/412(24.27)	62.4	PHI:1420|GzC2H088|I1S172|5518|Gibberella_zeae_(related:_Fusarium_graminearum)|Unaffected_pathogenicity
Penicillium0G051950.1	350	4e-08	31/67(46.27)	49.7	PHI:350|EMP1|AAR06609|318829|Magnaporthe_oryzae|Reduced_virulence
Penicillium0G051990.1	2968	1e-22	94/391(24.04)	100	PHI:2968|Hxs1|J9VQA5|5207|Cryptococcus_neoformans|Reduced_virulence
Penicillium0G052010.1	2968	3e-26	113/458(24.67)	109	PHI:2968|Hxs1|J9VQA5|5207|Cryptococcus_neoformans|Reduced_virulence
Penicillium0G052020.1	546	5e-39	68/180(37.78)	135	PHI:546|XYN11A|AAZ03776|332648|Botrytis_cinerea|Reduced_virulence
Penicillium0G052040.1	816	3e-80	208/564(36.88)	263	PHI:816|MGG_04582|EDJ95999|318829|Magnaporthe_oryzae|Reduced_virulence
Penicillium0G052080.1	2915	0	362/418(86.60)	759	PHI:2915|Ppr1|W7LRW9|117187|Fusarium_verticillioides|Unaffected_pathogenicity
Penicillium0G052100.1	2960	9e-25	98/312(31.41)	106	PHI:2960|frdA|C5BDL7|67780|Edwardsiella_ictaluri|Reduced_virulence
Penicillium0G052120.1	404	4e-26	80/241(33.20)	107	PHI:404|PTH11|AAD30436|318829|Magnaporthe_oryzae|Reduced_virulence
Penicillium0G052140.1	1633	4e-50	114/333(34.23)	172	PHI:1633|GzWing005|I1RC15|5518|Gibberella_zeae_(related:_Fusarium_graminearum)|Unaffected_pathogenicity
Penicillium0G052170.1	1319	1e-62	204/666(30.63)	218	PHI:1319|GzbZIP001|I1RAI5|5518|Gibberella_zeae_(related:_Fusarium_graminearum)|Reduced_virulence
Penicillium0G052180.1	2107	4e-51	129/398(32.41)	179	PHI:2107|Zinc-regulated_transporter_2|MGG_05905|148305|Magnaporthe_oryzae_(related:_Magnaporthe_grisea)|Mixed_outcome
Penicillium0G052200.1	255	0	1036/2566(40.37)	1777	PHI:255|FUM1_(related:_FUM5)|AAD43562|5127|Gibberella_moniliformis|Unaffected_pathogenicity
Penicillium0G052210.1	3019	2e-06	43/143(30.07)	47.4	MoLys2|PHI:3019|G5EI34|318829|Magnaporthe_oryzae|reduced_virulence_
Penicillium0G052220.1	1901	8e-13	68/274(24.82)	67.8	PHI:1901|GzZC216|I1RK07|5518|Gibberella_zeae_(related:_Fusarium_graminearum)|Unaffected_pathogenicity
Penicillium0G052230.1	2968	3e-60	141/499(28.26)	208	PHI:2968|Hxs1|J9VQA5|5207|Cryptococcus_neoformans|Reduced_virulence
Penicillium0G052240.1	1901	5e-11	26/50(52.00)	62.8	PHI:1901|GzZC216|I1RK07|5518|Gibberella_zeae_(related:_Fusarium_graminearum)|Unaffected_pathogenicity
Penicillium0G052250.1	612	2e-16	94/338(27.81)	77.4	PHI:612|orf408|AAL20306|216597|Salmonella_enterica|Reduced_virulence
Penicillium0G052270.1	541	1e-17	80/286(27.97)	83.2	PHI:541|LIP1|AAU87359|332648|Botrytis_cinerea|Unaffected_pathogenicity
Penicillium0G052280.1	1695	2e-50	157/502(31.27)	184	PHI:1695|GzZC010|I1S2I3|5518|Gibberella_zeae_(related:_Fusarium_graminearum)|Unaffected_pathogenicity
Penicillium0G052330.1	799	1e-38	102/341(29.91)	151	PHI:799|MGG_03530|EDJ94565|318829|Magnaporthe_oryzae|Reduced_virulence
Penicillium0G052340.1	3050	0	884/1206(73.30)	1806	CHSF|PHI:3050|Q4WC58|746128|Aspergillus_fumigatus|mixed_outcome_
Penicillium0G052350.1	2248	3e-29	100/369(27.10)	117	PHI:2248|Als1|Q1L2E2|13684|Phaeosphaeria_nodorum_(related:_Stagonospora_nodorum)|Mixed_outcome
Penicillium0G052360.1	2259	1e-77	289/1017(28.42)	274	PHI:2259|AAR1|G8DNT1|45130|Cochliobolus_sativus|Reduced_virulence
Penicillium0G052390.1	1648	1e-122	263/727(36.18)	420	PHI:1648|GzWing020|I1RWP1|5518|Gibberella_zeae_(related:_Fusarium_graminearum)|Reduced_virulence
Penicillium0G052440.1	1616	3e-29	92/357(25.77)	122	PHI:1616|GzssDB001|I1RE55|5518|Gibberella_zeae_(related:_Fusarium_graminearum)|Unaffected_pathogenicity
Penicillium0G052500.1	1260	3e-07	47/151(31.13)	48.9	PHI:1260|FGSG_13944|I1RUC7|5518|Gibberella_zeae_(related:_Fusarium_graminearum)|Unaffected_pathogenicity
Penicillium0G052510.1	1260	5e-20	62/158(39.24)	92.8	PHI:1260|FGSG_13944|I1RUC7|5518|Gibberella_zeae_(related:_Fusarium_graminearum)|Unaffected_pathogenicity
Penicillium0G052560.1	243	5e-178	327/873(37.46)	538	PHI:243|CHIP6|AAD00894|5457|Colletotrichum_gloeosporioides|Reduced_virulence
Penicillium0G052570.1	1161	2e-66	155/544(28.49)	226	PHI:1161|MgMfs1|A4ZGP3|54734|Mycosphaerella_graminicola_(related:_Zymoseptoria_triticii)|Chemistry_target
Penicillium0G052580.1	1220	8e-100	191/458(41.70)	339	PHI:1220|FGSG_02488|I1RCF7|5518|Gibberella_zeae_(related:_Fusarium_graminearum)|Lethal
Penicillium0G052590.1	1673	2e-94	174/440(39.55)	292	PHI:1673|GzDHHC001|Q4IMZ7|5518|Gibberella_zeae_(related:_Fusarium_graminearum)|Unaffected_pathogenicity
Penicillium0G052640.1	243	0	357/917(38.93)	610	PHI:243|CHIP6|AAD00894|5457|Colletotrichum_gloeosporioides|Reduced_virulence
Penicillium0G052660.1	157	3e-13	84/331(25.38)	67.4	PHI:157|TOXF|AAD45321|5017|Cochliobolus_carbonum|Loss_of_pathogenicity
Penicillium0G052670.1	1392	5e-101	192/471(40.76)	320	PHI:1392|GzC2H055|I1RU67|5518|Gibberella_zeae_(related:_Fusarium_graminearum)|Unaffected_pathogenicity
Penicillium0G052690.1	2968	9e-106	183/515(35.53)	327	PHI:2968|Hxs1|J9VQA5|5207|Cryptococcus_neoformans|Reduced_virulence
Penicillium0G052730.1	1527	4e-25	89/367(24.25)	106	PHI:1527|GzHOMEL040|I1S9A1|5518|Gibberella_zeae_(related:_Fusarium_graminearum)|Lethal
Penicillium0G052780.1	2731	7e-16	95/397(23.93)	77.4	PHI:2731|VdSge1|G2XD29|27337|Verticillium_dahliae|Loss_of_pathogenicity
Penicillium0G052790.1	2028	0	333/643(51.79)	629	PHI:2028|TGL1-2|G4NBI7|148305|Magnaporthe_oryzae_(related:_Magnaporthe_grisea)|Unaffected_pathogenicity
Penicillium0G052830.1	1285	1e-14	48/147(32.65)	68.9	PHI:1285|FGSG_10591|I1SAR3|5518|Gibberella_zeae_(related:_Fusarium_graminearum)|Unaffected_pathogenicity
Penicillium0G052840.1	1260	3e-11	50/163(30.67)	64.3	PHI:1260|FGSG_13944|I1RUC7|5518|Gibberella_zeae_(related:_Fusarium_graminearum)|Unaffected_pathogenicity
Penicillium0G052850.1	3301	1e-08	45/174(25.86)	52	patN|PHI:3301|A0A075TRB3|27334|Penicillium_expansum|unaffected_pathogenicity_
Penicillium0G052860.1	2336	2e-21	70/282(24.82)	92.8	PHI:2336|NIA1|O00101|13684|Stagonospora_nodorum_(related:_Phaeosphaeria_nodorum)|Unaffected_pathogenicity
Penicillium0G052900.1	412	6e-08	34/87(39.08)	52	PHI:412|CHAP1|AAS64313|5016|Cochliobolus_heterostrophus|Unaffected_pathogenicity
Penicillium0G052920.1	1348	0	455/820(55.49)	775	PHI:1348|GzC2H008|I1RC07|5518|Gibberella_zeae_(related:_Fusarium_graminearum)|Reduced_virulence
Penicillium0G052940.1	1461	1e-55	116/202(57.43)	184	PHI:1461|GzCCAAT001|I1RA31|5518|Gibberella_zeae_(related:_Fusarium_graminearum)|Unaffected_pathogenicity
Penicillium0G052970.1	465	2e-68	153/370(41.35)	249	PHI:465|KIN2|AAB63337|5270|Ustilago_maydis|Reduced_virulence
Penicillium0G053000.1	570	2e-79	121/229(52.84)	239	PHI:570|XYL4|AAK27975|5507|Fusarium_oxysporum|Unaffected_pathogenicity
Penicillium0G053060.1	1909	1e-25	119/488(24.39)	107	PHI:1909|GzZC224|I1RHG6|5518|Gibberella_zeae_(related:_Fusarium_graminearum)|Unaffected_pathogenicity
Penicillium0G053100.1	26	5e-71	148/479(30.90)	236	PHI:26|CaMDR1|CAA37820|5476|Candida_albicans|Reduced_virulence
Penicillium0G053130.1	1392	4e-33	74/193(38.34)	124	PHI:1392|GzC2H055|I1RU67|5518|Gibberella_zeae_(related:_Fusarium_graminearum)|Unaffected_pathogenicity
Penicillium0G053160.1	1555	0	246/491(50.10)	550	PHI:1555|GzMyb019|I1RDG6|5518|Gibberella_zeae_(related:_Fusarium_graminearum)|Unaffected_pathogenicity
Penicillium0G053180.1	1566	3e-12	61/216(28.24)	65.9	PHI:1566|GzOB006|I1RC95|5518|Gibberella_zeae_(related:_Fusarium_graminearum)|Lethal
Penicillium0G053190.1	2020	6e-38	103/321(32.09)	144	PHI:2020|Tup1|XP_759427|5270|Ustilago_maydis|Mixed_outcome
Penicillium0G053240.1	1303	6e-42	110/284(38.73)	155	PHI:1303|GzbHLH004|I1RC70|5518|Gibberella_zeae_(related:_Fusarium_graminearum)|Unaffected_pathogenicity
Penicillium0G053310.1	881	3e-12	43/126(34.13)	63.5	PHI:881|MGG_04556|EDJ96020|318829|Magnaporthe_oryzae|Reduced_virulence
Penicillium0G053330.1	1423	3e-63	153/475(32.21)	219	PHI:1423|GzC2H091|I1S2R1|5518|Gibberella_zeae_(related:_Fusarium_graminearum)|Unaffected_pathogenicity
Penicillium0G053340.1	1047	6e-21	76/280(27.14)	89.4	PHI:1047|CTB6|ABK64183|29003|Cercospora_nicotianae|Reduced_virulence
Penicillium0G053380.1	1316	5e-46	84/190(44.21)	152	PHI:1316|GzBrom001|I1RBZ7|5518|Gibberella_zeae_(related:_Fusarium_graminearum)|Unaffected_pathogenicity
Penicillium0G053450.1	2895	8e-08	55/193(28.50)	51.6	PHI:2895|F-avi4330|B9JV05|373|Agrobacterium_vitis|Loss_of_pathogenicity
Penicillium0G053460.1	1901	2e-09	42/204(20.59)	57.8	PHI:1901|GzZC216|I1RK07|5518|Gibberella_zeae_(related:_Fusarium_graminearum)|Unaffected_pathogenicity
Penicillium0G053490.1	1256	1e-129	246/587(41.91)	424	PHI:1256|FGSG_02153|I1RAA6|5518|Gibberella_zeae_(related:_Fusarium_graminearum)|Unaffected_pathogenicity
Penicillium0G053500.1	469	5e-105	161/361(44.60)	317	PHI:469|TOXG|AAD47837|5017|Cochliobolus_carbonum|Reduced_virulence
Penicillium0G053590.1	2247	4e-23	83/279(29.75)	94.7	PHI:2247|Sch1|EAT82552|13684|Phaeosphaeria_nodorum_(related:_Stagonospora_nodorum)|Unaffected_pathogenicity
Penicillium0G053640.1	2329	5e-134	216/465(46.45)	414	PHI:2329|CTB4|A0ST42|29003|Cercospora_nicotianae|Reduced_virulence
Penicillium0G053650.1	2968	1e-39	134/511(26.22)	148	PHI:2968|Hxs1|J9VQA5|5207|Cryptococcus_neoformans|Reduced_virulence
Penicillium0G053670.1	2269	4e-155	202/266(75.94)	434	PHI:2269|Mdh1|0|13684|Phaeosphaeria_nodorum_(related:_Stagonospora_nodorum)|Unaffected_pathogenicity
Penicillium0G053680.1	511	2e-56	137/405(33.83)	198	PHI:511|CaNAG4|EAK93098|5476|Candida_albicans|Reduced_virulence
Penicillium0G053700.1	441	1e-25	78/270(28.89)	104	PHI:441|BTP1|CAE55153|40559|Botrytis_cinerea|Reduced_virulence
Penicillium0G053710.1	2968	9e-31	126/500(25.20)	122	PHI:2968|Hxs1|J9VQA5|5207|Cryptococcus_neoformans|Reduced_virulence
Penicillium0G053760.1	1766	1e-06	20/51(39.22)	48.1	PHI:1766|GzZC081|I1S160|5518|Gibberella_zeae_(related:_Fusarium_graminearum)|Lethal
Penicillium0G053770.1	511	3e-20	91/363(25.07)	92	PHI:511|CaNAG4|EAK93098|5476|Candida_albicans|Reduced_virulence
Penicillium0G053800.1	1967	2e-29	130/575(22.61)	121	PHI:1967|GzZC282|I1RB16|5518|Gibberella_zeae_(related:_Fusarium_graminearum)|Reduced_virulence
Penicillium0G053810.1	2976	0	337/717(47.00)	670	PHI:2976|CgOPT1|C6ZRH8|29905|Colletotrichum_gloeosporioides_f._sp._aeschynomenes|Reduced_virulence
Penicillium0G053820.1	4194	3e-33	112/499(22.44)	129	AKT7|PHI:4194|V5XZS6|5599|Alternaria_alternata|increased_virulence_(Hypervirulence)
Penicillium0G053830.1	1269	1e-16	83/316(26.27)	78.6	PHI:1269|FGSG_02838|I1RFK9|5518|Gibberella_zeae_(related:_Fusarium_graminearum)|Unaffected_pathogenicity
Penicillium0G053910.1	481	6e-34	91/221(41.18)	134	PHI:481|KLAP1|AAX14039|27357|Colletotrichum_acutatum|Loss_of_pathogenicity
Penicillium0G053950.1	2595	1e-05	46/162(28.40)	43.1	PHI:2595|Tc52|D3JLB9|5693|Trypanosoma_cruzi|Unaffected_pathogenicity
Penicillium0G053960.1	544	2e-46	128/506(25.30)	170	PHI:544|BCMFS1|AAF64435|332648|Botrytis_cinerea|Unaffected_pathogenicity
Penicillium0G053980.1	543	0	833/1461(57.02)	1700	PHI:543|BCATRD|CAC41639|40559|Botrytis_cinerea|Unaffected_pathogenicity
Penicillium0G053990.1	544	2e-17	85/338(25.15)	82.4	PHI:544|BCMFS1|AAF64435|332648|Botrytis_cinerea|Unaffected_pathogenicity
Penicillium0G054000.1	2894	7e-58	184/616(29.87)	209	PHI:2894|F-avi3342|B9JZT5|373|Agrobacterium_vitis|Loss_of_pathogenicity
Penicillium0G054050.1	3323	9e-08	37/129(28.68)	49.3	sskB|PHI:3323|Q4WT11|746128|Aspergillus_fumigatus|loss_of_pathogenicity_
Penicillium0G054060.1	903	5e-123	192/495(38.79)	374	PHI:903|um01888||5270|Ustilago_maydis|Unaffected_pathogenicity
Penicillium0G054070.1	3060	0	600/1158(51.81)	1105	Molrg1|PHI:3060|G4MZD0|318829|Magnaporthe_oryzae|mixed_outcome_
Penicillium0G054110.1	2731	7e-10	80/354(22.60)	58.9	PHI:2731|VdSge1|G2XD29|27337|Verticillium_dahliae|Loss_of_pathogenicity
Penicillium0G054120.1	1662	4e-29	106/429(24.71)	119	PHI:1662|GzCCHC002|I1REJ1|5518|Gibberella_zeae_(related:_Fusarium_graminearum)|Unaffected_pathogenicity
Penicillium0G054140.1	1772	5e-36	82/204(40.20)	140	PHI:1772|GzZC087|I1S053|5518|Gibberella_zeae_(related:_Fusarium_graminearum)|Reduced_virulence
Penicillium0G054150.1	2968	2e-41	119/472(25.21)	158	PHI:2968|Hxs1|J9VQA5|5207|Cryptococcus_neoformans|Reduced_virulence
Penicillium0G054180.1	922	1e-63	195/622(31.35)	222	PHI:922|um03615||5270|Ustilago_maydis|Unaffected_pathogenicity
Penicillium0G054190.1	1879	3e-38	115/419(27.45)	150	PHI:1879|GzZC194|I1RJB8|5518|Gibberella_zeae_(related:_Fusarium_graminearum)|Unaffected_pathogenicity
Penicillium0G054200.1	1212	0	1060/1938(54.70)	1749	PHI:1212|FGSG_12149|I1RCJ5|5518|Gibberella_zeae_(related:_Fusarium_graminearum)|Reduced_virulence
Penicillium0G054220.1	2530	0	296/443(66.82)	626	PHI:2530|TUB1|Q4WKG5|746128|Aspergillus_fumigatus|Mixed_outcome
Penicillium0G054230.1	2038	3e-07	52/193(26.94)	48.5	PHI:2038|Mir1|MGG_02370|148305|Magnaporthe_oryzae_(related:_Magnaporthe_grisea)|Unaffected_pathogenicity
Penicillium0G054240.1	792	4e-79	141/381(37.01)	258	PHI:792|MGG_09250|EDJ97946|318829|Magnaporthe_oryzae|Reduced_virulence
Penicillium0G054260.1	1554	0	321/698(45.99)	598	PHI:1554|GzMyb018|I1RC64|5518|Gibberella_zeae_(related:_Fusarium_graminearum)|Unaffected_pathogenicity
Penicillium0G054290.1	922	1e-81	218/602(36.21)	271	PHI:922|um03615||5270|Ustilago_maydis|Unaffected_pathogenicity
Penicillium0G054300.1	1161	2e-46	136/496(27.42)	170	PHI:1161|MgMfs1|A4ZGP3|54734|Mycosphaerella_graminicola_(related:_Zymoseptoria_triticii)|Chemistry_target
Penicillium0G054310.1	1051	2e-06	38/141(26.95)	43.5	PHI:1051|CTB3|ABC79591|29003|Cercospora_nicotianae|Reduced_virulence
Penicillium0G054330.1	1051	1e-31	65/174(37.36)	122	PHI:1051|CTB3|ABC79591|29003|Cercospora_nicotianae|Reduced_virulence
Penicillium0G054380.1	441	3e-24	95/346(27.46)	103	PHI:441|BTP1|CAE55153|40559|Botrytis_cinerea|Reduced_virulence
Penicillium0G054420.1	2309	0	901/1391(64.77)	1890	PHI:2309|BcatrB|Q9UW03|40559|Botrytis_cinerea|Reduced_virulence
Penicillium0G054430.1	319	2e-93	188/487(38.60)	326	PHI:319|SQL2|AAO19638|5270|Ustilago_maydis|Reduced_virulence
Penicillium0G054440.1	872	1e-60	137/392(34.95)	218	PHI:872|MGG_03284|EDK00201|318829|Magnaporthe_oryzae|Reduced_virulence
Penicillium0G054460.1	438	1e-28	133/507(26.23)	116	PHI:438|BcBOT1_(related:_CND5)|AAQ16576|40559|Botrytis_cinerea|Reduced_virulence
Penicillium0G054470.1	404	8e-18	64/255(25.10)	82	PHI:404|PTH11|AAD30436|318829|Magnaporthe_oryzae|Reduced_virulence
Penicillium0G054480.1	1325	8e-47	123/298(41.28)	159	PHI:1325|GzbZIP007|I1RMI1|5518|Gibberella_zeae_(related:_Fusarium_graminearum)|Reduced_virulence
Penicillium0G054500.1	2329	1e-98	177/467(37.90)	322	PHI:2329|CTB4|A0ST42|29003|Cercospora_nicotianae|Reduced_virulence
Penicillium0G054560.1	1559	1e-65	119/330(36.06)	208	PHI:1559|GzNEG001|I1RK21|5518|Gibberella_zeae_(related:_Fusarium_graminearum)|Unaffected_pathogenicity
Penicillium0G054570.1	1689	4e-165	236/422(55.92)	502	PHI:1689|GzZC004|I1S018|5518|Gibberella_zeae_(related:_Fusarium_graminearum)|Unaffected_pathogenicity
Penicillium0G054590.1	2171	0	485/693(69.99)	1024	PHI:2171|Peroxisomal_copper_amine_oxidase|MGG_02681|148305|Magnaporthe_oryzae_(related:_Magnaporthe_grisea)|Reduced_virulence
Penicillium0G054620.1	1872	2e-17	33/67(49.25)	77	PHI:1872|GzZC187|I1RTU2|5518|Gibberella_zeae_(related:_Fusarium_graminearum)|Lethal
Penicillium0G054700.1	404	6e-06	38/159(23.90)	45.1	PHI:404|PTH11|AAD30436|318829|Magnaporthe_oryzae|Reduced_virulence
Penicillium0G054720.1	598	4e-06	28/81(34.57)	45.8	PHI:598|THIOL|ABB55459|5022|Leptosphaeria_maculans|Reduced_virulence
Penicillium0G054760.1	2545	7e-07	21/59(35.59)	48.1	PHI:2545|TIF35|Q4X1I3|746128|Aspergillus_fumigatus|Mixed_outcome
Penicillium0G054830.1	1812	2e-40	120/422(28.44)	156	PHI:1812|GzZC127|I1RV71|5518|Gibberella_zeae_(related:_Fusarium_graminearum)|Unaffected_pathogenicity
Penicillium0G054840.1	2552	0	473/764(61.91)	892	PHI:2552|NOP4|Q4WNM3|746128|Aspergillus_fumigatus|Mixed_outcome
Penicillium0G054880.1	810	4e-20	46/101(45.54)	80.9	PHI:810|MGG_02436|EDJ98604|318829|Magnaporthe_oryzae|Reduced_virulence
Penicillium0G054890.1	2205	2e-12	53/191(27.75)	65.1	PHI:2205|JmjC_domain-containing_protein_5_[GH10_family]|MGG_01543|148305|Magnaporthe_oryzae_(related:_Magnaporthe_grisea)|Reduced_virulence
Penicillium0G054900.1	1790	4e-137	276/752(36.70)	445	PHI:1790|GzZC105|I1RVT7|5518|Gibberella_zeae_(related:_Fusarium_graminearum)|Lethal
Penicillium0G054920.1	1321	5e-07	19/34(55.88)	47.8	PHI:1321|ZEB2|I1RFC6|5518|Gibberella_zeae_(related:_Fusarium_graminearum)|Unaffected_pathogenicity
Penicillium0G054930.1	157	4e-23	88/331(26.59)	97.1	PHI:157|TOXF|AAD45321|5017|Cochliobolus_carbonum|Loss_of_pathogenicity
Penicillium0G054940.1	1246	0	496/965(51.40)	905	PHI:1246|FGSG_05549|I1RYQ5|5518|Gibberella_zeae_(related:_Fusarium_graminearum)|Unaffected_pathogenicity
Penicillium0G054980.1	3364	7e-06	42/170(24.71)	43.5	MMAR_1663|PHI:3364|B2HHI1|1781|Mycobacterium_marinum|reduced_virulence_
Penicillium0G055040.1	2155	8e-11	61/231(26.41)	59.3	PHI:2155|MoPEX7|B8Q8Z5|148305|Magnaporthe_oryzae_(related:_Magnaporthe_grisea)|Loss_of_pathogenicity
Penicillium0G055050.1	538	3e-31	136/530(25.66)	129	PHI:538|FRT1|AAU87358|40559|Botrytis_cinerea|Unaffected_pathogenicity
Penicillium0G055090.1	1260	2e-06	35/119(29.41)	48.9	PHI:1260|FGSG_13944|I1RUC7|5518|Gibberella_zeae_(related:_Fusarium_graminearum)|Unaffected_pathogenicity
Penicillium0G055140.1	1624	9e-168	268/558(48.03)	497	PHI:1624|GzJUM006|I1SAP7|5518|Gibberella_zeae_(related:_Fusarium_graminearum)|Unaffected_pathogenicity
Penicillium0G055230.1	784	7e-34	86/260(33.08)	125	PHI:784|MGG_00056|EDK03390|318829|Magnaporthe_oryzae|Reduced_virulence
Penicillium0G055310.1	3090	2e-12	85/340(25.00)	66.2	pamA|PHI:3090|V9W6M6|147375|Paenibacillus_larvae|reduced_virulence_
Penicillium0G055380.1	317	1e-123	165/187(88.24)	348	PHI:317|RHBA|AAN17787|5085|Aspergillus_fumigatus|Reduced_virulence
Penicillium0G055410.1	1492	4e-160	224/353(63.46)	469	PHI:1492|GzHMG024|Q4I5U9|5518|Gibberella_zeae_(related:_Fusarium_graminearum)|Unaffected_pathogenicity
Penicillium0G055430.1	2100	5e-84	247/808(30.57)	299	PHI:2100|Spf1|MGG_12005|148305|Magnaporthe_oryzae_(related:_Magnaporthe_grisea)|Mixed_outcome
Penicillium0G055450.1	1648	2e-149	315/838(37.59)	505	PHI:1648|GzWing020|I1RWP1|5518|Gibberella_zeae_(related:_Fusarium_graminearum)|Reduced_virulence
Penicillium0G055490.1	1736	5e-12	62/266(23.31)	65.5	PHI:1736|GzZC051|I1S4F3|5518|Gibberella_zeae_(related:_Fusarium_graminearum)|Unaffected_pathogenicity
Penicillium0G055520.1	3389	2e-156	246/516(47.67)	457	FVEG_12521|PHI:3389|W7MS01|117187|Fusarium_verticillioides|unaffected_pathogenicity_
Penicillium0G055530.1	1643	4e-62	213/598(35.62)	219	PHI:1643|GzWing015|I1RS37|5518|Gibberella_zeae_(related:_Fusarium_graminearum)|Reduced_virulence
Penicillium0G055550.1	1564	6e-06	16/59(27.12)	38.5	PHI:1564|GzOB004|Q4IPZ1|5518|Gibberella_zeae_(related:_Fusarium_graminearum)|Unaffected_pathogenicity
Penicillium0G055610.1	1460	1e-08	21/48(43.75)	53.1	PHI:1460|GzAra008|I1S2F6|5518|Gibberella_zeae_(related:_Fusarium_graminearum)|Unaffected_pathogenicity
Penicillium0G055730.1	1933	7e-07	36/168(21.43)	48.1	PHI:1933|GzZC248|I1RC73|5518|Gibberella_zeae_(related:_Fusarium_graminearum)|Reduced_virulence
Penicillium0G055800.1	3205	0	340/571(59.54)	665	Mid1|PHI:3205|Q4WTR6|746128|Aspergillus_fumigatus|mixed_outcome_
Penicillium0G055850.1	1529	0	616/1187(51.90)	1163	PHI:1529|Gzscp|I1RS41|5518|Gibberella_zeae_(related:_Fusarium_graminearum)|Reduced_virulence
Penicillium0G055880.1	519	0	501/883(56.74)	853	PHI:519|CHM1|AAL15449|318829|Magnaporthe_oryzae|Reduced_virulence
Penicillium0G055940.1	1180	0	321/528(60.80)	620	PHI:1180|(Sc_Sat4)|I1RS32|5518|Gibberella_zeae_(related:_Fusarium_graminearum)|Reduced_virulence
Penicillium0G055960.1	3177	2e-174	249/395(63.04)	520	MoTos3|PHI:3177|G4N7H1|318829|Magnaporthe_oryzae|mixed_outcome_
Penicillium0G055980.1	2825	8e-24	54/171(31.58)	105	PHI:2825|SET1|Q5ABG1|5476|Candida_albicans|Reduced_virulence
Penicillium0G056060.1	2042	0	468/1327(35.27)	736	PHI:2042|ABC3|Q3Y5V5|148305|Magnaporthe_oryzae_(related:_Magnaporthe_grisea)|Loss_of_pathogenicity
Penicillium0G056080.1	1057	0	271/463(58.53)	544	PHI:1057|MTP1|ABP98949|318829|Magnaporthe_oryzae|Unaffected_pathogenicity
Penicillium0G056190.1	1413	0	350/706(49.58)	645	PHI:1413|GzC2H080|I1RZD4|5518|Gibberella_zeae_(related:_Fusarium_graminearum)|Unaffected_pathogenicity
Penicillium0G056230.1	2605	0	415/456(91.01)	872	PHI:2605|hgc1|Q5ABE2|746128|Aspergillus_fumigatus|Mixed_outcome
Penicillium0G056240.1	812	1e-38	112/357(31.37)	142	PHI:812|MGG_10702|EDJ94108|318829|Magnaporthe_oryzae|Reduced_virulence
Penicillium0G056250.1	1985	4e-156	288/750(38.40)	474	PHI:1985|GzZC300|I1RAT9|5518|Gibberella_zeae_(related:_Fusarium_graminearum)|Unaffected_pathogenicity
Penicillium0G056370.1	3258	3e-19	109/499(21.84)	87.8	C14DM|PHI:3258|Q4QGX0|5664|Leishmania_major|reduced_virulence_
Penicillium0G056380.1	538	6e-52	134/468(28.63)	187	PHI:538|FRT1|AAU87358|40559|Botrytis_cinerea|Unaffected_pathogenicity
Penicillium0G056460.1	2959	9e-92	161/315(51.11)	278	PHI:2959|mdh|C5BF98|67780|Edwardsiella_ictaluri|Reduced_virulence
Penicillium0G056530.1	2358	5e-127	233/511(45.60)	409	PHI:2358|PLD|Q4WZL4|746128|Aspergillus_fumigatus|Reduced_virulence
Penicillium0G056540.1	1644	2e-116	238/687(34.64)	372	PHI:1644|GzRFX1|I1RTB9|5518|Gibberella_zeae_(related:_Fusarium_graminearum)|Unaffected_pathogenicity
Penicillium0G056590.1	1969	4e-109	185/484(38.22)	334	PHI:1969|GzZC284|I1RFD7|5518|Gibberella_zeae_(related:_Fusarium_graminearum)|Unaffected_pathogenicity
Penicillium0G056600.1	387	4e-152	234/491(47.66)	449	PHI:387|UGD1|AAK95561|5207|Cryptococcus_neoformans|Loss_of_pathogenicity
Penicillium0G056630.1	1161	2e-176	250/519(48.17)	511	PHI:1161|MgMfs1|A4ZGP3|54734|Mycosphaerella_graminicola_(related:_Zymoseptoria_triticii)|Chemistry_target
Penicillium0G056640.1	2968	6e-46	137/535(25.61)	168	PHI:2968|Hxs1|J9VQA5|5207|Cryptococcus_neoformans|Reduced_virulence
Penicillium0G056650.1	2968	2e-61	157/521(30.13)	210	PHI:2968|Hxs1|J9VQA5|5207|Cryptococcus_neoformans|Reduced_virulence
Penicillium0G056710.1	1999	3e-93	230/692(33.24)	315	PHI:1999|GzZC314|I1R9E5|5518|Gibberella_zeae_(related:_Fusarium_graminearum)|Unaffected_pathogenicity
Penicillium0G056740.1	413	4e-33	109/398(27.39)	127	PHI:413|MPD1|AAT84078|13684|Stagonospora_nodorum|Unaffected_pathogenicity
Penicillium0G056850.1	2161	0	732/1358(53.90)	1330	PHI:2161|37135|MGG_04100|148305|Magnaporthe_oryzae_(related:_Magnaporthe_grisea)|Loss_of_pathogenicity
Penicillium0G056880.1	3388	1e-13	37/98(37.76)	62	FVEG_12522|PHI:3388|W7N2B2|117187|Fusarium_verticillioides|unaffected_pathogenicity_
Penicillium0G056910.1	1795	2e-27	105/443(23.70)	114	PHI:1795|GzZC110|I1RSX8|5518|Gibberella_zeae_(related:_Fusarium_graminearum)|Unaffected_pathogenicity
Penicillium0G056970.1	2038	2e-07	67/278(24.10)	49.7	PHI:2038|Mir1|MGG_02370|148305|Magnaporthe_oryzae_(related:_Magnaporthe_grisea)|Unaffected_pathogenicity
Penicillium0G056990.1	59	7e-06	37/128(28.91)	44.3	PHI:59|THR1|BAA18962|5462|Colletotrichum_lagenarium|Reduced_virulence
Penicillium0G057020.1	2169	1e-90	191/467(40.90)	285	PHI:2169|Conserved_hypothetical_protein|MGG_06188|148305|Magnaporthe_oryzae_(related:_Magnaporthe_grisea)|Reduced_virulence
Penicillium0G057040.1	2964	3e-179	293/580(50.52)	525	PHI:2964|AsnB|G7TM01|129394|Xanthomonas_oryzae_pv._Oryzicola|Reduced_virulence
Penicillium0G057060.1	981	1e-10	29/63(46.03)	58.9	PHI:981|hopI1|AAL84247|59511|Pseudomonas_syringae|Effector_(plant_avirulence_determinant)
Penicillium0G057120.1	1419	3e-110	179/319(56.11)	324	PHI:1419|GzC2H086|I1S0X7|5518|Gibberella_zeae_(related:_Fusarium_graminearum)|Unaffected_pathogenicity
Penicillium0G057180.1	3071	4e-22	71/205(34.63)	91.3	PsTatD4|PHI:3071|G4Z2B4|67593|Phytophthora_sojae|reduced_virulence_
Penicillium0G057200.1	2570	3e-116	190/471(40.34)	356	PHI:2570|CYB2|Q6FM61|5478|Candida_glabrata|Reduced_virulence
Penicillium0G057230.1	697	4e-32	94/342(27.49)	124	PHI:697|ugt51E1|AAM81358|5022|Leptosphaeria_maculans|Unaffected_pathogenicity
Penicillium0G057240.1	3383	4e-42	106/342(30.99)	152	FVEG_12531|PHI:3383|W7N2A8|117187|Fusarium_verticillioides|unaffected_pathogenicity_
Penicillium0G057260.1	1422	1e-78	165/373(44.24)	266	PHI:1422|GzC2H090|I1S1B7|5518|Gibberella_zeae_(related:_Fusarium_graminearum)|Reduced_virulence
Penicillium0G057270.1	491	3e-42	115/345(33.33)	149	PHI:491|YVH1|EAK96144|5476|Candida_albicans|Reduced_virulence
Penicillium0G057370.1	413	2e-40	121/440(27.50)	153	PHI:413|MPD1|AAT84078|13684|Stagonospora_nodorum|Unaffected_pathogenicity
Penicillium0G057380.1	2970	0	296/380(77.89)	609	PHI:2970|argB|Q4WNW5|746128|Aspergillus_fumigatus|Unaffected_pathogenicity
Penicillium0G057420.1	1458	3e-07	97/447(21.70)	50.4	PHI:1458|GzAra006|Q4I7F9|5518|Gibberella_zeae_(related:_Fusarium_graminearum)|Unaffected_pathogenicity
Penicillium0G057450.1	22	1e-16	48/126(38.10)	82.8	PHI:22|UAC1|AAA57469|5270|Ustilago_maydis|Loss_of_pathogenicity
Penicillium0G057470.1	1260	3e-12	67/233(28.76)	68.9	PHI:1260|FGSG_13944|I1RUC7|5518|Gibberella_zeae_(related:_Fusarium_graminearum)|Unaffected_pathogenicity
Penicillium0G057480.1	903	2e-47	140/511(27.40)	172	PHI:903|um01888||5270|Ustilago_maydis|Unaffected_pathogenicity
Penicillium0G057540.1	1414	6e-13	32/65(49.23)	67	PHI:1414|GzC2H081|I1RZL0|5518|Gibberella_zeae_(related:_Fusarium_graminearum)|Unaffected_pathogenicity
Penicillium0G057560.1	404	7e-13	57/301(18.94)	67	PHI:404|PTH11|AAD30436|318829|Magnaporthe_oryzae|Reduced_virulence
Penicillium0G057580.1	923	5e-09	58/227(25.55)	55.1	PHI:923|um03616||5270|Ustilago_maydis|Unaffected_pathogenicity
Penicillium0G057600.1	442	0	599/768(77.99)	1257	PHI:442|MSY1||5518|Fusarium_graminearum|Reduced_virulence
Penicillium0G057630.1	1555	1e-36	116/474(24.47)	143	PHI:1555|GzMyb019|I1RDG6|5518|Gibberella_zeae_(related:_Fusarium_graminearum)|Unaffected_pathogenicity
Penicillium0G057650.1	33	3e-158	225/479(46.97)	464	PHI:33|PHR1|AAA68196|5476|Candida_albicans|Reduced_virulence
Penicillium0G057710.1	1525	1e-107	237/655(36.18)	336	PHI:1525|GzHOMEL035|Q4HY90|5518|Gibberella_zeae_(related:_Fusarium_graminearum)|Unaffected_pathogenicity
Penicillium0G057730.1	2968	6e-20	119/500(23.80)	90.1	PHI:2968|Hxs1|J9VQA5|5207|Cryptococcus_neoformans|Reduced_virulence
Penicillium0G057740.1	1820	2e-98	163/290(56.21)	311	PHI:1820|GzZC135|I1S8F7|5518|Gibberella_zeae_(related:_Fusarium_graminearum)|Unaffected_pathogenicity
Penicillium0G057760.1	2500	9e-22	103/368(27.99)	98.6	PHI:2500|rcsC|D4I7B7|552|Erwinia_amylovora|Loss_of_pathogenicity
Penicillium0G057830.1	2601	1e-16	66/253(26.09)	78.6	PHI:2601|Asc1|P83774|746128|Aspergillus_fumigatus|Mixed_outcome
Penicillium0G057870.1	211	6e-18	86/327(26.30)	85.5	PHI:211|CaTUP1|AAB63195|5476|Candida_albicans|Reduced_virulence
Penicillium0G057900.1	1546	2e-172	402/1034(38.88)	559	PHI:1546|GzMyb010|Q4IB96|5518|Gibberella_zeae_(related:_Fusarium_graminearum)|Lethal
Penicillium0G057930.1	807	0	315/456(69.08)	646	PHI:807|MGG_06951|EDJ98115|318829|Magnaporthe_oryzae|Reduced_virulence
Penicillium0G057970.1	873	2e-85	187/522(35.82)	295	PHI:873|MGG_02443|EDJ98595|318829|Magnaporthe_oryzae|Reduced_virulence
Penicillium0G057990.1	213	5e-65	101/162(62.35)	201	PHI:213|CPA1|AAF69795|5207|Cryptococcus_neoformans|Reduced_virulence
Penicillium0G058000.1	1458	2e-76	149/436(34.17)	260	PHI:1458|GzAra006|Q4I7F9|5518|Gibberella_zeae_(related:_Fusarium_graminearum)|Unaffected_pathogenicity
Penicillium0G058070.1	1721	1e-38	111/408(27.21)	144	PHI:1721|GzZC036|I1S914|5518|Gibberella_zeae_(related:_Fusarium_graminearum)|Unaffected_pathogenicity
Penicillium0G058080.1	59	3e-11	54/202(26.73)	59.7	PHI:59|THR1|BAA18962|5462|Colletotrichum_lagenarium|Reduced_virulence
Penicillium0G058140.1	547	6e-122	172/302(56.95)	364	PHI:547|CEL5A|AAT40313|40559|Botrytis_cinerea|Unaffected_pathogenicity
Penicillium0G058150.1	2357	1e-161	241/520(46.35)	471	PHI:2357|CYP52X1|E2EAF6|475271|Beauveria_bassiana|Reduced_virulence
Penicillium0G058160.1	1324	2e-11	101/435(23.22)	63.5	PHI:1324|GzbZIP006|I1RH05|5518|Gibberella_zeae_(related:_Fusarium_graminearum)|Unaffected_pathogenicity
Penicillium0G058180.1	3383	5e-108	157/314(50.00)	323	FVEG_12531|PHI:3383|W7N2A8|117187|Fusarium_verticillioides|unaffected_pathogenicity_
Penicillium0G058190.1	1910	2e-109	233/679(34.32)	347	PHI:1910|GzZC225|I1RHG2|5518|Gibberella_zeae_(related:_Fusarium_graminearum)|Unaffected_pathogenicity
Penicillium0G058310.1	2401	8e-09	31/86(36.05)	53.1	PHI:2401|CaRING1|G0T3B3|456327|Xanthomonas_campestris_pv_vesicatoria|Mixed_outcome
Penicillium0G058370.1	1025	0	304/569(53.43)	542	PHI:1025|bcnoxR|CAP12326|40559|Botrytis_cinerea|Reduced_virulence
Penicillium0G058410.1	1846	3e-17	64/246(26.02)	80.9	PHI:1846|GzZC161|I1S7A6|5518|Gibberella_zeae_(related:_Fusarium_graminearum)|Unaffected_pathogenicity
Penicillium0G058460.1	716	5e-113	215/584(36.82)	352	PHI:716|ZEB1|ABB90284|5518|Fusarium_graminearum|Unaffected_pathogenicity
Penicillium0G058590.1	1268	6e-172	258/473(54.55)	493	PHI:1268|FGSG_07816|I1RN43|5518|Gibberella_zeae_(related:_Fusarium_graminearum)|Unaffected_pathogenicity
Penicillium0G058630.1	2545	2e-176	240/291(82.47)	490	PHI:2545|TIF35|Q4X1I3|746128|Aspergillus_fumigatus|Mixed_outcome
Penicillium0G058640.1	1612	3e-31	73/162(45.06)	122	PHI:1612|GzP53L005|I1RZ82|5518|Gibberella_zeae_(related:_Fusarium_graminearum)|Unaffected_pathogenicity
Penicillium0G058660.1	1270	3e-47	102/298(34.23)	163	PHI:1270|FGSG_06420|I1RHA1|5518|Gibberella_zeae_(related:_Fusarium_graminearum)|Unaffected_pathogenicity
Penicillium0G058670.1	2321	2e-15	117/514(22.76)	77	PHI:2321|SidI|Q4WR83|746128|Aspergillus_fumigatus|Reduced_virulence
Penicillium0G058710.1	2058	8e-24	110/420(26.19)	104	PHI:2058|LHS1|MGG_06648.5|148305|Magnaporthe_oryzae_(related:_Magnaporthe_grisea)|Reduced_virulence
Penicillium0G058830.1	2177	0	654/1283(50.97)	1227	PHI:2177|PAS1|MGG_09299|148305|Magnaporthe_oryzae_(related:_Magnaporthe_grisea)|Unaffected_pathogenicity
Penicillium0G058840.1	1587	0	517/816(63.36)	1053	PHI:1587|GzOB027|I1RSI4|5518|Gibberella_zeae_(related:_Fusarium_graminearum)|Unaffected_pathogenicity
Penicillium0G058850.1	135	8e-23	42/80(52.50)	92	PHI:135|BAD1_(related:_WI-1)|AAA91036|5039|Blastomyces_dermatitidis|Loss_of_pathogenicity
Penicillium0G058870.1	1486	2e-09	29/52(55.77)	55.5	PHI:1486|GzHMG018|I1RNM1|5518|Gibberella_zeae_(related:_Fusarium_graminearum)|Unaffected_pathogenicity
Penicillium0G058900.1	508	8e-62	184/582(31.62)	213	PHI:508|AFT1|BAB69076|5599|Alternaria_alternata|Loss_of_pathogenicity
Penicillium0G058910.1	3	1e-145	215/351(61.25)	429	PHI:3|PGN1|AAA79885|5017|Cochliobolus_carbonum|Unaffected_pathogenicity
Penicillium0G058960.1	513	3e-40	142/597(23.79)	152	PHI:513|ARN1_(related:_SIT1)|EAK97011|5476|Candida_albicans|Reduced_virulence
Penicillium0G058970.1	2322	2e-103	142/258(55.04)	303	PHI:2322|SidH|Q4WF54|746128|Aspergillus_fumigatus|Reduced_virulence
Penicillium0G058990.1	2042	9e-161	386/1333(28.96)	518	PHI:2042|ABC3|Q3Y5V5|148305|Magnaporthe_oryzae_(related:_Magnaporthe_grisea)|Loss_of_pathogenicity
Penicillium0G059010.1	1008	0	503/1132(44.43)	972	PHI:1008|NPS6|ABI51982|101162|Cochliobolus_miyabeanus|Reduced_virulence
Penicillium0G059030.1	789	1e-112	171/289(59.17)	382	PHI:789|MGG_04116|EDJ99418|318829|Magnaporthe_oryzae|Reduced_virulence
Penicillium0G059070.1	1047	8e-26	98/352(27.84)	103	PHI:1047|CTB6|ABK64183|29003|Cercospora_nicotianae|Reduced_virulence
Penicillium0G059080.1	1234	0	1467/2440(60.12)	2985	PHI:1234|FGSG_07812|I1RV69|5518|Gibberella_zeae_(related:_Fusarium_graminearum)|Lethal
Penicillium0G059110.1	510	2e-28	110/415(26.51)	116	PHI:510|CaNAG3|EAK93097|5476|Candida_albicans|Reduced_virulence
Penicillium0G059150.1	1941	2e-27	109/444(24.55)	115	PHI:1941|GzZC256|I1RGD9|5518|Gibberella_zeae_(related:_Fusarium_graminearum)|Unaffected_pathogenicity
Penicillium0G059160.1	157	3e-14	77/321(23.99)	70.9	PHI:157|TOXF|AAD45321|5017|Cochliobolus_carbonum|Loss_of_pathogenicity
Penicillium0G059210.1	2025	3e-08	32/100(32.00)	52.8	PHI:2025|HDL1|G4MQZ9|148305|Magnaporthe_oryzae_(related:_Magnaporthe_grisea)|Unaffected_pathogenicity
Penicillium0G059220.1	1812	3e-37	121/416(29.09)	142	PHI:1812|GzZC127|I1RV71|5518|Gibberella_zeae_(related:_Fusarium_graminearum)|Unaffected_pathogenicity
Penicillium0G059260.1	3457	2e-37	146/524(27.86)	144	PHO84|PHI:3457|J9VMW8|5207|Cryptococcus_neoformans|mixed_outcome_
Penicillium0G059280.1	2270	6e-175	241/384(62.76)	495	PHI:2270|Mpd1|Q0U6E8|13684|Phaeosphaeria_nodorum_(related:_Stagonospora_nodorum)|Unaffected_pathogenicity
Penicillium0G059290.1	2322	1e-97	142/276(51.45)	289	PHI:2322|SidH|Q4WF54|746128|Aspergillus_fumigatus|Reduced_virulence
Penicillium0G059300.1	1553	5e-173	260/395(65.82)	498	PHI:1553|GzMyb017|I1S7F8|5518|Gibberella_zeae_(related:_Fusarium_graminearum)|Reduced_virulence
Penicillium0G059310.1	1226	0	460/640(71.88)	931	PHI:1226|FGSG_11614|I1RP88|5518|Gibberella_zeae_(related:_Fusarium_graminearum)|Lethal
Penicillium0G059320.1	334	1e-18	70/301(23.26)	85.9	PHI:334|CGB1|AAO25585|5016|Cochliobolus_heterostrophus|Loss_of_pathogenicity
Penicillium0G059340.1	2644	2e-06	22/81(27.16)	45.4	PHI:2644|thioredoxin_1|P0AA28|90371|Salmonella_enterica_serovar_Typhimurium|Reduced_virulence
Penicillium0G059370.1	1377	3e-62	166/358(46.37)	218	PHI:1377|GzC2H040|I1RQ34|5518|Gibberella_zeae_(related:_Fusarium_graminearum)|Unaffected_pathogenicity
Penicillium0G059440.1	893	2e-31	155/667(23.24)	131	PHI:893|MGG_02986|EDK01543|318829|Magnaporthe_oryzae|Reduced_virulence
Penicillium0G059450.1	1458	6e-75	152/424(35.85)	261	PHI:1458|GzAra006|Q4I7F9|5518|Gibberella_zeae_(related:_Fusarium_graminearum)|Unaffected_pathogenicity
Penicillium0G059470.1	35	1e-81	181/341(53.08)	259	PHI:35|CON7|AAB69694|318829|Magnaporthe_oryzae|Reduced_virulence
Penicillium0G059520.1	1953	8e-16	40/109(36.70)	77.8	PHI:1953|GzZC268|I1RKB4|5518|Gibberella_zeae_(related:_Fusarium_graminearum)|Unaffected_pathogenicity
Penicillium0G059540.1	2401	1e-08	23/44(52.27)	53.1	PHI:2401|CaRING1|G0T3B3|456327|Xanthomonas_campestris_pv_vesicatoria|Mixed_outcome
Penicillium0G059580.1	2081	0	310/601(51.58)	549	PHI:2081|Moatg15|MGG_12828|148305|Magnaporthe_oryzae_(related:_Magnaporthe_grisea)|Loss_of_pathogenicity
Penicillium0G059590.1	106	0	290/475(61.05)	590	PHI:106|CAT1|AAC39448|5476|Candida_albicans|Reduced_virulence
Penicillium0G059610.1	2968	1e-30	135/520(25.96)	123	PHI:2968|Hxs1|J9VQA5|5207|Cryptococcus_neoformans|Reduced_virulence
Penicillium0G059620.1	2322	1e-37	91/258(35.27)	134	PHI:2322|SidH|Q4WF54|746128|Aspergillus_fumigatus|Reduced_virulence
Penicillium0G059690.1	881	8e-33	94/326(28.83)	124	PHI:881|MGG_04556|EDJ96020|318829|Magnaporthe_oryzae|Reduced_virulence
Penicillium0G059760.1	504	3e-43	119/369(32.25)	160	PHI:504|LEU2|CAA42366|4932|Saccharomyces_cerevisiae|Reduced_virulence
Penicillium0G059770.1	1690	4e-133	214/495(43.23)	404	PHI:1690|GzZC005|I1S463|5518|Gibberella_zeae_(related:_Fusarium_graminearum)|Unaffected_pathogenicity
Penicillium0G059780.1	2927	1e-60	158/477(33.12)	209	PHI:2927|lip5|J9N2Z8|59765|Fusarium_oxysporum_f._sp._Lycopersici|Unaffected_pathogenicity
Penicillium0G059790.1	441	2e-17	51/177(28.81)	77	PHI:441|BTP1|CAE55153|40559|Botrytis_cinerea|Reduced_virulence
Penicillium0G059870.1	2025	6e-08	43/151(28.48)	51.6	PHI:2025|HDL1|G4MQZ9|148305|Magnaporthe_oryzae_(related:_Magnaporthe_grisea)|Unaffected_pathogenicity
Penicillium0G059880.1	1572	0	389/810(48.02)	737	PHI:1572|GzOB012|I1RE94|5518|Gibberella_zeae_(related:_Fusarium_graminearum)|Unaffected_pathogenicity
Penicillium0G059900.1	2530	0	420/450(93.33)	863	PHI:2530|TUB1|Q4WKG5|746128|Aspergillus_fumigatus|Mixed_outcome
Penicillium0G059910.1	488	1e-08	25/72(34.72)	56.2	PHI:488|IRS4|EAK93583|5476|Candida_albicans|Reduced_virulence
Penicillium0G059930.1	2731	1e-178	262/526(49.81)	517	PHI:2731|VdSge1|G2XD29|27337|Verticillium_dahliae|Loss_of_pathogenicity
Penicillium0G059950.1	440	3e-70	197/700(28.14)	251	PHI:440|PMR1|CAB87245|5476|Candida_albicans|Reduced_virulence
Penicillium0G059980.1	882	4e-52	110/361(30.47)	194	PHI:882|MGG_04985|EDJ95433|318829|Magnaporthe_oryzae|Reduced_virulence
Penicillium0G060110.1	3381	2e-22	121/477(25.37)	98.2	FVEG_12533|PHI:3381|W7N2B4|117187|Fusarium_verticillioides|unaffected_pathogenicity_
Penicillium0G060120.1	1358	7e-14	32/57(56.14)	72.8	PHI:1358|GzC2H018|I1RG87|5518|Gibberella_zeae_(related:_Fusarium_graminearum)|Unaffected_pathogenicity
Penicillium0G060180.1	1475	1e-56	169/437(38.67)	202	PHI:1475|GzHMG007|I1RBB7|5518|Gibberella_zeae_(related:_Fusarium_graminearum)|Unaffected_pathogenicity
Penicillium0G060210.1	2546	0	269/380(70.79)	532	PHI:2546|BRX1|Q4WKJ9|746128|Aspergillus_fumigatus|Mixed_outcome
Penicillium0G060230.1	339	2e-52	78/171(45.61)	168	PHI:339|CLPT1|CAC41973|290576|Colletotrichum_lindemuthianum|Reduced_virulence
Penicillium0G060250.1	3004	1e-82	170/478(35.56)	266	PHI:3004|ClpX|A6QHK8|1280|Staphylococcus_aureus|Reduced_virulence
Penicillium0G060290.1	716	9e-72	189/587(32.20)	241	PHI:716|ZEB1|ABB90284|5518|Fusarium_graminearum|Unaffected_pathogenicity
Penicillium0G060380.1	184	5e-20	61/195(31.28)	86.7	PHI:184|RBT4|AAG09789|5476|Candida_albicans|Reduced_virulence
Penicillium0G060410.1	1429	0	355/685(51.82)	623	PHI:1429|GzC2H097|I1S7I6|5518|Gibberella_zeae_(related:_Fusarium_graminearum)|Unaffected_pathogenicity
Penicillium0G060430.1	2020	8e-28	93/350(26.57)	115	PHI:2020|Tup1|XP_759427|5270|Ustilago_maydis|Mixed_outcome
Penicillium0G060440.1	697	7e-18	98/391(25.06)	82.4	PHI:697|ugt51E1|AAM81358|5022|Leptosphaeria_maculans|Unaffected_pathogenicity
Penicillium0G060450.1	1260	3e-12	44/148(29.73)	65.1	PHI:1260|FGSG_13944|I1RUC7|5518|Gibberella_zeae_(related:_Fusarium_graminearum)|Unaffected_pathogenicity
Penicillium0G060470.1	97	0	897/2042(43.93)	1708	PHI:97|TOXC|AAC62818|5017|Cochliobolus_carbonum|Reduced_virulence
Penicillium0G060480.1	267	5e-72	163/533(30.58)	263	PHI:267|MLT1|AAD51594|5476|Candida_albicans|Reduced_virulence
Penicillium0G060490.1	96	0	597/1097(54.42)	1224	PHI:96|FAS2|AAA34345|5476|Candida_albicans|Loss_of_pathogenicity
Penicillium0G060500.1	4194	0	257/512(50.20)	547	AKT7|PHI:4194|V5XZS6|5599|Alternaria_alternata|increased_virulence_(Hypervirulence)
Penicillium0G060510.1	157	6e-106	156/337(46.29)	316	PHI:157|TOXF|AAD45321|5017|Cochliobolus_carbonum|Loss_of_pathogenicity
Penicillium0G060520.1	2969	6e-33	121/483(25.05)	130	PHI:2969|argEF|Q4WCZ1|746128|Aspergillus_fumigatus|Reduced_virulence
Penicillium0G060530.1	12	0	1499/5028(29.81)	1859	PHI:12|HTS1|AAA33023|5017|Cochliobolus_carbonum|Loss_of_pathogenicity
Penicillium0G060540.1	3257	1e-10	69/227(30.40)	60.1	MoIlv1|PHI:3257|G4MU34|318829|Magnaporthe_oryzae|reduced_virulence_
Penicillium0G060550.1	2899	5e-20	62/184(33.70)	82.8	PHI:2901|BEC1040|CCU82707|62688|Blumeria_graminis_f._sp._hordei|Effector_(plant_avirulence_determinant)
Penicillium0G060560.1	2427	3e-51	87/131(66.41)	167	PHI:2427|FgVELB|I1RCN9|5518|Gibberella_zeae_(related:_Fusarium_graminearum)|Reduced_virulence
Penicillium0G060580.1	1856	3e-20	92/363(25.34)	89.7	PHI:1856|GzZC171|I1S377|5518|Gibberella_zeae_(related:_Fusarium_graminearum)|Unaffected_pathogenicity
Penicillium0G060620.1	2832	5e-72	119/257(46.30)	226	PHI:2832|AKT3-1|Q9P4U9|5599|Alternaria_alternata|Loss_of_pathogenicity
Penicillium0G060630.1	1810	7e-14	31/56(55.36)	72.4	PHI:1810|GzZC125|I1RUJ0|5518|Gibberella_zeae_(related:_Fusarium_graminearum)|Unaffected_pathogenicity
Penicillium0G060650.1	1555	2e-39	122/513(23.78)	147	PHI:1555|GzMyb019|I1RDG6|5518|Gibberella_zeae_(related:_Fusarium_graminearum)|Unaffected_pathogenicity
Penicillium0G060680.1	213	4e-38	71/143(49.65)	137	PHI:213|CPA1|AAF69795|5207|Cryptococcus_neoformans|Reduced_virulence
Penicillium0G060710.1	1225	6e-169	304/522(58.24)	553	PHI:1225|FGSG_12132|I1RP25|5518|Gibberella_zeae_(related:_Fusarium_graminearum)|Lethal
Penicillium0G060720.1	157	8e-99	164/332(49.40)	311	PHI:157|TOXF|AAD45321|5017|Cochliobolus_carbonum|Loss_of_pathogenicity
Penicillium0G060760.1	2362	9e-156	337/870(38.74)	494	PHI:2362|XlnR|A8QJI7|426428|Fusarium_oxysporum_f._sp._lycopersici_4287|Unaffected_pathogenicity
Penicillium0G060780.1	2511	4e-90	205/627(32.70)	313	PHI:2511|Pes1|Q4WT66|746128|Aspergillus_fumigatus|Reduced_virulence
Penicillium0G060810.1	4194	8e-37	123/485(25.36)	140	AKT7|PHI:4194|V5XZS6|5599|Alternaria_alternata|increased_virulence_(Hypervirulence)
Penicillium0G060820.1	482	3e-06	38/145(26.21)	45.1	PHI:482|LAEA|AAR01218|5085|Aspergillus_fumigatus|Reduced_virulence
Penicillium0G060830.1	441	3e-21	67/248(27.02)	93.6	PHI:441|BTP1|CAE55153|40559|Botrytis_cinerea|Reduced_virulence
Penicillium0G060850.1	716	2e-140	222/531(41.81)	420	PHI:716|ZEB1|ABB90284|5518|Fusarium_graminearum|Unaffected_pathogenicity
Penicillium0G060860.1	2038	1e-10	67/278(24.10)	58.5	PHI:2038|Mir1|MGG_02370|148305|Magnaporthe_oryzae_(related:_Magnaporthe_grisea)|Unaffected_pathogenicity
Penicillium0G060920.1	2638	0	509/608(83.72)	1026	PHI:2638|Ilv3A|Q4X099|746128|Aspergillus_fumigatus|Reduced_virulence
Penicillium0G060930.1	1516	6e-07	21/44(47.73)	48.5	PHI:1516|GzHOMEL012|I1RMR8|5518|Gibberella_zeae_(related:_Fusarium_graminearum)|Lethal
Penicillium0G060960.1	115	8e-178	271/393(68.96)	518	PHI:115|PGX1|AAC26146|5017|Cochliobolus_carbonum|Unaffected_pathogenicity
Penicillium0G061000.1	799	7e-46	123/423(29.08)	176	PHI:799|MGG_03530|EDJ94565|318829|Magnaporthe_oryzae|Reduced_virulence
Penicillium0G061050.1	3237	2e-100	129/166(77.71)	289	ctrA2|PHI:3237|B0YDG4|746128|Aspergillus_fumigatus|mixed_outcome_
Penicillium0G061070.1	716	1e-15	49/167(29.34)	77.8	PHI:716|ZEB1|ABB90284|5518|Fusarium_graminearum|Unaffected_pathogenicity
Penicillium0G061090.1	438	7e-55	120/413(29.06)	191	PHI:438|BcBOT1_(related:_CND5)|AAQ16576|40559|Botrytis_cinerea|Reduced_virulence
Penicillium0G061140.1	2260	1e-70	170/523(32.50)	245	PHI:2260|PKS1|G8DNT0|45130|Cochliobolus_sativus|Unaffected_pathogenicity
Penicillium0G061150.1	2260	7e-135	391/1448(27.00)	457	PHI:2260|PKS1|G8DNT0|45130|Cochliobolus_sativus|Unaffected_pathogenicity
Penicillium0G061160.1	3415	7e-43	120/415(28.92)	162	Fre2|PHI:3415|T2BNJ5|5207|Cryptococcus_neoformans|mixed_outcome_
Penicillium0G061180.1	1187	0	422/643(65.63)	858	PHI:1187|(Sc_Dbf2/Dbf20)|I1RWG6|5518|Gibberella_zeae_(related:_Fusarium_graminearum)|Reduced_virulence
Penicillium0G061210.1	3386	4e-07	53/209(25.36)	48.5	FVEG_12528|PHI:3386|W7NCN7|117187|Fusarium_verticillioides|unaffected_pathogenicity_
Penicillium0G061220.1	1895	3e-13	29/50(58.00)	71.2	PHI:1895|GzZC210|I1RNU2|5518|Gibberella_zeae_(related:_Fusarium_graminearum)|Unaffected_pathogenicity
Penicillium0G061230.1	261	2e-162	241/534(45.13)	476	PHI:261|ICL1|AAM89498|5022|Leptosphaeria_maculans|Reduced_virulence
Penicillium0G061260.1	564	0	605/874(69.22)	1238	PHI:564|chsC|CAA63929|5085|Aspergillus_fumigatus|Reduced_virulence
Penicillium0G061290.1	2969	0	775/908(85.35)	1600	PHI:2969|argEF|Q4WCZ1|746128|Aspergillus_fumigatus|Reduced_virulence
Penicillium0G061310.1	3390	2e-15	45/150(30.00)	70.1	FVEG_12520|PHI:3390|W7MT28|117187|Fusarium_verticillioides|unaffected_pathogenicity_
Penicillium0G061320.1	59	5e-08	35/125(28.00)	50.8	PHI:59|THR1|BAA18962|5462|Colletotrichum_lagenarium|Reduced_virulence
Penicillium0G061330.1	1133	8e-09	47/166(28.31)	54.7	PHI:1133|Lmepi|B9DR51|5022|Leptosphaeria_maculans|Loss_of_pathogenicity
Penicillium0G061360.1	2357	5e-17	96/440(21.82)	80.9	PHI:2357|CYP52X1|E2EAF6|475271|Beauveria_bassiana|Reduced_virulence
Penicillium0G061380.1	1662	5e-81	151/438(34.47)	275	PHI:1662|GzCCHC002|I1REJ1|5518|Gibberella_zeae_(related:_Fusarium_graminearum)|Unaffected_pathogenicity
Penicillium0G061400.1	1769	7e-09	25/68(36.76)	52.4	PHI:1769|GzZC084|I1RXB2|5518|Gibberella_zeae_(related:_Fusarium_graminearum)|Unaffected_pathogenicity
Penicillium0G061410.1	404	1e-27	93/387(24.03)	115	PHI:404|PTH11|AAD30436|318829|Magnaporthe_oryzae|Reduced_virulence
Penicillium0G061440.1	716	2e-75	192/597(32.16)	251	PHI:716|ZEB1|ABB90284|5518|Fusarium_graminearum|Unaffected_pathogenicity
Penicillium0G061470.1	1975	2e-51	123/437(28.15)	181	PHI:1975|GzZC290|I1RQI0|5518|Gibberella_zeae_(related:_Fusarium_graminearum)|Unaffected_pathogenicity
[truncated: 2,339 more rows]

## Sheet: Cytochrome P450 monooxygenases
Query_id	Query_length	Query_start	Query_end	Subject_id	Subject_length	Subject_start	Subject_end	Identity	Positive	Gap	Align_length	Score	E_value	Query_annotation	Subject_annotation
Penicillium0G037070.1	1265	951	1247	CYP94_310	1595	996	1288	75/301(24.92)	0.41	0.04	301	75.9	3e-13	gene=Penicillium0G037070	sid|86444|pid|63948|hfid|719|sfid|94|gb|ABA95747.2|gi|108862162|taxonID|39947|OryzasativaJaponicaGroup
Penicillium0G118550.1	252	7	100	CYP94_310	1595	576	666	32/94(34.04)	0.52	0.03	94	49.7	2e-06	gene=Penicillium0G118550	sid|86444|pid|63948|hfid|719|sfid|94|gb|ABA95747.2|gi|108862162|taxonID|39947|OryzasativaJaponicaGroup
Penicillium0G106520.1	380	164	368	CYP94_308	1370	574	785	71/219(32.42)	0.51	0.1	219	100	3e-22	gene=Penicillium0G106520	sid|86443|pid|63947|hfid|719|sfid|94|gb|EEC68823.1|gi|218186396|taxonID|39946|OryzasativaIndicaGroup
Penicillium0G068580.1	1329	508	728	CYP94_307	1765	1171	1418	59/258(22.87)	0.38	0.18	258	52.4	5e-06	gene=Penicillium0G068580	sid|86441|pid|63946|hfid|719|sfid|94|emb|CBX24404.1|gi|346703736|taxonID|4538|Oryzaglaberrima
Penicillium0G033260.1	532	3	518	CYP83_244	542	28	538	172/546(31.50)	0.51	0.12	546	216	3e-62	gene=Penicillium0G033260	sid|69370|pid|49853|hfid|659|sfid|83|gb|EMS24308.1|gi|472586789|taxonID|1130832|RhodosporidiumtoruloidesNP11
Penicillium0G037300.1	542	17	511	CYP83_244	542	41	518	185/506(36.56)	0.56	0.08	506	305	2e-95	gene=Penicillium0G037300	sid|69370|pid|49853|hfid|659|sfid|83|gb|EMS24308.1|gi|472586789|taxonID|1130832|RhodosporidiumtoruloidesNP11
Penicillium0G032900.1	558	1	558	CYP82_99	558	1	558	520/558(93.19)	0.96	0	558	1080	0	gene=Penicillium0G032900	sid|15629|pid|11414|hfid|657|sfid|82|gi|255953641|taxonID|500485|PenicilliumrubensWisconsin54-1255
Penicillium0G079090.1	560	13	556	CYP82_126	550	5	549	426/547(77.88)	0.87	0.01	547	905	0	gene=Penicillium0G079090	sid|15656|pid|11438|hfid|657|sfid|82|gb|EIT73277.1|gi|391863978|taxonID|1160506|Aspergillusoryzae3.042
Penicillium0G097550.1	551	1	551	CYP82_104	552	1	551	524/551(95.10)	0.98	0	551	1061	0	gene=Penicillium0G097550	sid|15634|pid|11419|hfid|657|sfid|82|gi|255938554|taxonID|500485|PenicilliumrubensWisconsin54-1255
Penicillium0G085660.1	103	6	99	CYP79_273	1231	320	414	24/95(25.26)	0.55	0.01	95	47.8	7e-07	gene=Penicillium0G085660	sid|102190|pid|77592|hfid|620|sfid|79|gi|568853305|taxonID|2711|Citrussinensis
Penicillium0G002950.1	282	14	259	CYP78_61	886	624	866	65/250(26.00)	0.5	0.04	250	82.4	4e-17	gene=Penicillium0G002950	sid|88648|pid|65824|hfid|617|sfid|78|gb|EGU87652.1|gi|342888294|taxonID|660025|FusariumoxysporumFo5176
Penicillium0G032650.1	285	31	271	CYP78_61	886	624	863	78/241(32.37)	0.51	0	241	116	3e-28	gene=Penicillium0G032650	sid|88648|pid|65824|hfid|617|sfid|78|gb|EGU87652.1|gi|342888294|taxonID|660025|FusariumoxysporumFo5176
Penicillium0G038440.1	285	10	258	CYP78_61	886	623	864	91/251(36.25)	0.52	0.04	251	110	3e-26	gene=Penicillium0G038440	sid|88648|pid|65824|hfid|617|sfid|78|gb|EGU87652.1|gi|342888294|taxonID|660025|FusariumoxysporumFo5176
Penicillium0G040240.1	292	21	275	CYP78_61	886	626	870	80/263(30.42)	0.51	0.1	263	98.2	4e-22	gene=Penicillium0G040240	sid|88648|pid|65824|hfid|617|sfid|78|gb|EGU87652.1|gi|342888294|taxonID|660025|FusariumoxysporumFo5176
Penicillium0G042400.1	310	9	282	CYP78_61	886	613	871	92/277(33.21)	0.53	0.08	277	137	5e-35	gene=Penicillium0G042400	sid|88648|pid|65824|hfid|617|sfid|78|gb|EGU87652.1|gi|342888294|taxonID|660025|FusariumoxysporumFo5176
Penicillium0G055720.1	298	19	265	CYP78_61	886	624	863	67/252(26.59)	0.52	0.07	252	90.1	2e-19	gene=Penicillium0G055720	sid|88648|pid|65824|hfid|617|sfid|78|gb|EGU87652.1|gi|342888294|taxonID|660025|FusariumoxysporumFo5176
Penicillium0G055740.1	289	14	287	CYP78_61	886	624	884	76/276(27.54)	0.49	0.06	276	91.3	7e-20	gene=Penicillium0G055740	sid|88648|pid|65824|hfid|617|sfid|78|gb|EGU87652.1|gi|342888294|taxonID|660025|FusariumoxysporumFo5176
Penicillium0G057890.1	308	19	268	CYP78_61	886	624	867	73/253(28.85)	0.47	0.05	253	89.7	2e-19	gene=Penicillium0G057890	sid|88648|pid|65824|hfid|617|sfid|78|gb|EGU87652.1|gi|342888294|taxonID|660025|FusariumoxysporumFo5176
Penicillium0G060460.1	348	30	296	CYP78_61	886	624	879	69/269(25.65)	0.45	0.06	269	66.6	1e-11	gene=Penicillium0G060460	sid|88648|pid|65824|hfid|617|sfid|78|gb|EGU87652.1|gi|342888294|taxonID|660025|FusariumoxysporumFo5176
Penicillium0G061460.1	297	4	272	CYP78_61	886	615	872	68/272(25.00)	0.44	0.06	272	75.5	8e-15	gene=Penicillium0G061460	sid|88648|pid|65824|hfid|617|sfid|78|gb|EGU87652.1|gi|342888294|taxonID|660025|FusariumoxysporumFo5176
Penicillium0G067510.1	386	81	319	CYP78_61	886	624	868	65/256(25.39)	0.45	0.11	256	69.7	2e-12	gene=Penicillium0G067510	sid|88648|pid|65824|hfid|617|sfid|78|gb|EGU87652.1|gi|342888294|taxonID|660025|FusariumoxysporumFo5176
Penicillium0G072100.1	293	13	292	CYP78_61	886	616	882	97/289(33.56)	0.52	0.11	289	140	2e-36	gene=Penicillium0G072100	sid|88648|pid|65824|hfid|617|sfid|78|gb|EGU87652.1|gi|342888294|taxonID|660025|FusariumoxysporumFo5176
Penicillium0G098270.1	279	5	269	CYP78_61	886	621	871	75/268(27.99)	0.48	0.07	268	90.9	7e-20	gene=Penicillium0G098270	sid|88648|pid|65824|hfid|617|sfid|78|gb|EGU87652.1|gi|342888294|taxonID|660025|FusariumoxysporumFo5176
Penicillium0G019650.1	337	15	277	CYP78_61	886	626	876	68/265(25.66)	0.42	0.06	265	58.5	6e-09	gene=Penicillium0G019650	sid|88648|pid|65824|hfid|617|sfid|78|gb|EGU87652.1|gi|342888294|taxonID|660025|FusariumoxysporumFo5176
Penicillium0G019990.1	791	12	253	CYP78_61	886	624	863	73/249(29.32)	0.48	0.06	249	77.8	3e-14	gene=Penicillium0G019990	sid|88648|pid|65824|hfid|617|sfid|78|gb|EGU87652.1|gi|342888294|taxonID|660025|FusariumoxysporumFo5176
Penicillium0G020040.1	297	6	284	CYP78_61	886	608	881	131/279(46.95)	0.65	0.02	279	235	6e-70	gene=Penicillium0G020040	sid|88648|pid|65824|hfid|617|sfid|78|gb|EGU87652.1|gi|342888294|taxonID|660025|FusariumoxysporumFo5176
Penicillium0G023440.1	291	8	266	CYP78_61	886	624	872	80/260(30.77)	0.48	0.05	260	89	4e-19	gene=Penicillium0G023440	sid|88648|pid|65824|hfid|617|sfid|78|gb|EGU87652.1|gi|342888294|taxonID|660025|FusariumoxysporumFo5176
Penicillium0G026260.1	355	10	220	CYP78_61	886	621	830	52/212(24.53)	0.42	0.01	212	57.8	1e-08	gene=Penicillium0G026260	sid|88648|pid|65824|hfid|617|sfid|78|gb|EGU87652.1|gi|342888294|taxonID|660025|FusariumoxysporumFo5176
Penicillium0G026880.1	524	1	524	CYP78_38	543	1	543	463/543(85.27)	0.92	0.03	543	967	0	gene=Penicillium0G026880	sid|84454|pid|62270|hfid|619|sfid|78|emb|CDM35225.1|gi|584408317|taxonID|1365484|PenicilliumroquefortiFM164
Penicillium0G035710.1	546	10	544	CYP76_352	543	2	539	237/540(43.89)	0.64	0.01	540	481	9e-164	gene=Penicillium0G035710	sid|84150|pid|62047|hfid|601|sfid|76|gi|212528330|taxonID|441960|TalaromycesmarneffeiATCC18224
Penicillium0G105270.1	2350	303	454	CYP75_15	944	422	573	62/153(40.52)	0.59	0.01	153	124	5e-28	gene=Penicillium0G105270	sid|98368|pid|74148|hfid|593|sfid|75|gb|AFW62812.1|gi|413922880|taxonID|4577|Zeamays
Penicillium0G010360.1	2121	41	182	CYP75_15	944	433	573	68/142(47.89)	0.65	0.01	142	141	3e-33	gene=Penicillium0G010360	sid|98368|pid|74148|hfid|593|sfid|75|gb|AFW62812.1|gi|413922880|taxonID|4577|Zeamays
Penicillium0G022600.1	578	198	250	CYP749_142	543	92	143	25/53(47.17)	0.7	0.02	53	52.8	8e-07	gene=Penicillium0G022600	sid|19929|pid|15005|hfid|1658|sfid|749|gi|658062391|taxonID|3750|Malusdomestica
Penicillium0G012710.1	411	238	347	CYP72_468	518	347	466	42/124(33.87)	0.47	0.15	124	57.8	1e-08	gene=Penicillium0G012710	sid|19067|pid|14282|hfid|584|sfid|72|gb|EMT23021.1|gi|475595395|taxonID|37682|Aegilopstauschii
Penicillium0G024940.1	435	240	359	CYP714_73	847	15	131	30/120(25.00)	0.48	0.03	120	52	1e-06	gene=Penicillium0G024940	sid|72245|pid|52143|hfid|1612|sfid|714|gb|EEC67558.1|gi|218185131|taxonID|39946|OryzasativaIndicaGroup
Penicillium0G048240.1	419	4	413	CYP71_169	519	79	491	121/419(28.88)	0.51	0.04	419	191	4e-54	gene=Penicillium0G048240	sid|64767|pid|46227|hfid|581|sfid|71|emb|CDM34843.1|gi|584410812|taxonID|1365484|PenicilliumroquefortiFM164
Penicillium0G099140.1	514	1	514	CYP71_169	519	1	515	463/515(89.90)	0.95	0	515	978	0	gene=Penicillium0G099140	sid|64767|pid|46227|hfid|581|sfid|71|emb|CDM34843.1|gi|584410812|taxonID|1365484|PenicilliumroquefortiFM164
Penicillium0G041220.1	499	6	499	CYP71_165	515	18	513	203/504(40.28)	0.61	0.04	504	397	5e-132	gene=Penicillium0G041220	sid|64765|pid|46225|hfid|581|sfid|71|gb|EPS25291.1|gi|525579041|taxonID|933388|Penicilliumoxalicum114-2
Penicillium0G088450.1	294	10	280	CYP71_1529	676	405	673	69/285(24.21)	0.41	0.11	285	58.5	3e-09	gene=Penicillium0G088450	sid|70530|pid|50825|hfid|553|sfid|71|gi|302892481|taxonID|660122|NectriahaematococcampVI77-13-4
Penicillium0G119120.1	753	43	261	CYP71_1529	676	417	624	54/229(23.58)	0.41	0.14	229	58.9	2e-08	gene=Penicillium0G119120	sid|70530|pid|50825|hfid|553|sfid|71|gi|302892481|taxonID|660122|NectriahaematococcampVI77-13-4
Penicillium0G122790.1	273	9	271	CYP71_1529	676	408	673	63/278(22.66)	0.42	0.1	278	53.9	7e-08	gene=Penicillium0G122790	sid|70530|pid|50825|hfid|553|sfid|71|gi|302892481|taxonID|660122|NectriahaematococcampVI77-13-4
Penicillium0G011240.1	335	40	141	CYP71_1529	676	420	522	32/103(31.07)	0.5	0.01	103	52	6e-07	gene=Penicillium0G011240	sid|70530|pid|50825|hfid|553|sfid|71|gi|302892481|taxonID|660122|NectriahaematococcampVI77-13-4
Penicillium0G017420.1	347	84	347	CYP71_1529	676	423	674	64/267(23.97)	0.39	0.07	267	58.9	4e-09	gene=Penicillium0G017420	sid|70530|pid|50825|hfid|553|sfid|71|gi|302892481|taxonID|660122|NectriahaematococcampVI77-13-4
Penicillium0G005060.1	559	229	310	CYP706_140	817	561	641	29/84(34.52)	0.52	0.06	84	49.7	8e-06	gene=Penicillium0G005060	sid|17385|pid|12810|hfid|1590|sfid|706|gb|EXB54433.1|gi|587864834|taxonID|981085|Morusnotabilis
Penicillium0G075210.1	460	110	196	CYP706_140	817	531	615	32/87(36.78)	0.57	0.02	87	48.9	1e-05	gene=Penicillium0G075210	sid|17385|pid|12810|hfid|1590|sfid|706|gb|EXB54433.1|gi|587864834|taxonID|981085|Morusnotabilis
Penicillium0G010400.1	570	194	569	CYP7_273	571	187	547	107/381(28.08)	0.47	0.07	381	157	6e-41	gene=Penicillium0G010400	sid|61756|pid|43781|hfid|256|sfid|7|gi|259485355|taxonID|227321|AspergillusnidulansFGSCA4
Penicillium0G083880.1	470	15	449	CYP68_44	482	16	481	183/472(38.77)	0.6	0.09	472	351	8e-115	gene=Penicillium0G083880	sid|77374|pid|56397|hfid|522|sfid|68|gb|EEQ86913.1|gi|239609926|taxonID|559297|AjellomycesdermatitidisER-3
Penicillium0G079250.1	533	14	533	CYP68_145	524	1	520	290/523(55.45)	0.75	0.01	523	627	0	gene=Penicillium0G079250	sid|69452|pid|49914|hfid|518|sfid|68|gi|121699333|taxonID|344612|AspergillusclavatusNRRL1
Penicillium0G070280.1	355	9	311	CYP65_6	841	504	804	84/323(26.01)	0.41	0.13	323	67.8	7e-12	gene=Penicillium0G070280	sid|48178|pid|34222|hfid|512|sfid|65|gb|KDB20483.1|gi|633042971|taxonID|1215338|TrichophytoninterdigitaleMR816
Penicillium0G101420.1	337	10	330	CYP65_6	841	508	829	71/342(20.76)	0.42	0.12	342	57	2e-08	gene=Penicillium0G101420	sid|48178|pid|34222|hfid|512|sfid|65|gb|KDB20483.1|gi|633042971|taxonID|1215338|TrichophytoninterdigitaleMR816
Penicillium0G108210.1	925	597	919	CYP65_6	841	509	834	74/332(22.29)	0.42	0.05	332	71.2	3e-12	gene=Penicillium0G108210	sid|48178|pid|34222|hfid|512|sfid|65|gb|KDB20483.1|gi|633042971|taxonID|1215338|TrichophytoninterdigitaleMR816
Penicillium0G016890.1	1260	1	340	CYP65_6	841	494	832	218/342(63.74)	0.78	0.01	342	454	2e-141	gene=Penicillium0G016890	sid|48178|pid|34222|hfid|512|sfid|65|gb|KDB20483.1|gi|633042971|taxonID|1215338|TrichophytoninterdigitaleMR816
Penicillium0G004660.1	490	1	490	CYP65_312	490	1	490	317/490(64.69)	0.81	0	490	701	0	gene=Penicillium0G004660	sid|75201|pid|54563|hfid|497|sfid|65|gi|145243668|taxonID|425011|AspergillusnigerCBS513.88
Penicillium0G002500.1	478	16	474	CYP65_277	519	33	516	240/487(49.28)	0.68	0.06	487	494	2e-170	gene=Penicillium0G002500	sid|86777|pid|64245|hfid|502|sfid|65|gb|KEF53687.1|gi|656907951|taxonID|1182545|ExophialaaquamarinaCBS119918
Penicillium0G050690.1	988	479	986	CYP65_170	521	1	510	446/510(87.45)	0.95	0	510	949	0	gene=Penicillium0G050690	sid|80792|pid|59211|hfid|498|sfid|65|emb|CDM32856.1|gi|584414080|taxonID|1365484|PenicilliumroquefortiFM164
Penicillium0G066750.1	512	27	500	CYP65_122	496	14	487	406/474(85.65)	0.92	0	474	865	0	gene=Penicillium0G066750	sid|80803|pid|59222|hfid|491|sfid|65|emb|CDM26820.1|gi|584415128|taxonID|1365484|PenicilliumroquefortiFM164
Penicillium0G029330.1	514	2	514	CYP65_119	515	3	515	460/513(89.67)	0.94	0	513	948	0	gene=Penicillium0G029330	sid|70526|pid|50821|hfid|505|sfid|65|gi|255948778|taxonID|500485|PenicilliumrubensWisconsin54-1255
Penicillium0G079100.1	480	212	466	CYP645_37	505	159	394	68/261(26.05)	0.42	0.12	261	53.5	3e-07	gene=Penicillium0G079100	sid|16199|pid|11868|hfid|1559|sfid|645|gb|EJT80031.1|gi|402085133|taxonID|644352|Gaeumannomycesgraminisvar.triticiR3-111a-1
Penicillium0G038210.1	308	7	308	CYP645_26	831	525	830	118/308(38.31)	0.56	0.03	308	196	5e-56	gene=Penicillium0G038210	sid|16191|pid|11860|hfid|1559|sfid|645|gi|596690321|taxonID|1213859|ColletotrichumgloeosporioidesNaragc5
Penicillium0G116450.1	501	298	487	CYP645_15	551	37	226	81/191(42.41)	0.56	0.01	191	155	2e-40	gene=Penicillium0G116450	sid|16177|pid|11849|hfid|1559|sfid|645|gb|KFA46695.1|gi|667517241|taxonID|1280524|StachybotryschartarumIBT40293
Penicillium0G036140.1	448	10	447	CYP620_529	527	65	524	220/466(47.21)	0.64	0.07	466	443	1e-150	gene=Penicillium0G036140	sid|55321|pid|39158|hfid|1496|sfid|620|gi|115401660|taxonID|341663|AspergillusterreusNIH2624
Penicillium0G082750.1	547	1	524	CYP620_500	531	1	531	439/531(82.67)	0.92	0.01	531	912	0	gene=Penicillium0G082750	sid|94957|pid|71254|hfid|1496|sfid|620|gi|255946239|taxonID|500485|PenicilliumrubensWisconsin54-1255
Penicillium0G050160.1	520	7	512	CYP620_458	527	4	523	255/523(48.76)	0.65	0.04	523	510	1e-175	gene=Penicillium0G050160	sid|79702|pid|58299|hfid|1496|sfid|620|gi|595784600|taxonID|694068|FomitiporiamediterraneaMF3/22
[truncated: 515 more rows]
