# Supplementary material for: Genomic Analysis of Penicillium griseofulvum CF3 Reveals Potential for Plant Growth Promotion and Disease Resistance
Source: J Fungi (Basel). 2025 Feb 17;11(2):153. doi: 10.3390/jof11020153 (PMC11856539; doi:10.3390/jof11020153)
Supplement: Supplementary file 1 [file jof-11-00153-s001.zip › Table S3 Prediction of Secondary Metabolite Gene Clusters in P. griseofulvum CF3 Genome.xlsx]

## Sheet: Antismash Gene Cluster Predicti
Region	Type	From	To	Most similar known cluster	Similarity
Region 1.1	NRPS,indole	388226	434499	histidyltryptophanyldiketopiperazine/dehydrohistidyltryptophanyldiketopiperazine/roquefortine D/roquefortine C/glandicoline A/glandicoline B/meleagrine	NRP	0.57
Region 1.2	T1PKS	516965	562929	aurofusarin	Polyketide	0.18
Region 1.3	NRPS,indole	590707	637356
Region 1.4	T1PKS	1740906	1785671	griseofulvin/epidechlorogriseofulvin/norlichexanthone/dehydrogriseofulvin/4-desmethylgriseofulvin/griseoxanthone B	Polyketide:Iterative type I polyketide	0.38
Region 1.5	NRPS	3338449	3401532	prolipyrone B/gibepyrone D	Polyketide	1
Region 1.6	T1PKS	3608249	3656022
Region 2.1	T1PKS	111545	161375
Region 2.2	NRPS,T1PKS,indole	435016	537304	cyclopiazonic acid	NRP+Polyketide	0.57
Region 2.3	RCDPS	537355	562527
Region 2.4	betalactone,terpene	633951	683211
Region 2.5	T3PKS	758772	799959
Region 2.6	T1PKS,NRPS	918557	972801	curvupallide-B	NRP+Polyketide	0.33
Region 2.7	indole,NRPS	1025036	1090985	paraherquamide	NRP+Alkaloid	0.26
Region 2.8	T1PKS	1201634	1278984	harziphilone/t22azaphilone/isoharziphilone-1/isoharziphilone-2/compound 4/compound 1	Polyketide	0.8
Region 2.9	T1PKS	5238162	5285051
Region 2.10	indole	5871560	5892571
Region 2.11	T1PKS	6104090	6151107	YWA1	Polyketide	1
Region 2.12	terpene	7223104	7244591	squalestatin S1	Terpene	0.6
Region 3.1	T1PKS	497980	545405	trichoxide	Polyketide	0.25
Region 3.2	NRPS	2402627	2454592	penitremane	Terpene	0.13
Region 3.3	NRPS	3165020	3214629
Region 4.1	NRPS	1215844	1261708	metachelin C/metachelin A/metachelin A-CE/metachelin B/dimerumic acid 11-mannoside/dimerumic acid	NRP	0.25
Region 4.2	NRPS	1668115	1730664	aspercryptins	NRP	0.2
Region 4.3	terpene	2133941	2155310
Region 4.4	T1PKS	2850236	2898405
Region 4.5	NRP-metallophore,NRPS	3077994	3136110
Region 4.6	T1PKS	3401989	3449886
Region 4.7	NRPS,T1PKS	4765138	4817448	cytoglobosin X	NRP+Polyketide	0.18
Region 4.8	T1PKS	4871347	4916923	RES-1214-2	Polyketide	0.31
Region 4.9	T1PKS	5823958	5869266	patulin	Polyketide:Iterative type I polyketide	0.4
Region 4.10	T1PKS	7498685	7554912
Region 4.11	T1PKS	7665426	7712525
Region 4.12	T1PKS	7726657	7774394	fusarin	NRP+Polyketide	1
Region 6.1	T1PKS	130317	175768	4-oxomacrophorin A/macrophorin A/5'-epimacrophorin B	Terpene	0.63
Region 6.2	NRPS	1195705	1247304	penicillin	NRP	0.18
Region 6.3	NRPS	1291918	1350438	nidulanin A	NRP	0.75
Region 6.4	T1PKS,NRPS	1510753	1568396	metachelin C/metachelin A/metachelin A-CE/metachelin B/dimerumic acid 11-mannoside/dimerumic acid	NRP	0.5
Region 6.5	T1PKS	1825582	1873563
Region 6.6	T1PKS,terpene	3893077	3941023	nivalenol/deoxynivalenol/3-acetyldeoxynivalenol/15-acetyldeoxynivalenol/neosolaniol/calonectrin/apotrichodiol/isotrichotriol/15-decalonectrin/T-2 toxin/3-acetyl T-2 toxin/trichodiene	Terpene	0.08
Region 102.1	NRPS	1479514	1527760	sulfazecin	NRP	0.11
Region 102.2	NRPS	2137022	2186906	malleobactin A/malleobactin B/malleobactin C/malleobactin D	NRP:NRP siderophore	0.21
Region 103.1	T1PKS	396709	446108	malleilactone	NRP+Polyketide:Modular type I polyketide+Polyketide:Trans-AT type I polyketide	0.14
Region 103.2	phosphonate	661861	682843
Region 103.3	NRP-metallophore,NRPS	752940	810605	pyochelin	NRP	0.21
Region 103.4	transAT-PKS	1347669	1443503	pulvomycin B/pulvomycin C/pulvomycin D	Polyketide	0.05
Region 103.5	hserlactone	1589713	1613216
Region 103.6	NRPS	1711369	1754584
Region 103.7	NRPS	2197583	2262691	viscosinamide A/pseudodesmin A	NRP	0.37
Region 103.8	other	2704022	2749611
Region 103.9	hglE-KS,terpene	3142659	3195050
